# Supplementary material for: Towards Improved XAI-Based Epidemiological Research into the Next Potential Pandemic
Source: Life (Basel). 2024 Jun 21;14(7):783. doi: 10.3390/life14070783 (PMC11278356; doi:10.3390/life14070783)
Supplement: Supplementary file 1 [file life-14-00783-s001.zip]

Archive with 7 entries (5 files):
- life-3051132-supplementary/
- life-3051132-supplementary/lit_rev-main/
- life-3051132-supplementary/lit_rev-main/1503_Identified_Papers(5).xlsx
- life-3051132-supplementary/lit_rev-main/188 other covid literature_review papers.xlsx
- life-3051132-supplementary/lit_rev-main/26_Final_selected_Papers(3).xlsx
- life-3051132-supplementary/lit_rev-main/325 paper pipeline conceptual framework.xlsx
- life-3051132-supplementary/lit_rev-main/88_epidemiological_papers(2).xlsx
