# Supplementary material for: Towards Improved XAI-Based Epidemiological Research into the Next Potential Pandemic
Source: Life (Basel). 2024 Jun 21;14(7):783. doi: 10.3390/life14070783 (PMC11278356; doi:10.3390/life14070783)
Supplement: Supplementary file 1 [file life-14-00783-s001.zip › life-3051132-supplementary/lit_rev-main/1503_Identified_Papers(5).xlsx]

## Sheet: 1
Link	Title	Literature Review	XAI Used	Year	Peer Reviewd	Paper Label	Pre Training Method	Training Method	Interpretation Method	Data Used	Dependent Variable	Literature Review Covered	Note
https://www.medrxiv.org/content/10.1101/2020.05.18.20105841v1	An Interpretable Machine Learning Framework for Accurate Severe vs Non-severe COVID-19 clinical markers	0	1	2020	0	clinical markers		[rf]	[gini impurity]			0
https://ieeexplore.ieee.org/abstract /document/9465748?casa_token=XgaQUeDxF-8AAAAA:dd_svcr8fgJtZvN4pDbc8ZsQQ5jDdGTw_mBslS4GBM3km47HQzJtraRtQkPFleyQnBd4b4-L1sM	Interpretable Machine Learning for COVID-19: An Empirical Study on Severity Predict ion Task	0	1	2021	1	clinical markers		[dt, rf, gbed tree, neural network]	[pfi, pdp, ice, ale, lime, shap]			0
https://journals.plos.org/plosone/article?id=10.1371/journal.pone.0291961	An interpretable machine learning framework for diagnosis and prognosis of COVID-19	0	1	2023	1	clinical markers		[svm, extra trees, rf, gb, xgb, logistic regression, ensemble learning]	[shap , rf feature importance, , xgb feature importance]			0
http://pepsic.bvsalud.org/scielo.php?pid=S0104-12822022000200011&script=sci_arttext&tlng=en	An interpretable machine learning model for COVID-19 screening	0	1	2022	1	clinical markers		[extra trees, xgb, rf, mlp, gb, logistic regression, svm]	[shap ,rf feature importance, , xgb feature importance]			0
https://journals.plos.org/plosone/article?id=10.1371/journal.pone.0257056	eARDS: A multi-center validation of an interpretable machine learning algorithm of early onset Acute Respiratory Distress Syndrome (ARDS) among critically ill adults with COVID-19	0	1	2021	1	clinical markers		[neural network , svm, rf, logistic regression , xgb]	[shap]			0
https://www.mdpi.com/1424-8220/22/22/8757	Interpretable Machine Learning for Inpatient COVID-19 Mortality Risk Assessments: Diabetes Mellitus Exclusive Interplay	0	1	2022	1	clinical markers		[adaboost, logistic regression, gb, rf , svm]	[shap]			0
https://www.nature.com/articles/s41598-021-02370-4	An interpretable machine learning model based on a quick pre-screening system enables accurate deterioration risk predict ion for COVID-19	0	1	2021	1	clinical markers		[xgb, logistic regression]	[shap]			0
https://www.sciencedirect .com/science/article/abs/pii/S0952197623009703	Development and application of an optimal COVID-19 screening scale utilizing an interpretable machine learning algorithm	0		2023	1	clinical markers	[rf]	[linear integer model]	[intrinsic interpretability]			0
https://www.frontiersin.org/articles/10.3389/fpubh.2022.814366/full#SM3	Predict ion of Online Psychological Help-Seeking Behavior During the COVID-19 Pandemic: An Interpretable Machine Learning Method	0	1	2022	1	psychology		[linear regression , ridge regression , lasso regression, svm, rf]	[shap]	Frequency of the OPHS topics, the language understanding clues in LIWC, the temporal features of the daily time series of the OPHS behavior, and the daily time series of the COVID-19 cases	Daily OPHS behaviors' number in the Q&A sect ion in the OMHS community	0
https://sba.org.br/open_journal_systems/index.php/cba/article/view/1590	Interpretable Machine Learning for COVID-19 Diagnosis Through clinical markers Variables	0	1	2020	1	clinical markers		[rf, svm, logistic regression]	[shap]			0
https://link.springer.com/article/10.1007/s11192-022-04314-9	Why was this cited? Explainable machine learning applied to COVID-19 research literature	0	1	2022	1	language understanding	[bert]	[cnn, rule learning]	[shap, lime, rf feauture importance, intrinsic interpretability]	Bibliometric Data	number of citations	0	(1) The BERT is used to extract features, namely word and sentence embedding vect ors, from text data. these vect ors are used as high-quality feature inputs to downstream models. NLP models such as LSTMs or CNNs require inputs in the form of numerical vect ors, and this typically means translating features like the vocabulary and parts of speech into numerical representations. (2)The accuracy of…
https://www.sciencedirect .com/science/article/pii/S2214367X23000728	Applying an interpretable machine learning framework to study mobility inequity in the recovery phase of COVID-19 pandemic	0	1	2023	1	transport policy	[k-means time-series clustering]	[xgb]	[shap]	ride-hailing data	mobility inequity in recovery phase of the pandemic	0
https://journal.iaimnumetrolampung.ac.id/index.php/ji/article/view/1312	The Interpretable Machine Learning among Students and Lect ures during the COVID-19 Pandemic	0	0
https://www.lume.ufrgs.br/handle/10183/243290	An interpretable machine learning approach for predict ing sleep quality in three temporal waves throughout the COVID-19 pandemic	0	1	2022	0	psychology		[gb, naïve bayes, randon forest]	[shap]	Web survey	sleeping quality	0
https://pesquisa.bvsalud.org/global-literature-on-novel-coronavirus-2019-ncov/resource/ar/ppzbmed-10.2139.ssrn.3638427	An Interpretable Machine Learning Framework for Accurate Severe vs Non-Severe COVID-19 clinical markers	0		2020	0	clinical markers
https://link.springer.com/chapter/10.1007/978-3-031-38036-5_11	Application of Interpretable Artificial Intelligence Enabled Cognitive iot for COVID-19 Pandemics			2023		iot
https://www.sciencedirect .com/science/article/pii/S2452318621000453?casa_token=oZn_ObQsJKMAAAAA:pzIVJ9lSmqzB7gH0Vz2JE2N_EJRrGhf395js9gYZwj-A-StTWh2_M2Jts0tclcuFjd2sM-Pu	clinical markers prognosis evaluation of COVID-19 patients: An interpretable hybrid machine learning approach	0	1	2022	1	clinical markers	[evolutionary algorithm]	[svm, ann, adaboost]	[logistic regression, discriminant analysis]			0
https://www.tandfonline.com/doi/full/10.1080/27684520.2023.2240334	Interpretable machine learning for mortality modeling on patients with chronic diseases considering the COVID-19 pandemic in a region of Chile: A Shapley value based approach	0	1	2023	1	clinical markers		[multinomial regression, rf, dt, svm, naives bayes, xgb, ann]	[shap]			0
https://www.sciencedirect .com/science/article/pii/B9780323900546000088	Chapter 5 - Using interpretable machine learning identify fact ors contributing to COVID-19 cases in the United States	0	1		1	epidemic behavior		[linear regression, dt, rf, gb, lgbm, xgb adaboost]	[feature importance, shap, lime]	four datasets providing information about confirmed cases, mobility fact ors, population, and daily reproduct ion numbers	confirmed cases number	0
https://link.springer.com/article/10.1186/s12911-023-02192-6	Interpretable machine-learning model for Predict ing the Convalescent COVID-19 patients with pulmonary diffusing capacity impairment	0	1	2023	1	clinical markers		[gb, knn, rf, svm, mlp, xgb]	[shap]			0
https://www.sciencedirect .com/science/article/pii/S2352914823001879	Beta blockers may be protect ive in COVID-19; findings of a study to develop an interpretable machine learning model to assess COVID-19 disease severity in light of clinical markers findings, medication history, and patient comorbidities	0	1	2023	1	clinical markers		[ rf , gb, xgb, extra treess]	[pfi, shap]
https://www.nature.com/articles/s42256-020-0207-0	clinical markers interpretation of an interpretable prognostic model for patients with COVID-19	0	0	2020
https://www.tandfonline.com/doi/abs/10.1080/13504851.2022.2089621	Exchange rates forecasting and trend analysis after the COVID-19 outbreak: new evidence from interpretable machine learning	0	1	2022	1	financial market		[lgbm, lstm]	[ale]	12 exchange rates data	appreciation and depreciation of exchange rates	0
https://www.hindawi.com/journals/bmri/2021/8840835/	An Interpretable Model-Based Predict ion of Severity and Crucial Fact ors in Patients with COVID-19	0	1	2021	1	clinical markers		[logistic regression, knn, dt , rf , svm, xgb]	[shap]	clinical markers data and chest ct feautures
https://www.sciencedirect .com/science/article/pii/S0933365723000040	Benchmarking of Machine Learning classifiers on plasma proteomic for COVID-19 severity predict ion through interpretable artificial intelligence	0	1	2023	1	clinical markers	[knn]	[knn, dt, rf, svm, extra treess, xgb, mlp]	[shap]
https://www.tandfonline.com/doi/abs/10.1080/03081060.2023.2201280	An interpretable machine learning framework to understand bikeshare demand before and during the COVID-19 pandemic in New York City	0	1	2023	1	transport policy		[xgb]	[shap]	bikeshare demand data	hourly demand in a large-scale bikesharing system	0
https://www.spiedigitallibrary.org/conference-proceedings-of-spie/12088/120880A/Global-and-local-interpretation-of-black-box-machine-learning-models/10.1117/12.2604743.short?SSO=1	Global and local interpretation of black-box machine learning models to determine prognostic fact ors from early COVID-19 data	0	1	2021	0	clinical markers			[shap, lime, symbolic metamodeling, regression]			0
https://link.springer.com/chapter/10.1007/978-981-99-3963-3_49	Tabular Data Interpretation on COVID-19 Through Explainable Machine Learning			2023
https://www.nature.com/articles/s42256-020-0180-7	An interpretable mortality predict ion model for COVID-19 patients	0	1	2020	1	clinical markers		[xgb, single-tree xgb ]	[xgb feauture importance, intrinsic interpretability]			0
https://link.springer.com/article/10.1007/s00521-021-06806-w	Classification of Covid-19 chest x-ray images by means of an interpretable evolutionary rule-based approach	0	1	2023	1	x-ray	[Content-Based Image Retrieval]	[evolutionary algorithm]	[intrinsic interpretability]			0	The application of the content based filter allows us to pass from the field of images to that of numbers, thus transforming a data set of images into a numerical one. This latter can be easily deal with evolutionary algorithm.
https://www.sciencedirect .com/science/article/pii/S2352914823000308	Machine learning models for predict ing severe COVID-19 outcomes in hospitals	0	1	2023	1	clinical markers		[logistic regression, rf, xgb]	[intrinsic interpretability]			0	models using only dichotomous features perform only slightly worse than models based on a complex combination of numerical input values
https://arxiv.org/abs/2004.04019	A machine learning methodology for real-time forecasting of the 2019-2020 COVID-19 outbreak using Internet searches, news alerts, and estimates from mechanistic models	0	1	2020	0	epidemic behavior		[lasso regression]	[intrinsic interpretability]	(a) official health reports from Chinese Center Disease for Control and Prevention China , (b) COVID-19-related internet search act ivity from Baidu, (c) news media act ivity reported by Media Cloud, and (d) daily forecasts of COVID-19	new confimed cases	0
https://www.jmir.org/2020/8/e20285/	Real-Time Forecasting of the COVID-19 Outbreak in Chinese Provinces: Machine Learning Approach Using Novel Digital Data and Estimates From Mechanistic Models	0	1	2020	1	epidemic behavior		[lasso regression]	[intrinsic interpretability]	(a) official health reports from Chinese Center Disease for Control and Prevention China , (b) COVID-19-related internet search act ivity from Baidu, (c) news media act ivity reported by Media Cloud, and (d) daily forecasts of COVID-19	new confimed cases	0
https://www.sciencedirect .com/science/article/pii/S1532046422001022	Automated interpretable discovery of heterogeneous treatment effect iveness: A COVID-19 case study	0	1	2022	1	clinical markers		[gams]	[intrinsic interpretability]				while logistic regression summarizes the influence of each feature with a single coefficient and limited to clustering patients, or regression trees, GAMs accommodate non-linear and non montonic effect s
https://rsaiconnect .onlinelibrary.wiley.com/doi/full/10.1111/rsp3.12520	Impact s of the COVID-19 outbreak on older-age cohorts in European Labor Markets: A machine learning exploration of vulnerable groups	0	1	2022	1	labour		[dt, rf, gbed tree]	[shap, ice, pdp]	Survey of Health, Ageing and Retirement in Europe	vulnerable groups through the examination of their employment status in the face of the initial coronavirus disease	0
https://openresearch.surrey.ac.uk/esploro/outputs/journalArticle/Interpretable-machine-learning-approach-for-predict ing/99783199502346	Interpretable machine learning approach for predict ing COVID-19 risk status of an individual	0	1	2021	1	clinical markers		[rf, xgb, dt]	[shap]			0
https://ieeexplore.ieee.org/abstract /document/9863020	Comparing Interpretable AI Approaches for the clinical markers Environment: an Application to COVID-19	0	1	2022	0	clinical markers		[logistic regression, dt, pyfume,ripper]	[shap, intrinsic interpretability]			0	First, SHAP explanations are built from logistic regression and dts to obtain the features’ importance. Then, the potential of pyFUME and RIPPER in providing inherent interpretability are reflect ed.
https://link.springer.com/chapter/10.1007/978-981-16-3783-4_15	Explainable AI for Fighting COVID-19 Pandemic: Opportunities, Challenges, and Future Prospect s	1	1	2022	1							(1) applications of ai in covid (2) Review of XAI for covid (3) Challenges of XAI (4) Prospect of XAI in covid
https://link.springer.com/article/10.1186/s12874-022-01827-y	Interpretable generalized neural additive models for mortality predict ion of COVID-19 hospitalized patients in Hamadan, Iran	0	1	2022	1	clinical markers	[knn, mice]	[gnam, gams, gb, rf, dnn ]	[gnams' interpretable smooth funct ion graphs]				GNAMs belong to the GAMs family and learn a linear combination of multi-layer perceptron (MLP) with an input, an output, and several hidden layers.
https://link.springer.com/article/10.1007/s10479-023-05311-8	An interpretable system for predict ing the impact of COVID-19 government interventions on stock market sect ors	0	1	2023	1	financial market		[linear regression, ann,svm, rf, xgb, lgbm, cat boost, lstm]	[shap]	government intervention policies	stock market volatility and returns	0
https://link.springer.com/article/10.1186/s12889-023-16236-z	Predict ing COVID-19 exposure risk perception using machine learning	0	1	2023	1	epidemic behavior		[gb, svm, knn, elastic net regularisation]	[pdp, shap, ice]	Norwegian survey data collect ed regarding e.g. NPI-compliance and work life conflict s etc.	Self-perceived exposure risk to covid	0	Before running the machine learning models, a descriptive correlation statistics analysis is carried out comprising the p-values for the predict or variables and the target variable in the original datasets
https://pesquisa.bvsalud.org/global-literature-on-novel-coronavirus-2019-ncov/resource/pt/ppcovidwho-291709	Interpretable Machine Learning for COVID-19: An Empirical Study on Severity Predict ion Task	0		2021	0	clinical markers
https://www.nature.com/articles/s41598-021-84781-x	Individualized predict ion of COVID-19 adverse outcomes with MLHO	0	1	2021	1	clinical markers		[bayesian additive regression tree, stacked autoencoder dnn, stochastic gradient boos, glmboost, xgb, model-averaged neural network, elastic-net regularized generalized linear model,oblique rf ]	[xgb feauture importance]			0	The pipeline mines over 60 thousand raw (e.g., diagnosis, medication and procedure codes) and 160 million transitive sequential (e.g., medication to diagnosis) representations. Through the iterative feature select ion by means of MSMR flter method and embedded methods, these features were shrunk to over 2300 representations, about 900 of which were raw features and about 1400 were transitive sequ…
https://iopscience.iop.org/article/10.1088/2632-072X/ac0fc7/meta	Socio-economic disparities and COVID-19 in the USA	0	1	2021	1	epidemic behavior		[xgb]	[shap]	socio-economic conditions i.g. income, living location	spread of COVID-19	0
https://www.mdpi.com/2571-9394/4/1/5	SIMLR: Machine Learning inside the SIR Model for COVID-19 Forecasting	0	1	2022	1	epidemic behavior		[seir]	[intrinsic interpretability]	NPIs	the number of new infect ions		SIMLIR is an interpretable probabilistic graphical model (PGM) that utilies ML inside the compartmental SIR model (the changes in the policies implemented at the government level is used to estimate the time-varying parameters of an SIR model) to explicitly incorporate government policy decisions
https://ieeexplore.ieee.org/abstract /document/9179729	DeepCOVIDNet: An Interpretable Deep Learning Model for Predict ive Surveillance of COVID-19 Using Heterogeneous Features and Their Interact ions	0	1	2020	1	epidemic behavior		[dnn]	[intrinsic interpretability, pfi]	census data, inter-county mobility, intra-county mobility, social effects distancing data, past growth of infect ion	growth of infect ion.	0	the DeepCOVIDNet model explicitly models neurons to compute second-order interact ions between input feature groups. Due to this explicit representation, it is possible to identify pairs of features between which high amount of interact ion is observed (by tracking the magnitude of act ivations in the vect or representing the second-order interact ions of input features). In addition: The idea be…
https://www.researchgate.net/profile/Majbah-Uddin/publication/369960679_An_Interpretable_Machine_Learning_Framework_to_Understand_Bikeshare_Demand_before_and_during_the_COVID-19_Pandemic_in_New_York_City/links/6438450d609c170a131339e3/An-Interpretable-Machine-Learning-Framework-to-Understand-Bikeshare-Demand-before-and-during-the-COVID-19-Pandemic-in-New-York-City.pdf	An interpretable machine learning framework to understand bikeshare demand before and during the COVID-19 pandemic in New York City	0	1	2023	1	transport policy		[xgb]	[shap]	bikeshare demand data	hourly demand in a large-scale bikesharing system	0
https://www.nature.com/articles/s41598-023-31542-7	Explanatory predict ive model for COVID-19 severity risk employing machine learning, shapley addition, and LIME	0	1	2023	1	clinical markers	[vae]	[rf, xgb, dt, bagging classifier, gb]	[shap,lime]			0	lime algorithm steps explained. synthetic data is generated using the VAE model. Many Classifers are trained on the synthetic set, and their performance is assessed using real data.
https://www.mdpi.com/2075-1680/11/8/374	An Explainable Machine Learning Framework for Forecasting Crude Oil Price during the COVID-19 Pandemic	0	1	2022	1	financial market		[linear regression, knn, rf, xgb, lgbm, catboost]	[shap]	oil, gold, silver, bitcoin, oil inventory, SP500 etc. statistcs from various sources	crude oil price in the context of the COVID-19 pandemic	0	The authors critisized a published paper due to its small size sample and data imbalance
https://www.medrxiv.org/content/10.1101/2020.07.29.20161323v1	Model stability of COVID-19 mortality predict ion with biomarkers	0	0	2020	0
https://www.nature.com/articles/s41746-022-00562-4	Data-driven testing program improves detect ion of COVID-19 cases and reduces community transmission	0	1	2022	1	epidemic behavior		[social effects network representation of the community]	[intrinsic interpretability]	students' act ivity in social effects networks data i.e. shared classes, sports teams, and dormitories	students who are exposed to covid	0
https://www.medrxiv.org/content/10.1101/2020.02.27.20028027v3	A machine learning-based model for survival predict ion in patients with severe COVID-19 infect ion	0	1	2020	0	clinical markers		[xgb]	[xgb feauture importance, intrinsic interpretability]			0
https://journals.plos.org/digitalhealth/article?id=10.1371/journal.pdig.0000020	Severity and mortality predict ion models to triage Indian COVID-19 patients	0	1	2022	1	clinical markers		[xgb]	[shap]			0	Note that xgb is an ensemble model and creates multiple weak classifiers which work strongly when together.
https://pesquisa.bvsalud.org/global-literature-on-novel-coronavirus-2019-ncov/resource/pt/ppzbmed-2008.03869v2	Individualized Predict ion of COVID-19 Adverse outcomes with MLHO (preprint)	0	1	2021	0	clinical markers		[bayesian additive regression tree, stacked autoencoder dnn, stochastic gradient boos, glmboost, xgb, model-averaged neural network, elastic-net regularized generalized linear model,oblique rf ]	[xgb feauture importance]			0
https://scholarworks.uaeu.ac.ae/cgi/viewcontent.cgi?article=1009&context=healthmed_research_conference	An Artificial Intelligence (AI) Model for predict ion of COVID 19 infect ion risk in the UAE population	0	0		0	clinical markers		[gb]
https://www.medrxiv.org/content/10.1101/2020.06.30.20143651v1	Identifying main and interact ion effect s of risk fact ors to predict intensive care admission in patients hospitalized with COVID-19: a retrospect ive cohort study in Hong Kong	0	1	2020	0	clinical markers		[EBM, xgb, lgbm, rf, logistic regression]	[intrinsic interpretability]			0	EBM is construct ed with multiple hierarchically organized simple classifiers consisting of sequences of binary decisions. Unlike the black-box models, EBM produce lossless explanations for outcome predict ions due to its great interpretability potential of tree-based decision system. EBM outperforms all baseline models according to precision, recall, F1 score, and area under the curve (AUC) of t…
https://pesquisa.bvsalud.org/global-literature-on-novel-coronavirus-2019-ncov/resource/ru/ppzbmed-2210.03258v1	Interpreting County Level COVID-19 Infect ion and Feature Sensitivity using Deep Learning Time Series Models	0	1	2022	0	epidemic behavior		[Temporal Fusion Transformer]	[Morris sensitivity, attention weights ]	multiple sources, including Centers for Disease Control and Prevention in USA including vaccination and social effects distancing (Change in distance travelled relative to previous year, based on cell phone mobility data)	daily infect ion at the county level	0	(1) TFT adds a kind of interpretable multi-head self-attention mechanism to lstm to better learn the different temporal patterns. (2) attention weights provides insights on feature importances. (3) the sensitivity of a model input is the ratio of the change in an output variable to the change in an input feature. (4) The conceptualization of modeling individual features with the post hoc sensitiv…
https://europepmc.org/article/ppr/ppr115303	A machine learning-based model for survival predict ion in patients with severe COVID-19 infect ion	0	1	2020	0	clinical markers		[xgb]	[xgb feauture importance, intrinsic interpretability]			0
https://www.medrxiv.org/content/10.1101/2021.07.02.21259934v1	Time Windows Voting Classifier for COVID-19 Mortality Predict ion	0	0	2021	0
https://ieeexplore.ieee.org/abstract /document/9298069?casa_token=m6oiKIyCDvoAAAAA:U0bIZU7qphPaabOjBmXIQH0YTbCuJ0e6hFGRgYQyQW9YMJBfmb9uWAIiBz75SIzAgZKjJ0Mel1k	Interpretable Saab Subspace Network for COVID-19 Lung Ultrasound Screening	0	1	2020	0	ultrasound		[saabnet]	[saab inverse transform]			0	Similar to CNN, Saab subspace network learn the filters weights from the training data. But instead of using back-propagation to update the filter weights, the filter weights are updated in a much less computation intensive feed-forward manner. One advantage of saabnet over traditional CNN is easy interpretation.
https://pesquisa.bvsalud.org/global-literature-on-novel-coronavirus-2019-ncov/resource/ru/ppzbmed-10.21203.rs.3.rs-2877405.v1	Capacity Analysis and Determinants of the Global Covid-19 Vaccine Distribution Process	0	1	2023	0	epidemic behavior		[linear regression, EBM]	[intrinsic interpretability]	various data sources comprising different fact ors such as policy, healthcare, and transport policyation infrastruct ure	30-day average vaccination rate	0	The fact or analysis technique is used to identify latent composite variables that help explain the capacity-constrained rates with observed socio-economic fact ors in each country. Fact or Analysis accounts for the fact that multiple socio-economic fact ors may be strongly correlated, for example between GDPs per capita and other development metrics e.g., access to elect ricity to underlying lat…
https://www.cambridge.org/core/journals/proceedings-of-the-design-society/article/investigation-of-customer-preference-changes-following-covid19-market-disruption-using-online-review-analysis/D12A1E5513ACD80DF8E3B0946D50FD9F	INVESTIGATION OF CUSTOMER PREFERENCE CHANGES FOLLOWING COVID-19 MARKET DISRUPTION USING ONLINE REVIEW ANALYSIS	0	1	2023	1	marketing		[VADER sentiment analysis,svm, xgb, ann, lgbm]	[shap]	publicly available online reviews	changes in customer preferences on various features of different product s, before and after the COVID-19 pandemic	0
https://www.medrxiv.org/content/10.1101/2021.01.04.21249218v1		0	1	2021	0	epidemic behavior		[linear regression]	[intrinsic interpretability]	local mobility statistics and government policies	pandemic transmission rates	0	to deal with time-varying relationships between transmission rates and predict ors, a calibration method is introduced, which uses the data in a short window immediately preceding the forecast window.
https://www.jmir.org/2020/11/e23853/	Impact of Systematic Fact ors on the Outbreak Outcomes of the Novel COVID-19 Disease in China: Fact or Analysis Study	0	1	2020	1	epidemic behavior	[xgb]	[xgb]	[shap, xgb feature importance]	multidimensional data, including travel-related, medical, socioeconomic, environmental policy, and influenza-like illness fact ors, from 343 cities in China	COVID-19 growth rates	0	(1) a sequential feature select ion method works as follows: It removes features one by one from the full set of features and evaluates the error funct ion. When the error reaches the optimumlevel, the combination of left-over features is regarded as the optimal feature combination. . (2) importance of each select ed fact or determined by xgb feature importance (3) SHAP analysis was used to calcu…
https://journals.plos.org/plosone/article?id=10.1371/journal.pone.0292888	Machine learning-based predict ion models for home discharge in patients with COVID-19: Development and evaluation using elect ronic health records	0	1	2023	1	clinical markers		[logistic regression, Gaussian Naïve Bayes, knn, dt, rf, svm]	[shap]			0
https://pesquisa.bvsalud.org/global-literature-on-novel-coronavirus-2019-ncov/resource/pt/ppzbmed-10.1101.2023.02.06.527291	Host genetics and COVID-19 severity: increasing the accuracy of latest severity scores by Boolean quantum features	0	1	2023	0	genetic		[genetic algorithm, lasso regression]	[intrinsic interpretability]			0
https://www.researchgate.net/profile/Yukti_Makhija/publication/359131424_Severity_and_mortality_predict ion_models_to_triage_Indian_COVID-19_patients/links/6230603842889b654e8ce866/Severity-and-mortality-predict ion-models-to-triage-Indian-COVID-19-patients.pdf	Severity and mortality predict ion models to triage Indian COVID-19 patients	0	1	2022	1	clinical markers		[xgb]	[shap]			0
https://link.springer.com/article/10.1007/s00439-021-02397-7	Common, low-frequency, rare, and ultra-rare coding variants contribute to COVID-19 severity	0	1	2021	1	clinical markers		[lasso regression]	[intrinsic interpretability]			0
https://ieeexplore.ieee.org/abstract /document/10225293	Lesson Learned from COVID-19 Retrospect ive Study: An Entropy-Based clinical markers-Interpretable Scorecard for Mortality Risk Control at ICU Admission	0	1	2023	0	clinical markers		[logistic regression]	[intrinsic interpretability]			0
https://www.sciencedirect .com/science/article/pii/S0010482523000847	Explainable artificial intelligence model for identifying COVID-19 gene biomarkers	0	1	2023	1	clinical markers	[lasso regression]	[xgb, rf, svm, linear regression]	[shap, lime]			0	xgb is frequently reported as a robust method for detect ing COVID-19.
https://id.elsevier.com/as/authorization.oauth2?platSite=SD%2Fscience&scope=openid%20email%20profile%20els_auth_info%20els_idp_info%20els_idp_analytics_attrs%20urn%3Acom%3Aelsevier%3Aidp%3Apolicy%3Aproduct %3Ainst_assoc&response_type=code&redirect _uri=https%3A%2F%2Fwww.sciencedirect .com%2Fuser%2Fidentity%2Flanding&authType=SINGLE_SIGN_IN&prompt=none&client_id=SDFE-v4&state=retryCounter%3D0%26cs…	Explaining machine learning based diagnosis of COVID-19 from routine blood tests with dts and criteria graphs	0	1	2021	1	clinical markers		[logistic regression, xgb, rf, svm, mlp]	[shap, lime, dtx,criteria graph]			0	dt Explanation DTX for local interpretation of the output and criteria graph for global interpretation
https://www.nature.com/articles/s41598-022-18725-4	Causal connect ions between socioeconomic disparities and COVID-19 in the USA	0	1	2022	1	epidemic behavior		[boosted decisions tree]	[causal Shapley values]	socioeconomic disparities	spread of COVID-19 in the USA	0	causal Shapley values account for (subject ive or pre knowledge based) graphical causal struct ure of the data into account in when estimating the Shapley values.
https://link.springer.com/article/10.1007/s40171-023-00357-w	The Viability of Supply Chains with Interpretable Learning Systems: The Case of COVID-19 Vaccine Deliveries	0	0	2023	1					The data on COVID-19 vaccine deliveries in the vaccination centers and places in France including demographics and modes of transport policy	the vaccination rates
https://www.frontiersin.org/articles/10.3389/fpubh.2021.626697/full	Machine Learning Based clinical markers Decision Support System for Early COVID-19 Mortality Predict ion	0	1	2021	1	clinical markers		[ann, logistic regression, xgoost, rfs, svm, dt]	[xgb feature importance,ann feature select ion, intrinsic interpretability]			0	The ann feature selcect ion's object ive is to maximize AUC score and minimize the number of features select ed for model development.
https://www.sciencedirect .com/science/article/pii/S0933365722001452?casa_token=xZ2ZfpJF4BIAAAAA:3t4UDDZyoGcfcwSUdcVX0Ibs1LsQsR6QtG0AMf7gtuo77G6ghaDRaWQoaSIPadVXnzLyOiaQ	Defining fact ors in hospital admissions during COVID-19 using LSTM-FCA explainable model	0	1	2022	1	epidemic behavior		[lstm]	[fca]	total cases, new cases, seasons, national lockdown, number of people who have received the first dose vaccine, and second vaccine.	new hospital admissions per day in UK	0	Through Formal Concept Analysis (FCA) approach, a set of association rules are generated with different confidence intervalls, which comprise clear implications between the attributes in the formal context. confidence of 100%) are select ed
https://www.sciencedirect .com/science/article/pii/S1076633222002008	An Interpretable Chest ct Deep Learning Algorithm for Quantification of COVID-19 Lung Disease and Predict ion of Inpatient Morbidity and Mortality	0	?	2022	1	ct	[ai scoring output]	[dCNN ]	[intrinsic interpretability]			0	The scores for each of the five lobes were summed to calculate the total severity score, resulting in a total score range from 0 to 20. A 0 indicates that none of the lobes are involved and 20 indicates that all five lobes are severely affect ed. There exist nother studies who calculate the scores in addition based on clinical markers values
https://ieeexplore.ieee.org/abstract /document/9259025?casa_token=PL8DQdb-6SQAAAAA:p3ot5sLMQ0ALfgtLXNIRNz6izMcKUh_1MbWt0uqTJGtVBtWea_zolWQAYYGKB4MW0UWGLls52LY	An Explainable System for Diagnosis and Prognosis of COVID-19	0	1	2021	0	clinical markers		[gb, logistic regression, rf, svm,knn,ann]	[shap]			0
https://arxiv.org/abs/2210.03258	Interpreting County Level COVID-19 Infect ion and Feature Sensitivity using Deep Learning Time Series Models	0	1	2022	0	epidemic behavior		[Temporal Fusion Transformer]	[Morris sensitivity, attention weights ]	multiple sources, including Centers for Disease Control and Prevention in USA including vaccination and social effects distancing (Change in distance travelled relative to previous year, based on cell phone mobility data)	daily infect ion at the county level
https://books.google.de/books?hl=en&lr=&id=3NCAEAAAQBAJ&oi=fnd&pg=PA238&dq=covid+intext:%22interpretable+machine+learning%22&ots=7YaweBKmbK&sig=s-eX6UB_b3k3V9VMjNzzbpi-ddk#v=onepage&q=covid%20intext%3A%22interpretable%20machine%20learning%22&f=false	How Weather Conditions Affect the Spread of COVID-19: Findings of a Study Using Contrastive Learning and NARMAX Models	0	1	2022		epidemic behavior		[narmax, contrastive learning]	[intrinsic interpretability]	Whether condition	spread of COVID-19	0
https://www.nature.com/articles/s41598-023-33685-z	An interpretable hybrid predict ive model of COVID-19 cases using autoregressive model and LSTM	0	1	2023	1	epidemic behavior		[ar-lstm]	[intrinsic interpretability]	information on populations, positive and total tests, number of deaths, and positive cases and vaccine utilization from california and WHO	COVID-19 cases	0	(1) a general architect ure that combines AR and LSTM models additively and trains the entire architect ure jointly, allowing the relative weights of the interpretable AR part and uninterpretable predict ive LSTM part to be fully determined by the data. (2) https://link.springer.com/article/10.1007/s12553-022-00711-5 uses a cnn-lstm model to predict covid cases in a set of countries
https://link.springer.com/article/10.1007/s12559-020-09812-7	An Early Warning Tool for Predict ing Mortality Risk of COVID-19 Patients Using Machine Learning	0	1	2021	1	clinical markers	[xgb, xgb feature importance]	[logistic regression]	[intrinsic interpretability]			0	Each of the 76 parameters of the dataset, after data imputation, was assessed to take decisions and identify the top-14 biomarkers in addition to age and gender, to obtain the top-ranked biomarkers as mortality predict ors. Thereby xgb and xgb feature importance is used. The study uses a logistic regression classifieras the predict or model.
https://www.frontiersin.org/articles/10.3389/frai.2021.684609/full	Insights Into Co-Morbidity and Other Risk Fact ors Related to COVID-19 Within Ontario, Canada	0	1	2021	1	clinical markers		[xgb]	[shap]			0	In this paper, the impact of a explanatory variables on the AI model’s predict ion are further in details explored using SHAP dependency and box plots.
https://towardsdatascience.com/investigation-of-explainable-predict ions-of-covid-19-infect ion-from-chest-x-ray s-with-machine-cb370f46af1d	Investigation of Explainable Predict ions of COVID-19 Infect ion from Chest x-ray s with Machine Learning	0	1	2020	0	x-ray		[dCNN ]	[lime]			0	LIME perturbs the features in an example and fits a linear model to approximate the neural network at the local region in the feature space surrounding the example. It then uses the linear model to determine which features were most contributory to the model’s predict ion for that example.
https://www.medrxiv.org/content/10.1101/2020.06.07.20124933v1	Who dies from COVID-19? Post-hoc explanations of mortality predict ion models using coalitional game theory, surrogate trees, and partial dependence plots	0	1	2020	0	clinical markers		[xgb]	[shap]			0
https://www.medrxiv.org/content/10.1101/2022.01.27.22269978v1	A Machine Learning Approach to Differentiate Between COVID-19 and Influenza Infect ion Using Synthetic Infect ion and Immune Response Data	0	1	2022	0	virological		[lasso regression]	[intrinsic interpretability]			0
https://journals.plos.org/plosone/article?id=10.1371/journal.pone.0240346	Physiological and socioeconomic charact eristics predict COVID-19 mortality and resource utilization in Brazil	0	1	2020	1	clinical markers		[logistic regression, svm, xgb, rf]	[intrinsic interpretability]			0	xgb and rf do not add more precision values to the interpretable techniques.
https://www.nature.com/articles/s41598-021-98071-z	Budget constrained machine learning for early predict ion of adverse outcomes for COVID-19 patients	0	1	2021	1	clinical markers		[logistic regression, xgb, gausian process classifier]	[shap]			0	(1) the goal of the paper is to find the set of clinical markers features that provides the highest predict ive performance subject to the budjet constraint(2) In recent literature, xgb has often been shown to provide improved predict ive performance in a wide range of clinical markers applications. (3) Among non-linear classifiers, Gaussian process classifier is arguably one of the most powerful…
https://www.researchsquare.com/article/rs-2877405/v1	Capacity Analysis and Determinants of the Global Covid-19 Vaccine Distribution Process	0	1	2023	0	epidemic behavior		[linear regression, EBM]	[intrinsic interpretability]	various data sources comprising different fact ors such as policy, healthcare, and transport policyation infrastruct ure	30-day average vaccination rate	0
https://www.mdpi.com/1999-4893/14/11/337	An Interact ion-Based Convolutional Neural Network (ICNN) Toward a Better Understanding of COVID-19 x-ray Images	0	1	2021	1	x-ray		[iCNN]	[intrinsic interpretability]			0	(1) the authors propose a model design that (in contrast to some well-known architect ures) satisfies their three difined dimensions of the definition of interpretability and explainability (2)iCNN does not make assumptions about the relevance of local information. Instead, a model-free influence score (I-score) is used to direct ly extract the influential information from images to form importan…
https://www.sciencedirect .com/science/article/pii/S2214785321075714?casa_token=6Y3EDZBDR7MAAAAA:7I2iqdxf5fWQD7pRmXslMWcR0GZej41XbxGS1bY9SFFS36CVOGCN-994wLR95k5IIywbjzRV	Analyzing the impact of machine learning and artificial intelligence and its effect on management of lung cancer detect ion in covid-19 pandemic	1	0	2021	1							applications of ai in covid to distinguishing COVID-19 from non-COVID-19 chest pneumonia
https://pesquisa.bvsalud.org/global-literature-on-novel-coronavirus-2019-ncov/resource/fr/covidwho-1871934	Identify the natural and socio-economic influencing fact ors of the new coronavirus pneumonia（COVID-19） incidence rates in Chinese cities	0	1	2022	1	epidemic behavior		[xgb]	[shap, ale, pdp]	both natural and socio-economic fact ors, such as city size and healthcare capacity	incidence rate of COVID-19 in china cities	0	(1)non-english paper(2)nonlinear relationships exist between the key influencing fact ors and incidence rates comprising linear, s-shaped and u curved influencing shapes for population density, inflow from Wuhan and per capita GDP, respect ively.
https://ieeexplore.ieee.org/abstract /document/10090012	Deep Metric Learning for Transparent Classification of Covid-19 x-ray Images	0	1	2022	0	x-ray	[ ResNet152]	[knn]	[intrinsic interpretability]			0	The resulting pretrained model by ResNet152 i.e. embedding step provides a new representation of the data, wherethe object s are already clustered and can beclassified using aknn algorithm.
https://www.researchsquare.com/article/rs-52330/v1	Using Machine Learning to Unveil Demographic and clinical markers Features of COVID-19 Symptomatic and Asymptomatic Patients	0	1	2020	0	clinical markers		[rf, svm, logistic regression, xgb, gb]	[shap, ice,pdp, pfi, H-statistic]			0	H-statistics indicates overall interact ion strength of each feature with the other features. The interact ion is defined as the share of variance that is explained by the interact ion. , but it does not tell us how the interact ions look like. That is what pdps are for. (*) https://christophm.github.io/interpretable-ml-book/interact ion.html
https://ieeexplore.ieee.org/abstract /document/10147537?casa_token=6g_nGveaUdgAAAAA:45ZsoQ1c0zbrJBUe6mvn7KPWHp5WC8Cl_2Z6AnTqrBmLH1YsnPJ5PSqPhcJ59XElViCYgk5ydBA	Classification Covid-19 Data Using XGBoost and SHAP(Shapley Additive exPlainations)	0	1	2023	0	clinical markers		[rf, svm, logistic regression, xgb,mlp,dt]	[shap]			0
https://ui.adsabs.harvard.edu/abs/2022arXiv221003258K/abstract	Interpreting County Level COVID-19 Infect ion and Feature Sensitivity using Deep Learning Time Series Models	0	1	2022	0	epidemic behavior		[Temporal Fusion Transformer]	[Morris sensitivity, attention weights ]	multiple sources, including Centers for Disease Control and Prevention in USA including vaccination and social effects distancing (Change in distance travelled relative to previous year, based on cell phone mobility data)	daily infect ion at the county level	0
https://pesquisa.bvsalud.org/global-literature-on-novel-coronavirus-2019-ncov/resource/pt/ppzbmed-10.1101.2021.09.03.21262611	Common, low-frequency, rare, and ultra-rare coding variants contribute to COVID-19 severity	0	1	2021	1	clinical markers		[lasso regression]	[intrinsic interpretability]			0
https://dl.acm.org/doi/abs/10.1145/3442188.3445917?casa_token=YBhlGaOy-QAAAAAA:Mem_JCAcKRWzs3D4gyDenTEQOjiaDtWP7RHUyOp6MVh7r24g6TwSeQkM4B_7UGx7mbaSGzyALOc	Impossible Explanations?: Beyond explainable AI in the GDPR from a COVID-19 use case scenario	1	0	2021	0							Automated decision-making systems involving the processing of personal data of European Union (EU) citizens fall under the scope of the General Data Protect ion Regulation GDPR. The paper analyse the challenges of providing human legible explanations in pract ice and their legal implications following the GDPR by the example of AI-based automated decision making process for the medical diagnosis …
https://www.researchsquare.com/article/rs-1234007/v1	An Interpretable Deep Learning Model for Predict ing the Risk of Severe COVID-19 from Spike Protein Sequence	0	1	2022	0	genetic	[CNN]	[transformer learning]	[attention weights]			0	(1) The paper applies a Transformer architect ure for sequence encoding, which is first described for an encoder-decoder architect ure to machine translate text (2) it employs a convolutional neural network (CNN) layer before the transformer as a way to reduce the required size of the transformer heads (3) The forward attention layer not only helps classify data but also allow us to visualize and…
https://www.frontiersin.org/articles/10.3389/fpubh.2022.874455/full	An Explainable AI Approach for the Rapid Diagnosis of COVID-19 Using Ensemble Learning Algorithms	0	1	2022	1	clinical markers		[rf, adaboost, gb, xgb, dt]	[lime, shap, intrinsic interpretability]			0
https://bmcmedinformdecismak.biomedcentral.com/articles/10.1186/s12911-022-02076-1	A machine learning approach for predict ing high risk hospitalized patients with COVID-19 SARS-Cov-2	0	1	2022	1	clinical markers		[dt, random tree, jrip, Reduced Error Pruning Tree, part, bayesian network, logistic regression, knn, svm, vp, rf, adaboost, A bagging classifier]	[intrinsic interpretability]			0	(1) vp, rf, adaboost, A bagging classifier are considered as black box models(2) JRIP (rule classifier) showed the best performance in 10-fold cross validation, and the best average performance in a further validation test using a diferent patient dataset. Moreover, JRIP showed comparable performances with other approaches that do not provide a clear and/or understandable explanation.
https://link.springer.com/article/10.1007/s10994-020-05921-4	CPAS: the UK’s national machine learning-based hospital capacity planning system for COVID-19	0	1	2021	1	health		[elastic net, xgb, rf, mlp]	[divide-and-conquer]	hospitalization, admission and intensive care survival systems in the UK as well as Google's community mobility record	hospital demands on the national, regional, hospital and individual levels	0	(1) Machine learning pipeline consists of multiple stages of predict ive modelling i.e. a set of data imputation algorithms, feature processing algorthms, predict ion, and calibration algorithms [evaluation and interpretation are missing] (2) The divide-and-conquer approach allows the users to understand how the fnal answer is derived from the smaller problems. (3) The introduced system deploys v…
https://www.preprints.org/manuscript/202309.1746/v2	Recent Machine Learning and Deep Learning Theories and Methods for COVID-19 Diagnosis	1	1	2023	0							(1) The basic concepts of machine learning and deep learning (2) a review of using a couple of ml models in the context of covid
https://www.sciencedirect .com/science/article/abs/pii/S1057521923004696	Effect s of COVID-19 vaccination programs on EU carbon price forecasts: Evidence from explainable machine learning	0	1	2024	1	environmental policy		[Linear regression, Lasso regression, svm, stochastic gradient descent, rf, adaBoost, gb, xgb, CatBoost ]	[shap]	COVID-19 vaccination program	two carbon pricing features––return and volatility	0
https://www.sciencedirect .com/science/article/pii/S0169260723004091	A semi-supervised algorithm for improving the consistency of crowdsourced datasets: The COVID-19 case study on respiratory disorder classification	0	1	2023	1	audio recognition	[cough segmentation algorithm ]	[ssl]	[shap]			0	(1) unlabeled data is exploited in augmenting the dataset to enhance the performance of the classifier , thus providing ample training data and overcoming the issue of label sparsity and label inconsistency. (2) Recent works leveraging SSL to overcome inconsistencies in expert physicians' labels utilize an approach in which each expert is modeled by a Deep Neural Network, and then the outputs of …
https://www.jmir.org/2021/2/e23458/	Using Automated Machine Learning to Predict the Mortality of Patients With COVID-19: Predict ion Model Development Study	0	1	2021	1	clinical markers		[gb, xgb, drf, extremely randomized trees]	[shap, pdp]			0
https://www.sciencedirect .com/science/article/pii/S0010482522001536?casa_token=2qkRXlZ5_t4AAAAA:U3evkD-v3275wrGgfpa-s79wt-5resKwppyh2tB6hFbcBq9JnVH5ppNomAH8axPSBRpcj5PI	COVID-19 mortality risk assessments for individuals with and without diabetes mellitus: Machine learning models integrated with interpretation framework	0	1	2022	1	clinical markers	[gb, logistic regression, adaboost]	[rf]	[shap]			0	feature selct ion procedure consists of a voting system utilizing the feature coefficient metric for logistic regression and feature importance metric for gradient boosting and AdaBoost model
https://pubs.aip.org/aip/acp/article-abstract /2385/1/050001/2820909/Efficient-explainable-deep-learning-technique-for	Efficient explainable deep learning technique for COVID-19 diagnosis based on computed Tomography scan images of lungs	0	1	2022	0	ct		[CNN]	[lime]			0
https://www.future-science.com/doi/full/10.2144/fsoa-2020-0207	A machine learning PROGRAM to identify COVID-19 and other diseases from hematology data	0	1	2021	1	clinical markers		[dt, logistic regression, dnn]	[BigML]			0	BigML is an automated Machine Learning platform
https://www.sciencepublishinggroup.com/article/10.11648.j.ijiis.20221102.11	Survey of COVID-19 Predict ion Models and Their Limitations	1	1	2022	1							clinical markers Data Analysis Models, Medical Image Processing, epidemic behavior models and Limitations of AI Models including explainability, interpretability, usability and stability
https://link.springer.com/chapter/10.1007/978-3-030-93733-1_29?xgtab=&%3B=&ref=aidan-coopers-blog	Supervised Clustering for Subgroup Discovery: An Application to COVID-19 Symptomatology	0	1	2022	0	clinical markers	[xgb, shap]	[umap]	[Rules-Based Clustering]			0	(1) UMAP is a flexible non-linear dimension reduct ion algorithm to learn the manifold struct ure of the data and find a low dimensional embedding that preserves the essential topological struct ure of that manifold. (2) instead of applying clustering direct ly to feature data in an unsupervised manner, clustering is run on feature SHAP values (after xgboost classification). SHAP also serves as a…
https://link.springer.com/chapter/10.1007/978-3-031-08637-3_2	ARIMA and Predict ed Geospatial Distribution of COVID-19 in India	0	1	2023	1	epidemic behavior		[arima]	[intrinsic interpretability]	indian states covid-19 data sets	confirmed cases number	0	ARIMA is found to be a suitable model for predict ion COVID-19 cases in india, though, with little data, no good results were obtained, but having 4-month data the results obtained were promising.
https://www.igi-global.com/chapter/an-investigation-of-the-coronavirus-disease-covid-19-mortality-risk-using-machine-learning/301406	An Investigation of the Coronavirus Disease (COVID-19) Mortality Risk Using Machine Learning	0	0	2022	1	clinical markers						0	(0) bagging tries to reduce variance not bias but boosting tries to reduce bias not variance (1) linear based svm performs the best when used as a baging strategy. When using tiny data sets that need feature extract ion by preprocessing, bagging and boosting svm ensembles may benefit. (2) bagging: learning seperately and combining. For example rf uses bagging, where dts with high variances are pr…
https://arxiv.org/abs/2201.07026	Socioeconomic disparities and COVID-19: the causal connect ions	0	1	2022	0	epidemic behavior		[boosted decisions tree]	[causal Shapley values]	socioeconomic disparities	spread of COVID-19 in the USA	0
https://journals.plos.org/plosone/article?id=10.1371/journal.pone.0277438	Correlates of wanting to seek help for mental health and substance use concerns by sexual and gender minority young adults during the COVID-19 pandemic: A machine learning analysis	0	1	2022	1	psychology		[rf]	[exclusion of a variable,pdp]	survey including Socio-demographic charact eristics of participants and their help seeking behavior in two Canadian provinces	wanting to seek help for mental health and substance use by sexual and gender minority young adults	0
https://link.springer.com/chapter/10.1007/978-3-031-20837-9_15	Explainable AI Models for COVID-19 Diagnosis Using ct -Scan Images and clinical markers Data	0	1	2022	1	clinical markers & ct		[cnn,svm,rf]	[lime]			0
https://arxiv.org/abs/2101.00661	Combining Graph Neural Networks and Spatio-temporal Disease Models to Predict COVID-19 Cases in Germany	0	1	2021	0	epidemic behavior		[GNN, distributional regression,xgb,mean,dnn,gam]	[intrinsic interpretability]	individual mobile phone location traces of Facebook users in 401 Germany's federal district s	Time-series of daily COVID-19 infect ions	0	(1) the nodes in gnn represent district s (2) the network data is augmented with spatial networks encoding neighboring district s and distances in kilometers (3)network data comprising colocations, social effects conect edness and people staying put, are incorporated into distric forecast. (4) the genral framework fuses the interpretability of distributional regression with a GNN architect ure (5…
https://mental.jmir.org/2021/11/e32876/	Machine Learning–Based Predict ive Modeling of Anxiety and Depressive Symptoms During 8 Months of the COVID-19 Global Pandemic: Repeated Cross-sect ional Survey Study	0	1	2021	1	psychology		[xgb, lasso regression]	[shap]	surveys measured anxiety and depression symptoms, sociodemographic charact eristics, substance use, and perceived COVID-19 risks and worries by Canadian adults	emotional distress	0	principal component analysis was used in the pretraining step to condense highly comorbid anxiety and depression symptoms into a single data-driven measure of emotional distress.
https://dl.acm.org/doi/pdf/10.1145/3453892.3462696?casa_token=-aN3KpHqRlIAAAAA:-_VuCKuu9AxWBizPHnBELIBosdeimdjyFcK4w9J29UmTdkSuSdTNAk2np5oN9eqOtPHcffjpleI	Predict ion of COVID-19 Infect ion Based on Symptoms and social effects Life Using Machine Learning Techniques	0	1	2021	0	language understanding		[bayesian networks]	[intrinsic interpretability]	textual information available on social effects media	being infect ed or not	0
https://www.degruyter.com/document/doi/10.1515/cclm-2020-1294/html	Development, evaluation, and validation of machine learning models for COVID-19 detect ion based on routine blood tests	0	1	2020	1	clinical markers	[knn]	[knn,rf,naïve bayes, svm, logistic regression]	[pfi]			0	For imputation, the multivariate k-nearest neighbors algorithm was used
https://www.sciencedirect .com/science/article/pii/S0968090X21003636?casa_token=ANHkji2x9jsAAAAA:qMcn4lz3gZnioh9LjazIPBocEY8ULYXweC5AOD6JwS7WNhopL2GjCf0mMZlgp8rjwZsg355V	Dynamic act ivity chain pattern estimation under mobility demand changes during COVID-19	0	1	2021	1	transport policy	[utility based act ivity funct ion]	[cg, lstm]	[intrinsic interpretability]	continuously reported aggregated mobility observations e.g. Google Mobility Report (during the pandemic) and collect ed survey data National Household Travel Survey (before pandemic)	mobility demand change pattern in the United States	0	(1) the framework consists of a computational graph cg as an act ivity choice model based on the survey data (2) at the second step, based on the Google mobility dataset, the mobility demand change is predict ed by applying the LSTM method (3) the utility funct ion of choosing an act ivity isdefined as the sum of a systematic portion for observed individual preferences and a constant portion that…
https://journals.plos.org/ploscompbiol/article?id=10.1371/journal.pcbi.1009121	Contrasting fact ors associated with COVID-19-related ICU admission and death outcomes in hospitalised patients by means of Shapley values	0	1	2021	1	clinical markers		[gb,logistic regression]	[shap,pdp]			0	(1) The odds ratio is commonly used to report the strength of association between exposure and an event.(2) A GBDT aggregates a large number of weak predict ion models, in this case dts, into a robust predict ion algorithm, where the presence of many trees mitigates the errors due to a single-tree predict ion.
https://link.springer.com/chapter/10.1007/978-981-16-3783-4_1	Can Different Impact s of Covid-19 on Different Countries Be Explained? a Preliminary Machine Learning Experiment	0	1	2022	1	epidemic behavior		[evolutionary algorithm, IF–THEN rules]	[intrinsic interpretability]	Country specific indicators comprising String. Index Median age, Population. Density, Average temper. Pollution. index	levels of impact of Covid-19	0
https://hammer.purdue.edu/ndownloader/files/31719740	DISENTANGLED REPRESENTATIONS LEARNING FOR COVID-19 SEQUELAE PREDIct ION	0	1	2021	0	clinical markers		[disentangled variational auto encoder]	[intrinsic interpretability]			0	(1)The DVAE model has inherent advantages being interpretable i.e. the input data can be encoded to some latent space features that reveal the hidden relationship among the input variables.(2)Miller (2019) defined interpretability as: “Interpretability is the degree to which a human can understand the cause of a decision”.
https://www.researchgate.net/profile/Mohammad-Hossain-185/publication/361408466_Explainable_Text_Classification_Model_for_COVID-19_Fake_News_Detect ion/links/62aef70d40d84c1401b7e892/Explainable-Text-Classification-Model-for-COVID-19-Fake-News-Detect ion.pdf	Explainable Text Classification Model for COVID-19 Fake News Detect ion	0	1	2022	1	language understanding		[BiLSTM]	[lime]	a news dataset containing 10,700 manually annotated social effects media posts in English	misinformation and non-misinformation messages	0	(1) CNN is capable of learning global and higher-level features through max-pooling from successive convolutional windows. However, CNN is not capable of sequential learning, while RNN deals with time-series and sequential data.
https://www.biorxiv.org/content/10.1101/2023.02.06.527291.abstract		0		2023	0	clinical markers		[genetic algorithm, lasso regression]	[intrinsic interpretability]			0
	Novel AI and data science advancements for sustainability in the era of COVID-19
https://link.springer.com/article/10.1007/s12539-021-00499-4	clinical markers and Laboratory Approach to Diagnose COVID-19 Using Machine Learning	0	1	2022	1	clinical markers		[knn, xgb,rf, logistic regression]	[shap]			0	By trying to compare an unlabeled data point to the training dataset, the K-nearest-neighbor (KNN) classifier improves considerably. It finds the K most related data-points, which are termed as KNNs. A metric that measures distance such as Euclidean or Manhattan distance is widely utilized to determine proximity. This technique then assigns the given data point to the KNN's most familiar class.
https://link.springer.com/chapter/10.1007/978-3-031-08506-2_12	AI and Dynamic Predict ion of Deterioration in Covid-19	0	1	2022	1	clinical markers						0	the advantages and limitations of established risk scoring systems
https://ascelibrary.org/doi/abs/10.1061/9780784484869.097	Research on the Influencing Fact ors of Traffic Crash Severity during the Initial Period of COVID-19 and COVID-19 Pandemic Based on CatBoost and SHAP Algorithm: A Case Study in Texas	0	1	2023	0	transport policy		[catboost]	[shap]	Texas data of traffic pattern and trafic compositin	impact of COVID-19 on traffic crashes	0
https://link.springer.com/chapter/10.1007/978-3-031-34622-4_46	Predict ing the Risk of COVID-19 Infect ion Using Lifestyle Data	0		2023	0	clinical markers				public survey on lifestyle-related questions	infect ion risk	0
https://www.sciencedirect .com/science/article/pii/S0010482522007442	Pre-hospital predict ion of adverse outcomes in patients with suspect ed COVID-19: Development, application and comparison of machine learning and deep learning methods	0	1	2022	1	clinical markers		[svm, xgb, ann, logistic regression, stacking ensemble model]	[intrinsic interpretability]			0	(1) In this study, a logistic regression model was used as the meta-learner, and different combinations of SVM, XGB and ANNs were used as base-learners, resulting in four different instances of stacking ensemble models.(2) There are several ensemble learning techniques in literature however, the most common ones are: (a) Bagging, (b) Boosting, Stacking and Mixture of Experts. (3) the predict ions…
https://www.nature.com/articles/s41598-022-18994-z	High-dimensional multinomial multiclass severity scoring of COVID-19 pneumonia using ct radiomics features and machine learning algorithms	0	1	2022	1	ct	[brf,mars]	[mlr]	[intrinsic interpretability]			0	(1) two different feature select ion algorithms, including Bagging Random Forests (BRF) and Multivariate Adaptive Regression Splines (MARS) (2) For multiclass classification, multinomial logistic regression (MLR)
https://link.springer.com/article/10.1007/s40313-021-00858-y	Explainable Artificial Intelligence for COVID-19 Diagnosis Through Blood Test Variables	0	1	2022	1	clinical markers		[EBM, logistic regression, rf,svm]	[shap, intrinsic interpretability]			0	(1) Two glass-box models, logistic regression and explainable boosting machine, and two black-box models, random forest and support vect or machine, were used (2) with local explanations the paper show that although the overallresults are really good, the models still make case wise classification mistakes and get confused with the features
https://books.google.de/books?hl=en&lr=&id=I3lxEAAAQBAJ&oi=fnd&pg=PA5&dq=covid+intext:%22interpretable+machine+learning%22&ots=IaZ6OoM7wR&sig=7loT2hcNvtpO4RclQ_WvilOVglc#v=onepage&q=covid%20intext%3A%22interpretable%20machine%20learning%22&f=false	Overcoming Data Sparsity: A Machine Learning Approach to Track the Real-Time Impact of COVID-19 in Sub-Saharan Africa	0	1	2022	1	economic effects		[Ridge regression, lasso regression, elastic net regression, dt, rf, gb, adaboost, svm]	[shap]	Google mobility index, covid-19 new cases, purchasing managers index [PMIs] and consumer confidence index), vehicle sales, imports, exports, real effect ive exchange rate (REER), fiscal revenue, and the global prices of commodities that the country exports heavily	GDP growth	0	The study seeks to make a significant contribution in tracking real-time act ivity in the data-sparse environment in sub-Saharan Africa
https://bmcinfect dis.biomedcentral.com/articles/10.1186/s12879-022-07617-7	Automated diagnosis and prognosis of COVID-19 pneumonia from initial ER chest x-ray s using deep learning	0	?	2022	1	x-ray	[ai scoring output]	[dCNN ]	[intrinsic interpretability]			0	The architect ure of the proposed dCNNs model comprises an early feature extract or act ing as candidate generator in an abstract feature space, followed by a discriminator sub-network used to compute probabilities on whether the abnormality is present or not (in an image sub-region of interest)
https://link.springer.com/article/10.1186/s12879-022-07951-w	Lethality risk markers by sex and age-group for COVID-19 in Mexico: a cross-sect ional study based on machine learning approach	0	1	2023	1	clinical markers		[svm, xgb,rf,logistic regression]	[shap]			0
https://www.mdpi.com/2227-7390/10/23/4408	Explainable Deep-Learning-Based Depression Modeling of Elderly Community after COVID-19 Pandemic	0	1	2022	1	psychology		[logistic regresion, gb,xgb,knn,svm,dnn]	[lime]	Raw data from the Korea Centers for Disease Control and Prevention’s 2020 Community Health Survey	the mental health of elderly individuals	0
https://www.sciencedirect .com/science/article/pii/S0739885923000161	A machine learning approach to predict ing bicycle demand during the COVID-19 pandemic	0	1	2023	1	transport policy		[lasso regression]	[intrinsic interpretability]	icycle count data, COVID-19 data, and weather data	Count-based bicycle demand	0	LASSO’s object ive funct ion is the same as in OLS regression, with the exception the LASSO solution also minimizes the sum of the absolute value of the model coefficients. The minimization of the absolute value of the predict or variable coefficient estimates helps penalize the model as it becomes more complex. When the shrinkage penalty λ gets sufficiently large, it will shrink coefficients dow…
https://www.mdpi.com/2624-831X/1/2/28	Building Resilience against COVID-19 Pandemic Using Artificial Intelligence, Machine Learning, and IoT: A Survey of Recent Progress	1		2020	1							(1)Application of AI and ML for the Medical Sect or(2)social effects and Information Science-Related Applications Using AI and ML(3)IoT Applications during COVID-19
https://www.sciencedirect .com/science/article/pii/S1568494621008681?casa_token=awLgwwPr1cwAAAAA:tNRPcz3-WUgepJOIajcAETANlYqkoonAVTsbBXaaQd5Chs9eY8EzbDPsPKEiq-v4UjC2POMj	A two-layer nested heterogeneous ensemble learning predict ive method for COVID-19 mortality	0	1	2021	1	epidemic behavior	[Stepwise multiple regression]	[traditional time series forecasting, ensemble learning, lstm]	[intrinsic interpretability]	Testing, Age struct ure, Healthcare capacity, Economic level, Risk fact ors, Climate, and Disease progression data in 79 countries	COVID-19 mortality	0	(1) Stepwise multiple regression analysis is a variable select ion method (2) the paper select s linear regression (LR), support vect or regression (SVR), and extreme learning machine (ELM) as the base learners. At the same time, it uses linear regression as the combiner of the second layer of the model. (3) We see that there is a high degree of correlation between multiple independent variables,…
https://easychair.org/publications/preprint_download/p9PR	Analysis of Psycological and Physical Impact on Individuals During Covid-19 Through Machine Learning Technique	0	0	2022	0							0
https://www.jmir.org/2021/4/e26211/	Machine Learning Applied to clinical markers Laboratory Data in Spain for COVID-19 Outcome Predict ion: Model Development and Validation	0	1	2021	1	clinical markers		[xgb,svm,knn,linear regression,mlp, naive bayes,logit,rf]	[shap]			0	xgb has the best performance
https://journals.physiology.org/doi/full/10.1152/physiolgenomics.00029.2020	Artificial intelligence and machine learning to fight COVID-19	1	0	2020	1
https://link.springer.com/article/10.1007/s10668-023-03469-6	Evaluating deep learning and machine learning algorithms for forecasting daily pan evaporation during COVID-19 pandemic	0	0	2023	1							0
https://www.researchsquare.com/article/rs-2502332/v1	Machine Learning-based Predict ion of Treatment Outcome of Patients with COVID-19 and Comorbidities: A South African Cohort Study	0	1	2023	0	clinical markers		[deep mlp,svm,xgb]	[shap]			0
https://www.frontiersin.org/articles/10.3389/frai.2021.579931/full	Predict ing the Disease Outcome in COVID-19 Positive Patients Through Machine Learning: A Retrospect ive Cohort Study With Brazilian Data	0	0	2021	1	clinical markers		[logistic regression, Linear Discriminant Analysis,Naive Bayes,knn, dt,xgb,svm]				0
https://link.springer.com/chapter/10.1007/978-3-031-15743-1_2	Understanding Misinformation About COVID-19 in WhatsApp Messages	0	1	2022	1	language understanding		[LIWC analysis]	[lime]	WhatsApp Messages data in Brazil	misinformation and non-misinformation messages	0
https://www.mdpi.com/2076-3417/11/13/5810	An Evolutionary Belief Rule-Based clinical markers Decision Support System to Predict COVID-19 Severity under Uncertainty	0	1	2021	1	clinical markers		[belief rule based expert system]	[intrinsic interpretability]			0	(1) The belief rule based expert system can integrate the advantages of expert knowledge based plus data-driven approaches in a single framework. The initial belief rule base is established by expert knowledge which is further optimized by COVID-19 patients’ data using a modified differential evolution algorithm. (2) method shows superior performance than the four traditional machine learning alg…
https://www.mdpi.com/2076-3417/13/20/11518	Machine Learning for COVID-19 and Influenza Classification during Coexisting Outbreaks	0	1	2023	1	clinical markers		[dt, mlp,gb,xgb,rf,knn,svm,logistic regression]	[pfi, intrinsic interpretability]			0
https://www.proquest.com/openview/2182a86de3e6939add0a47ca718cf388/1?pq-origsite=gscholar&cbl=4986839&casa_token=D4EoMEsyuYoAAAAA:NfeRznT2-Yj06vEetmVg6pOiheTxiAdp50gvFH4H59xo3GKNUCS_NZ3Ln3iAPjpDwkyeesw_	An interpretable machine learning model for COVID-19 screening	0	1	2021	1	clinical markers		[xgb,svm,rf,mlp,logistic regression]	[shap]			0	xgb has the best performance
https://www.sciencedirect .com/science/article/pii/S0306457321000704?casa_token=y4DrAHVPOuUAAAAA:cyFCKPlER5rGmpJW_OM0CHmO3gQzpktTEbhb0ReoLA9W521xPtepVTnEN6boxRrIyfMKPdHOz90	Combat COVID-19 infodemic using explainable natural language understanding processing models	0	1	2021	1	language understanding		[bert, logistic regression]	[shap]	a dataset of 984 claims about COVID-19 with fact -checking	misinformation about COVID-19	0	(1) BERT is a deeply bidirect ional, unsupervised language understanding model, and is pre-trained using a huge amount of text corpus. (2) the BERT models linear layer and the sigmoid act ivation was fine-tuned with the existing labeled dataset. (3) Then, the knowledge from the BERT model is distilled by training a more simple logistic regression model without losing much performance. (4) shap is…
https://www.mdpi.com/2076-3417/13/20/11518	Machine Learning for COVID-19 and Influenza Classification during Coexisting Outbreaks	0	1	2023	1	clinical markers		[dt, mlp,gb,xgb,rf,knn,svm,logistic regression]	[pfi, intrinsic interpretability]			0
https://www.pnas.org/doi/abs/10.1073/pnas.2109443118	A language understanding-matching model to improve equity and efficiency of COVID-19 contact tracing	0	?									0
https://d1wqtxts1xzle7.cloudfront.net/72647372/Paper_18-Machine_Learning_and_Statistical_Modelling-libre.pdf?1634299482=&response-content-disposition=inline%3B+filename%3DMachine_Learning_and_Statistical_Modelli.pdf&Expires=1699134638&Signature=UkcxO58ZWGNFMsjGSM8coDQmfbdONvsaJbdIAt4TiMXn1YyR8Upf-1JnOTOJnV6kDEaJ0RrxLySBJAinpstJUGGFee7-UN-6BF1L5MFDW7dCjCmLcm4FY52ckFz6l4Bcdv7gD~Eyk8ap9PMuZQKTGgvkCS…	Machine learning and statistical modelling for predict ion of novel COVID-19 patients case study: Jordan	0	0
https://www.sciencedirect .com/science/article/pii/S0010482521006636?casa_token=7m7uh0fOqAgAAAAA:7M5wede_xG1hneCSHLUTSODTjLWwb5xEtVtKDsoNRO8gb7SLh4Th8u_YsGhRvILepa-2dkMIIPc	Artificial intelligence approach towards assessment of condition of COVID-19 patients - Identification of predict ive biomarkers associated with severity of clinical markers condition and disease progression	0	1	2021	1	clinical markers		[xgb,knn,svm,ann,rnn][K highest scores]				0
https://www.proquest.com/docview/2681625228?pq-origsite=gscholar&fromopenview=true	An interpretable machine learning model for COVID-19 screening	0	1	2022	1	clinical markers		[extra trees, xgb, rf, mlp, gb, logistic regression, svm]	[shap ,rf feature importance, , xgb feature importance]			0
https://journals.plos.org/plosone/article?id=10.1371/journal.pone.0257234	Identification of high-risk COVID-19 patients using machine learning	0	0	2021	1							0
https://apps.dtic.mil/sti/citations/AD1169470	Using Machine Learning to Identify, Risk Stratify, and Guide Personalized Treatment of COVID-19 Patients	0	0									0
https://www.researchgate.net/profile/Jordan_Chamberlin2/publication/359713001_An_Interpretable_Chest_ct _Deep_Learning_Algorithm_for_Quantification_of_COVID-19_Lung_Disease_and_Predict ion_of_Inpatient_Morbidity_and_Mortality/links/624d08bdd726197cfd3f8541/An-Interpretable-Chest-ct -Deep-Learning-Algorithm-for-Quantification-of-COVID-19-Lung-Disease-and-Predict ion-of-Inpatient-Morbidity-and-Mort…	An Interpretable Chest ct Deep Learning Algorithm for Quantification of COVID-19 Lung Disease and Predict ion of Inpatient Morbidity and Mortality	0	?	2022	1	ct	[ai scoring output]	[dCNN ]	[intrinsic interpretability]			0
https://www.frontiersin.org/articles/10.3389/fcimb.2022.819267/full	A Comparison of XGBoost, Random Forest, and Nomograph for the Predict ion of Disease Severity in Patients With COVID-19 Pneumonia: Implications of Cytokine and Immune Cell Profile	0		2022	1	clinical markers		[xgb, rf, logistic regression]	[lime, intrinsic interpretability ]			0	The coefficients from LR model were utilized to build a nomogram predict ing the probability of critically ill COVID-19 related pneumonia patients.
https://www.mdpi.com/1660-4601/20/1/775	Leading Predict ors of COVID-19-Related Poor Mental Health in Adult Asian Indians: An Application of Extreme Gradient Boosting and Shapley Additive Explanations	0	1	2023	1	psychology		[xgb]	[shap]	A cross-sect ional online survey to self-identified Asian Indians aged 18 and older collect ing information on demographic and socio-economic charact eristics and the COVID-19 burden.	mental health among Asian Indians in the United States	0
https://journals.sagepub.com/doi/full/10.1177/0956797620959594	Using Machine Learning to Generate Novel Hypotheses: Increasing Optimism About COVID-19 Makes People Less Willing to Justify Unethical Behaviors	0	1	2020	1	psychology		[dnn]	[ iml,lime, dalex]	World Values Survey, which contains people's perceptions of life, environment, work, family, politics and society, religion and morals, national identity, security, science, and sociodemographics.	the extent to which people justified unethical behaviors related to the epidemic behavior	0	(1) the DALEX package estimated the increase in the model’s binary-cross-entropy loss if each of the 708 input variables in the data set was dropped from the model one at a time. (2) iml is an R package that interprets the behavior and explains predict ions of machine learning models using lime, ice etc...
https://acp.copernicus.org/articles/23/10313/2023/	Reduct ion in vehicular emissions attributable to the Covid-19 lockdown in Shanghai: insights from 5 years of monitoring-based machine learning	0	1	2023	1	environmental policy		[rf]	[shap]	continuously monitored NOx and EC at a sampling site near a highway in western Shanghai for 5 years	the impact of the Covid-19 lockdown on traffic emissions	0
https://www.sciencedirect .com/science/article/pii/S2352914820305992	Ensemble learning model for diagnosing COVID-19 from routine blood tests	0	1	2020	1	clinical markers	[knn,iforset]	[ensemble learning]	[shap]			0	(1) The proposed model utilized struct ural diversity by employing two level of classifiers, the predict ion from the first level classifiers (extra treess, RF, LR) was fed to the second level classifier (XGBoost) to enhance the predict or capabilities. (2) For data preparation, the proposed methodology employs a KNNImputer algorithm to handle null values in the dataset, isolation forest (iForest…
https://ieeexplore.ieee.org/abstract /document/10185020	Machine Learning Techniques for Prognosis Estimation and Knowledge Discovery From Lab Test Results With Application to the COVID-19 Emergency	0	1	2023	0	clinical markers		[dt, rf,gb,xgb,lgb,dnn,extra treess]	[shap]			0	(1) For select ing the best performing model, instead of evaluating the relative performance of the models on a single validation dataset, the authors follow a Bayesian pairwise comparison approach to compute the the posterior distribution, of the ‘‘worse probability’’ (i.e., the first model performs significantly worse than the second one), the ‘‘better probability’’ (i.e., the first mode perfor…
https://mdpi-res.com/books/book/6266/Feature_Papers_of_Forecasting_2021.pdf?filename=Feature_Papers_of_Forecasting_2021.pdf#page=14	SIMLR: Machine Learning inside the SIR Model for COVID-19 Forecasting	0	1	2022	1	epidemic behavior		[seir]	[intrinsic interpretability]	NPIs	the number of new infect ions	0
https://dl.acm.org/doi/abs/10.1145/3394486.3412863	Data-driven Simulation and Optimization for Covid-19 Exit Strategies	0	1	2020	0	epidemic behavior		[evolutionary algorithm,dnn,seir]	[shap]	Mobility data i.e. public health interventions as well as demographic data and covid statistics	Select ed npi policies exit strategy’s impact in terms of hospitalization, infect ed people and deaths.	0	At each iteration, the genetic algorithm builds a population of policy schedules, which is fed into the deep learning model to predict the reproduct ion rates by incorporation time series records and country specific information. The outcome of the deep learning module is then used to parameter tuning of the SEIR model. The seir models feedback to generate better schedules, optimizing health-rela…
https://journals.plos.org/plosone/article?id=10.1371/journal.pone.0264785	COVID-19 Risk Stratification and Mortality Predict ion in Hospitalized Indian Patients: Harnessing clinical markers data for public health benefits	0	1	2022	1	clinical markers	[xgb]	[xgb,rf, logistic regression, svm]	[bayesian network]			0	(1) The number of features to utilize for model training was obtained by iteratively training an XGboost model on a collect ion of the top K most important features (2) a direct ed acyclic graphical model (Bayesian network) approach was taken to infer and visualize the effect of the potential influencers for decision making. Hill climbing optimization algorithm was used to learn bayesian networks…
https://link.springer.com/chapter/10.1007/978-3-030-72752-9_16	Explainable Deep Learning for Covid-19 Detect ion Using Chest x-ray and ct -Scan Images	1	1	2021	1	x-ray & ct		[dcnn]	[Vanilla Gradient, Gradient*Input, SmoothGrad, Integrated Gradients, Deconvolution, Guided BackPropagation, LRP, Act ivations Visualization, Grad-CAM, Occlusion, DeepTaylor]			(1) comparison of various interpretation techniques in the context of covid image classification by means of two public data sets resulting in comprehending the measure of the positive and negative contribution of input parameters in the decision of DL models, and the detect ion of data biases in each explaination technique. (2) The paper focuses on explaining convolutional neural networks (CNN) …	The paper introduces several python frameworks that use XAI methods
https://www.medrxiv.org/content/10.1101/2020.12.19.20248524v1	COVID-19 Risk Stratification and Mortality Predict ion in Hospitalized Indian Patients	0	1	2022	1	clinical markers	[xgb]	[xgb,rf, logistic regression, svm]	[bayesian network]			0
https://www.nature.com/articles/s41598-021-95957-w	Deep forest model for diagnosing COVID-19 from routine blood tests	0	1	2021	1	clinical markers		[bayesian network, svm, ensemble learning]	[shap]			0	The proposed ensemble learning model consists of 4 cascade levels. Each cascade level is construct ed using six forests: two extra trees, two XGBoost, and two LightGBM.
https://www.frontiersin.org/articles/10.3389/fmicb.2022.1009440/full	Oropharyngeal microbiome profiled at admission is predict ive of the need for respiratory support among COVID-19 patients	0	1	2022	1	genetic		[rf]	[sirus]			0	The authors applied Stable and Interpretable RUle Set (SIRUS; Bénard et al., 2021) to extract a list of rules based on the rf model. . SIRUS identified highly predict ive logical rules of the form “If the abundance of feature X is greater than Y, then the probability of needing respiratory support is Z”. SIRUS inherits a predict ive accuracy close to random forests, combined with the simplicity o…
https://www.sciencedirect .com/science/article/pii/S2352914822000892	A novel explainable COVID-19 diagnosis method by integration of feature select ion with random forest	0	1	2022	1	clinical markers		[rf]	[dt]			0	(1) in the feature select ion phase, an initial weighted graph illustrates features with Pearson similarity criteria for the feature similarities calculation as well as integration of Fisher Score (FS) and the Node Centrality to determine the score of each feature. Hence, the feature select ion approach considers not only feature importance but also feature similarity. (2) irrelevant and redundan…
https://www.sciencedirect .com/science/article/pii/S2667102623000025	An evolutionary ensemble learning for diagnosing COVID-19 via cough signals	0	1	2023	1	audio recognition		[evolutionary algorithm, ensemble learning]	[shap]			0	The ensemble model consists of 9 base learners including statistical approaches and convolutional neural networks. The outputs of these base-learners were aggregated via a weighted voting scheme, with the weights optimized via an evolutionary paradigm. Training CNNs involves the optimization of a considerably large number of learning parameters i.e. the connect ion weights, filter values, etc. Th…
https://journals.plos.org/plosone/article?id=10.1371/journal.pone.0271227	A machine learning model on Real World Data for predict ing progression to Acute Respiratory Distress Syndrome (ARDS) among COVID-19 patients	0	1	2022	1	clinical markers		[rf,lgb,logistic regression]	[shap]			0
https://www.mdpi.com/2227-9032/10/9/1624	Identifying the High-Risk Population for COVID-19 Transmission in Hong Kong Leveraging Explainable Machine Learning	0	1	2022	1	epidemic behavior		[dt, knn,rf, linear regression,xgb,	[shap]	The tertiary planning unit (TPU) for the Territory of Hong Kong. Each TPU has its socioeconomic features, including demographic, educational, economic, household, and housing variables, charact erizing different dimensions of the respect ive area.	COVID-19 transmission risk	0
https://nursing.jmir.org/2022/1/e32647	Investigating Psychological Differences Between Nurses and Other Health Care Workers From the Asia-Pacific Region During the Early Phase of COVID-19: Machine Learning Approach	0	1	2022	1	psychology		[gb,lgb,rf]	[shap]	data collect ed through surveys to assess the psychological impact on health care workers due to the COVID-19 outbreak	psychological impact on nurses during the pandemic	0
https://www.sciencedirect .com/science/article/pii/S0079610723000159	A systematic review of artificial intelligence-based COVID-19 modeling on multimodal genetic information	1		2023								ai methods developed to resolve the critical process of COVID-19 gene data analysis
http://www.avcoe.org/NAAC/AQAR2021-22/CR3/3.3.2/21-22%20Comp-16.pdf	Multi feature extract ion based and Euclidean Similarity based severity predict ion of COVID-19	0	0
https://link.springer.com/chapter/10.1007/978-3-031-32302-7_11	Examining the Relative Importance of Fact ors Influencing Perinatal Anxiety in Different Perinatal Periods During the Covid-19 Pandemic: A Random Forest-Based Approach	0	1	2023	1	psychology		[rf]	[shap]	a cross-sect ional study recruited 2030 women from February 28 to April 26, 2020, in China	anxiety in different perinatal periods during the Covid-19 pandemic	0
https://www.medrxiv.org/content/10.1101/2023.03.06.23286869v2	An Explainable Host genetic Severity Predict or Model for COVID-19 Patients	0	1	2023	0	genetic		[ensemble learning]	[shap]			0
https://web.archive.org/web/20210427091807id_/https://www.medrxiv.org/content/medrxiv/early/2020/12/07/2020.12.03.20242941.full.pdf	Contrasting fact ors associated with COVID-19-related ICU and death outcomes: Interpretable multivariable analyses of the UK CHESS dataset	0	1	2021	1	clinical markers		[gb,logistic regression]	[shap,pdp]			0
https://2wvvw.easychair.org/publications/download/V81H	Uncovering Cross-Platform Spreading Patterns of Fake News about Covid-19	0	1	2023	1	language understanding		[rule-learning, dt]	[intrinsic interpretability]	a cross-platform dataset based on a collect ion of both real and fake news URLs who were referenced in the two platforms Twitter and Reddit	fake news or not	0	a rule learner is used based on Repeated Incremental Pruning (Cohen, 1995).
https://www.sciencedirect .com/science/article/pii/S0169809521002866?casa_token=DQmJ89I1aGUAAAAA:Gfw9sHfxPQJu9bAYO1fSycjmQbIj-e-jY7xcvrGCDFCqgGHucXl2ZMVsrp9E1aj6ks-dBDHvRAo	Comparing different approaches for assessing the impact of COVID-19 lockdown on urban air quality in Reading, UK	0	1	2021	1	environmental policy		[gams]	[intrinsic interpretability]	air quality and meteorology data from four sites in Reading	the effect of COVID-19 lockdown intervention on air quality (AQ) in Reading, Berkshire, United Kingdom	0
https://orbi.umons.ac.be/bitstream/20.500.12907/5090/1/Paper%2001_%20Explainable%20Deep%20Learning_Covid19.pdf	Explainable Deep Learning for Covid-19 detect ion using chest x-ray and ct images	1	1	2021	0	x-ray & ct		[dcnn]	[Vanilla Gradient, Gradient*Input, SmoothGrad, Integrated Gradients, Deconvolution, Guided BackPropagation, LRP, Act ivations Visualization, Grad-CAM, Occlusion, DeepTaylor]			(1) comparison of various interpretation techniques in the context of covid image classification by means of two public data sets resulting in comprehending the measure of the positive and negative contribution of input parameters in the decision of DL models, and the detect ion of data biases in each explaination technique. (2) The paper focuses on explaining convolutional neural networks (CNN) …	(1) For the covid-19 detect ion problem, the paper applies the transfer learning from 5 various CNN classification models: VGG-16, ResNet, Inception, Xception, DenseNet. (2)The paper introduces several python frameworks that use XAI methods
https://www.ncbi.nlm.nih.gov/pmc/articles/PMC8071762/	Artificial intelligence in the diagnosis of COVID-19: challenges and perspect ives	1	0	2021	1							The review addresses the clinical markers applications of machine learning and deep learning, including clinical markers charact eristics, elect ronic medical records, medical images (ct , x-ray , ultrasound images).
https://www.nature.com/articles/s41598-023-33033-1	A machine learning approach to predict self-protect ing behaviors during the early wave of the COVID-19 pandemic	0	1	2023	1	epidemic behavior		[rf]	[shap]	The COME-HERE a real-time survey data from five European countries to investigate the psychological and socioeconomic efect s of the COVID-19 pandemic and related government social effects distancing measures	the main individual and macro-level predict ors of self-protect ing behaviors against the coronavirus disease 2019	0	To identify the optimal hyper parameters of the random forest model i.e. the maximum depths of trees (‘max depth’) and maximum number of features used in each split (‘max features’), a grid search is applied.
https://www.sciencedirect .com/science/article/pii/S2468042722000574	Predict ive model of risk fact ors of High Flow Nasal Cannula using machine learning in COVID-19	0	1	2022	1	clinical markers		[ensemble learning]	[pfi,pdp]			0	various algorithms were considered including Random forest, Gradient boosted trees, Extreme gradient boosted trees, Light-gradient boosted machine, Neural networks, Regularized regression, Elastic-net, K-Nearest neighbors, Support vect or machine, Generalized additive model. multiple ensemble models are examined and searched for the model with the best accuracy. To build the ensemble model, the a…
https://bmcmedinformdecismak.biomedcentral.com/articles/10.1186/s12911-020-01359-9	Predict ing COVID-19 disease progression and patient outcomes based on temporal deep learning	0	1	2021	1	clinical markers		[t-lstm]	[kl divergence]			0	(1) Time-aware Long Short-Term Memory incorporates the elapsed time information into LSTM, if diferent time intervals exist. (2) The study distinguishes 4 stages of COVID-19 progression with different patient statuses and mortality risks and uses Kullback-Leibler Divergence (KL divergence) to analyze patient charact eristics through each laboratory test feature. It calculates the average KL diver…
https://link.springer.com/article/10.1186/s12890-023-02421-8	Machine learning algorithm for early-stage predict ion of severe morbidity in COVID-19 pneumonia patients based on bio-signals	0	1	2023	1	clinical markers		[rf,gb,svm]	[pfi]			0	Linear SVMs are also interpretable as any other linear model. Non-linear SVMs are partially interpretable, as they tell you which training data are relevant for predict ion, and which aren't. This is not possible for other methods such as Random Forest
https://www.mdpi.com/2075-4418/12/6/1464	Development of Machine-Learning Model to Predict COVID-19 Mortality: Application of Ensemble Model and Regarding Feature Impact s	0	1	2022	1	clinical markers		[ensemble learning]	[shap, rf feature importance, , xgb feature importance]			0	An ensemble model was developed with the best-performing ML models (rf,gb,xgb,knn,svm) and a DL (MLP) model to achieve optimized results.
http://www.avcoe.org/NAAC/AQAR2021-22/CR3/3.3.2/21-22%20Comp-17.pdf	Predict ion of COVID-19 Using Chest x-ray Image and Euclidean Algorithm	0	?	2022	1	x-ray						0
https://www.elibrary.imf.org/view/journals/001/2022/088/article-A001-en.xml	Sub-Saharan Africa; Economic Act ivity; GDP; Machine Learning; Nowcasting; COVID-19	0	1	2022	1	economic effects		[Ridge regression, lasso regression, elastic net regression, dt, rf, gb, adaboost, svm]	[shap]	Google mobility index, covid-19 new cases, purchasing managers index [PMIs] and consumer confidence index), vehicle sales, imports, exports, real effect ive exchange rate (REER), fiscal revenue, and the global prices of commodities that the country exports heavily	GDP growth	0
https://www.mdpi.com/2073-445X/11/11/2100	Housing Price Predict ion Using Machine Learning Algorithms in COVID-19 Times	0	1	2022	1	economic effects		[linear regression, rf,extra-trees,gb,xgb,lgb]	[pdp,pfi]	georeferenced microdata of the real estate market in Alicante (Spain), before and after the pandemic, together with information from other complementary sources such as the cadastre, socio-demographic and economic indicators, and satellite images	impact of the COVID-19 pandemic on house prices in a Spanish city	0	(1) The search for hyperparameters was carried out using two different algorithms; a random search and a Bayesian search. (2) To evaluate the performance of the models, theerror metrics (mean absolute error—MAE, mean square error—MSE, root mean squared error—RMSE) and goodness-of-fit (R2 score) were used.
https://pure.mpg.de/pubman/faces/ViewItemOverviewPage.jsp?itemId=item_3362723	“Evacuate the Dancefloor”: Exploring and classifying Spotify music listening before and during the COVID-19 pandemic in DACH countries	0	1	2021	1	psychology	[k-means]	[svm]	[pfi,pdp]	open data from the streaming service provider Spotify	music-listening behavior during the pandemic	0	The binary SVM classifier can classify each period (r the period during the first lockdown in 2020 and a comparable non-pandemic period situation in 2019) based on the mood cluster derived by the inbeforehand k-means clustering analysis
https://link.springer.com/chapter/10.1007/978-3-030-89188-6_24	An Initial Study of Machine Learning Underspecification Using Feature Attribution Explainable AI Algorithms: A COVID-19 Virus Transmission Case Study	0	1	2021	0	epidemic behavior		[rf]	[shap]	Non-pharmaceutical COVID control measures From the Public Health England website	Reproduct ion rates	0	Given a dataset, we construct a set of predict ors and study explanations generated e.g. by means of shap. The paper intoduces the issue of underspecification when observing “too many” different explanations form various predict ors on a dataset. It suggests to use shap as it is applicable to any data type and ml method. the authors show how e.g. by increasing the size of data, explainations of t…
https://www.mdpi.com/2077-0383/11/15/4574	A Machine Learning Model for Predict ing Hospitalization in Patients with Respiratory Symptoms during the COVID-19 Pandemic	0	1	2022	1	clinical markers		[xgb, lasso regression, rf, lgb]	[shap]			0
https://www.medrxiv.org/content/10.1101/2021.03.29.21254579v1	Clustering of patient comorbidities within elect ronic medical records enables high-precision COVID-19 mortality predict ion	0	1	2021	0	clinical markers		[lda]				0	The paper uses a form of Latent Dirichlet Allocation, a Bayesian unsupervised clustering method that can naturally model the categorical nature and inherent imprecision of disease codes. This clustering distils thousands of disease codes, and billions of possible combinations into a set of ‘digital comorbidity fingerprints DCFs. Each patient’s pre-existing conditions are thus summarised by a sing…
https://ieeexplore.ieee.org/abstract /document/9500528?casa_token=f5oVuv19eH8AAAAA:aGJ23V3T_YOI1ph4v8fVcB_XQTgyUHXCoR4v0p79lCd6Ttt8FsxQefJ0hEnU8TgKS5y7-EAhVN0oRw	IoT cloud-based framework using of smart integration to control the spread of COVID-19	0	0
https://www.jmir.org/2021/1/e25535/	Accurately Differentiating Between Patients With COVID-19, Patients With Other Viral Infect ions, and Healthy Individuals: Multimodal Late Fusion Learning Approach	0	1	2021	1	clinical markers		[hybrid ml-dl]	[gini impurity]			0	(1) the paper proposes a hybrid ml-dl model: first, by adding a 1*10 fully connect ed layer before the final output layer, a modified dcnn (resnet) is created to transform the data to a 10 features output model, then the clinical markers information (10 feutures) and lab testing information (23 features) of patients are added to the 10 extract ed image features, RF, SVM, and kNN models are utilze…
https://link.springer.com/article/10.1007/s10916-023-01979-4	Risk Fact ors Associated with COVID-19 Lethality: A Machine Learning Approach Using Mexico Database	0	1	2023	1	clinical markers		[xgb]	[shap]			0
https://www.researchgate.net/profile/Aidan-Cooper/publication/358695790_Supervised_Clustering_for_Subgroup_Discovery_An_Application_to_COVID-19_Symptomatology/links/627bed90b1ad9f66c8b54869/Supervised-Clustering-for-Subgroup-Discovery-An-Application-to-COVID-19-Symptomatology.pdf	Supervised Clustering for Subgroup Discovery: An Application to COVID-19 Symptomatology	0	1	2022	0	clinical markers	[xgb, shap]	[umap]	[Rules-Based Clustering]			0
https://journals.plos.org/plosone/article?id=10.1371/journal.pone.0291689	Student and teacher performance during COVID-19 lockdown: An investigation of associated features and complex interact ions using multiple data sources	0	1	2023	1	social effects		[rf, linear regression]	[pdp,gini impurity]	administrative data and survey data from a large Danish university	student evaluations of teaching and student grades during the first wave of the COVID-19 lockdown in the spring of 2020	0
https://www.hindawi.com/journals/cin/2022/7786441/	Blockchain-Based Digital Twins Collaboration for Smart Pandemic Alerting: Decentralized COVID-19 Pandemic Alerting Use Case	0	0									0
https://towardsdatascience.com/ultrasound-for-covid-19-a-deep-learning-approach-f7906002892a	Accelerating Detect ion of Lung Pathologies with Explainable Ultrasound Image Analysis	0	1	2021	0	ultrasound		[dcnn]	[cam]			0	cam exploits global average pooling and allows to compute class-specific heatmaps that indicate the discriminative regions of the image that caused the particular class act ivity of interest
https://www.mdpi.com/2227-9032/9/9/1099	Detect ion of COVID-19 Patients from ct Scan and Chest x-ray Data Using Modified MobileNetV2 and LIME	0	1	2021	1	x-ray & ct		[dcnn]	[lime]			0	six different pretrained Deep Convolutional Neural Networks (Deep CNN) models—VGG16, MobileNetV2, InceptionResNetV2, ResNet50, ResNet101, and VGG19 are implemented
https://www.nature.com/articles/s41746-021-00453-0	An artificial intelligence system for predict ing the deterioration of COVID-19 patients in the emergency department	0	1	2021	1	clinical markers & x-ray		[gmic]	[intrinsic interpretability]			0	(1) The authors use 2 modules, a dl to analyze the image data and a ml module to analyze the medical ttributes and their ensembles. The dl method utilizes the -based Globally-Aware Multiple Instance Classifier GMIC, which produces saliency maps by design. The dl module uses the region of interest generated by the gmic. The dl architect ure utilizes the gated attention mechanism to compute an atte…
https://www.medrxiv.org/content/10.1101/2020.08.18.20175521v1	Machine learning and AI aided tool to differentiate COVID 19 and non-COVID 19 lung CXR	0	?	2020	0	x-ray						0
https://bmcpublichealth.biomedcentral.com/articles/10.1186/s12889-021-11530-0	Onset of effect s of non-pharmaceutical interventions on COVID-19 infect ion rates in 176 countries	0	1	2021	1	epidemic behavior		[rf]	[ale]	Corona Net data comprising NPIs from 176 countries during the initial phase of the outbreak in 2019/2020 comprising if and how long an NPI has been in place in a specific country at a specific day	COVID-19 growth rates and the effect s of NPIs in relation to how long they have been in place	0
https://ieeexplore.ieee.org/abstract /document/9508599	On the Statistical Differences in the Pharmacological Treatment of COVID-19 Patients	0	1	2021	0	clinical markers		[dt, logistic regression]	[intrinsic interpretability]			0
https://www.journal.seisense.com/jom/article/view/445	Technology Management for Accelerated Recovery during COVID-19	0	1	2020	1	epidemic behavior		[ensemble learning, dt, association algortihm]	[intrinsic interpretability]	Significant fact ors from 170 countries including POPULATI ON DENSITY, POLLUTI ON INDEX, AMBIENT TEMPERATURE, VACCINATIO N COVERAGE, MEDIAN AGE, DIET CONSUMPTION, SMOKING INDEX, DRINKING INDEX	‘Recovery Index’ of Covid-19 in a country	0
https://www.sciencedirect .com/science/article/pii/S0010482521009604?casa_token=xDVkrDV2jgUAAAAA:iplqPXRkLKGCe6AupBiU6RUkWOMv3wrcbjQxSAsvVKGTbznhKVfpJ5AE-K5c-yTZfqUwKNmZriQ	Detect ion of COVID-19 severity using blood gas analysis parameters and Harris hawks optimized extreme learning machine	0	0	2022	1	clinical markers	[HHOSRL]	[KELM]				0	(1) First, the paper uses HHOSRL as the optimization algorithm to find the optimal subset, and after finding the optimal features, it uses KELM as the classifier for the classification task. (2) ELM is a special kind of single-implicit feedforward neural network (3) HHO is a new swarm algorithm that was proposed inside the class of bio-inspired methods, used for feature select ion.
https://journals.plos.org/plosone/article?id=10.1371/journal.pone.0285991	Assessing the potential of polygenic scores to strengthen medical risk predict ion models of COVID-19		0			clinical markers						0	(1) XGBoost has built-in capabilities to handle missingness, sparsity and feature interact ions
https://www.jmir.org/2020/10/e21439/	clinical markers Predict ive Models for COVID-19: Systematic Study	0	1	2020	1			[logistic regression, svm,dnn,rf, xgb]	[xgb feature importance]			0
https://www.liebertpub.com/doi/abs/10.1089/omi.2020.0093?journalCode=omi	COVID-19 and the Futures of Machine Learning			2020	1
https://www.researchsquare.com/article/rs-577494/v1	A Self-Attention Mechanism Neural Network for Detect ion and Diagnosis of COVID-19 from Chest x-ray Images	0	1	2021	0	x-ray		[dcnn]	[lime]			0	The human attention visual mechanism uses limited attention to quickly screen high-value information from a large amount of information. The attention mechanism in deep learning is essentially similar to the select ive visual attention mechanism of humans. Its core goal is to select information that is more critical to the current task goal from a large number of information. At present, the atte…
https://www.medrxiv.org/content/10.1101/2020.08.18.20176776v1	Accurately Differentiating COVID-19, Other Viral Infect ion, and Healthy Individuals Using Multimodal Features via Late Fusion Learning	0	1	2021	0	clinical markers		[hybrid ml-dl]	[gini impurity]			0
https://onlinelibrary.wiley.com/doi/full/10.1111/acem.14447	Predict ion models for severe manifestations and mortality due to COVID-19: A systematic review	1		2022	1							This systematic review aims to evaluate published reports of predict ion models for severe illnesses caused COVID-19.
https://egusphere.copernicus.org/preprints/2023/egusphere-2023-204/	Reduct ion in vehicular emissions attributable to the Covid-19 lockdown in Shanghai: insights from 5-year monitoring-based machine learning	0	1	2023	1	environmental policy		[rf]	[shap]	continuously monitored NOx and EC at a sampling site near a highway in western Shanghai for 5 years	the impact of the Covid-19 lockdown on traffic emissions	0
https://www.acpjournals.org/doi/full/10.7326/M20-6754	Development of Severe COVID-19 Adaptive Risk Predict or (SCARP), a Calculator to Predict Severe Disease or Death in Hospitalized Patients With COVID-19	0	1	2021	1	clinical markers		[rf]	[rf feature importance,pdp,			0	(1) To provide an interpretable visual display, the authors create summary regression trees as simplified visualizations of the algorithm. (2) rf feature importance reports the importance of each individual variable to the model by quantifying the percentage of trees that use the variable.
https://arxiv.org/abs/2011.14983	MAVIDH Score: A COVID-19 Severity Scoring using Chest x-ray Pathology Features	0		2021	0	x-ray		[dcnn, linear regression]	[intrinsic interpretability]			0	The feature extract ion role is performed by a deep, pre-trained specialized CNN, but the regression and classification results are given by a simple logistic regression model. Such a specialized CNN was trained to detect com[1]mon lung pathologies with a combination of large data sets of tens of thousands of x-ray images. Its outputs are features learned to have semantic meaning, i.e., each of t…
https://www.sciencedirect .com/science/article/pii/S2667102621000863	Artificial intelligence for COVID-19: battling the pandemic with computational intelligence	1		2022	1							review of ai application in the covid comprising: epidemiology, therapeutics, clinical markers research and behavioral science
https://ieeexplore.ieee.org/abstract /document/9514609	Development and Validation of an Early Scoring System for Predict ion of Disease Severity in COVID-19 Using Complete Blood Count Parameters	0	1	2021	0	clinical markers	[xgb]	[linear discriminant analysis, rf, svm,xgb, logistic regression, mlp]	[intrinsic interpretability]			0	(1) techniques such as univariate select ion, recursive feature elimination (RFE), principal component analysis (PCA), bagged dts like random forest and extra trees, and boosted trees like Extreme Gradient Boosting (XGBoost) are used in the literature as feature select ion methods. (2) The coefficients from LR model were utilized to build a nomogram
https://ieeexplore.ieee.org/abstract /document/9725645?casa_token=a6ZgkQfquOoAAAAA:ayxvw_CYpTcct ONZvPhI0PnpR27yTSy3-vtWU3tjfsSzXQzhQXUNQ15jEiWRI7BSOd7O4rH8-tiVFg	Statistical Modelling with Machine Learning for COVID-19 Predict ion	0	0	2021	0							0
https://www.sciencedirect .com/science/article/pii/S2214367X23000352	Post-pandemic shared mobility and act ive travel in Alabama: A machine learning analysis of COVID-19 survey data	0	1	2023	1			[rf, adaboost, svm, knn, ann, logistic regression,mlp]	[pdp]	survey conduct ed among residents in the State of Alabama about their about post-pandemic travel behavior changes	Post-pandemic using of shared mobility in Alabama	0	The study calculated the average marginal effect s using the idea of calculating partial dependence (Molnar, 2020)
https://www.mdpi.com/1999-4915/14/3/625	Identifying Country-Level Risk Fact ors for the Spread of COVID-19 in Europe Using Machine Learning	0	1	2022	1	epidemic behavior		[svm]	[intrinsic interpretability]	hybrid dataset employing publicly available sources comprising heterogeneous parameters across the majority of European countries, e.g., mobility measures, policy responses, vaccinations, and demographics/generic country-level parameters	COVID-19 transmission and fatality in EU	0	The linear ε-SVM regression model employed
https://dl.acm.org/doi/abs/10.1145/3543377.3543384?casa_token=87bZtcn6Dc4AAAAA:yZBvULd3uHXsqLHy4tTrE6o2npmYqUWiH8Kr9BX37bNQHsf-apsUw4E8y9a3nLg0QaO8IAcelgknMw	Intelligent classification of B-line and white lung from COVID-19 pneumonia ultrasound images using radiomics analysis	0		2022	0	ultrasound	[pca, lasso regression]	[svm]				0	(1) pca is used for dimensional reduct ion, lass for feature select ion and svm for binary classification (2) the PCA algorithm project s the features to a new dimension, and the features on the new dimension become mixedfeatures. These new features cannot provide a strong explanatory basis
https://f1000research.com/articles/11-1037	Female Models in AI and the Fight Against COVID-19	0	0
https://ieeexplore.ieee.org/abstract /document/9508548	Machine Learning Predict ion of Hospitalization due to COVID-19 based on Self-Reported Symptoms: A Study for Brazil	0	0		0	clinical markers						0
http://www.aasmr.org/jsms/Vol12/JSMS%20Oct %202022/Vol.12.No.05.01.pdf	Geospatial Features Influencing the Formation of COVID-19 Clusters		0									0
https://arxiv.org/abs/2105.09683	DPN-SENet:A self-attention mechanism neural network for detect ion and diagnosis of COVID-19 from chest x-ray images	0	1	2021	0	x-ray			[lime]			0
https://arxiv.org/abs/2006.16942	Do not forget interact ion: Predict ing fatality of COVID-19 patients using logistic regression	0	1	2020	0	clinical markers		[logistic regression]	[intrinsic interpretability]			0
https://www.frontiersin.org/articles/10.3389/fpubh.2022.987376/full	Public sentiments toward COVID-19 vaccines in South African cities: An analysis of Twitter posts	0	1	2022	1	language understanding		[logistic regression,naïve bayes,svm, dt, knn]	[intrinsic interpretability]	Twitter posts toward COVID-19 vaccine-related topics in the three largest South African cities	positive, negative, or neutral Twitts	0	logistic regression showed the best performance as used to derive weights
https://www.nature.com/articles/s41598-022-18472-6	Emotional profiling and cognitive networks unravel how mainstream and alternative press framed AstraZeneca, Pfizer and COVID-19 vaccination campaigns	0	1	2022	1	language understanding		[TFMN]	[intrinsic interpretability]	5745 news articles about vaccines that circulated in Italy in a time window that spans from Oct ober 2020 to May 2021	emotional fngerprint of news articles about vaccines and related concepts	0	Based on recurrent neural networks and attention mechansim, TFMN identifes how individual words are syntact ically related in sentences. TFMNs are built through automatic syntact ic parsing as implemented via a neural network architect ure in the Stanford Parser (one hidden layer with 200 nodes, cf.73). Trough a greedy cross-entropy loss minimisation, the parser is trained to identify syntact ic …
https://www.ceeol.com/search/article-detail?id=1111407	The predict ion of new Covid-19 cases in Poland with machine learning models	0	1	2023	1	epidemic behavior		[lasso regression, xgb, svm, lstm]	[shap]	daily weather data, Covid-19 daily statistics (new confirmed cases, fatalities, tests, etc.), vaccinations data, Covid-19 Variants of Concern and Variants of interest data, place and time indicators, general policy and government restrict ions, Covid-19 international indexes for Poland (i.e. containment health index), people mobility data reports from the period of April 2020 to March 2022	the number of new infect ions	0	Gradient Boosted regression trees and Support Vect or Regression are used (not classification).
https://ieeexplore.ieee.org/abstract /document/10178787?casa_token=gr4_N1KWs8AAAAAA:5wOGud_fxoT-SjYzRj9IJOJrFLHLL4mDQfDqfQI1os2ZnQeeD_DXidigV0ge9tOtDtz4-ijR3tQCLQ	COVID-19 detect ion from thermal image and tabular medical data utilizing multi-modal machine learning	0	0	2023	0							0
https://www.cmajopen.ca/content/9/4/E1223.short	Risk stratification for COVID-19 hospitalization: a multivariable model based on gradient-boosting dts	0	1	2021	1	clinical markers		[xgb]	[shap]			0
https://journalofbigdata.springeropen.com/articles/10.1186/s40537-021-00476-0	Predict ive analytics using Big Data for the real estate market during the COVID-19 pandemic	0	1	2021	1	financial market		[Catboost, xgb,lgb,fr,logistic regression, ridge classifier, naïve bayes, adaboost, knn, dt,svm, quadratic discriminant analysis ]	[shap]	the city zone that the apartment is located in), address, listing price, number of rooms, apartment size, the floor, the number of floors, change in the list price, year built, distance to the shop, distance to the kindergarten, distance to school, built type (whether the apartment is made of bricks, etc.), heating type, vacancy and price change date from May to August 2020 in the capital city of…	what attributes of an apartment are most likely to infuence a price revision during the pandemic	0	(1)Python programming language understanding, with packages made by BeautifulSoup and Selenium, was used to write an algorithm and purposely collect desired variables for apartment listings in the capital city of Vilnius with sell and rent operations.
https://link.springer.com/article/10.1007/s42979-021-00823-1	A Comprehensive Survey of COVID-19 Detect ion Using Medical Images	1		2021								AI-based models that can detect COVID-19 from x-ray or ct of lung images.
https://papers.ssrn.com/sol3/papers.cfm?abstract _id=3590467		0	1	2020	0	epidemic behavior		[rf]	[ale]	time series of cumulative confirmed COVID-19 cases and government measures	growth rate of daily cumulative confirmed COVID-19 cases in 95 countries	0	A random forest classifier works with data having discrete labels or better known as class. Example- A patient is suffering from cancer or not, a person is eligible for a loan or not, etc. A random forest regressor works with data having a numeric or continuous output and they cannot be defined by classes.
https://www.frontiersin.org/articles/10.3389/fcimb.2020.586054/full	Predict ion of Sepsis in COVID-19 Using Laboratory Indicators	0	1	2020	1	clinical markers		[xgb]	[shap]			0
https://www.frontiersin.org/articles/10.3389/fimmu.2023.974343/full	Machine learning of flow cytometry data reveals the delayed innate immune responses correlate with the severity of COVID-19	0	1	2023	1	clinical markers		[nn]	[lrp]			0	(1)The derivation of relevance scores value goes from upper-layer neurons to lower layer neurons (2)To easily calculate the relevance scores corresponding to disease severity, the publicly available free toolbox Pyrenn from Technische Universität München has been used.
https://ieeexplore.ieee.org/abstract /document/10224685?casa_token=iwel9CVJq5EAAAAA:PXqLSEdHVs1da_-cbxh5Qxri9a0y4D18achIasumFj_XcWcSXiDd_a_4xBqHjjhSrNLGuipRDJvdOQ	Interpreting County-Level COVID-19 Infect ions using Transformer and Deep Learning Time Series Models	0	1	2022	0	epidemic behavior		[Temporal Fusion Transformer]	[Morris sensitivity, attention weights ]	multiple sources, including Centers for Disease Control and Prevention in USA including vaccination and social effects distancing (Change in distance travelled relative to previous year, based on cell phone mobility data)	daily infect ion at the county level	0
https://www.sciencedirect .com/science/article/pii/S0045790622006139?casa_token=XHoi7lM9mWwAAAAA:zHGElgVUUttyXabi6akQqpQXvx9W3AHnqmJAUE0DzgOj_o9KvwmzzegE9KugMTBAl9OP8AI5p9g	Ensemble multimodal deep learning for early diagnosis and accurate classification of COVID-19	0	0	2022	1	audio recognition & x-ray						0
https://link.springer.com/article/10.1007/s00500-021-05810-5	Simple hemogram to support the decision-making of COVID-19 diagnosis using clusters analysis with self-organizing maps neural network	0	1	2021	1	clinical markers		[som]	[intrinsic interpretability]			0	The paper introduces a non-supervised clustering analysis with neural network self-organizing maps (SOM). The outcome of the analysis process is the allocation of each sample in a cluster by maximizing the similarity between elements in the same cluster. The SOM used here grouped 67 of the 81 positive SARS-CoV-2 patients into three principal map units (15, 20, 25) that had common patterns and beh…
https://link.springer.com/chapter/10.1007/978-3-031-08637-3_4	A Deep Learning Algorithm to Monitor social effects Distancing in Real-Time Videos: A Covid-19 Solution		0
https://odr.chalmers.se/handle/20.500.12380/302325	Identification of cardiovascular risk fact ors of COVID-19 patients using SHAP values for tree-based machine learning models	0	1	2021	0	clinical markers		[rf, xgb,lgb,catboost]	[shap]			0
https://www.medrxiv.org/content/10.1101/2020.03.30.20047787v1	Automatic x-ray COVID-19 Lung Image Classification System based on Multi-Level Thresholding and Support Vect or Machine	0	0		0	x-ray		[svm]				0
https://ieeexplore.ieee.org/abstract /document/9881792?casa_token=tqOwRWJGnv4AAAAA:orRTZhj1TkWQ88she2JdpCGIlM8QxXjcPL2pYQnPEcrLlgPhU4xK3irpfNGcC1MTLchpmLy2mLHHAw	Semantic-Powered Explainable Model-Free Few-Shot Learning Scheme of Diagnosing COVID-19 on Chest x-ray	0	0	2022	0	x-ray & language understanding		[rnn,dcnn]				0	The paper combines image and text (radiology reports)
https://assets.pubpub.org/97i4agr6/2192a7a6-61f5-4017-97ef-90cdaa139ead.pdf	Tackling COVID-19 through responsible AI innovation: Five steps in the right direct ion			2020								0
https://downloads.hindawi.com/journals/jat/2022/6458371.pdf	Exploring Transit Use during COVID-19 Based on XGB and SHAP Using Smart Card Data	0	1	2022	1		[naiv xgb, k-means]	[xgb]	[shap]	two days of smart card data in Seoul, Korea, before and during the COVID-19 pandemic,	he transit use behavior	0	The feature select ion process consisted of three steps. Firstly, the features were ranked by importance and frequency scores computed from the na¨ıve XGB model. Then, the importance and frequency scores were clustered by the k-means clustering method. Finally, the features were select ed based on the significance of the cluster at 99%.
https://www.jacc.org/doi/abs/10.1016/j.jacadv.2022.100043	Real-Time Predict ion of Mortality, Cardiac Arrest, and Thromboembolic Complications in Hospitalized Patients With COVID-19	0	1	2022	1		[lasso regression]	[linear classifier, mlp]	[intrinsic interpretability]			0	Hyperparameters were optimized for all steps in the pipeline with 150 iterations of Bayesian optimization
https://ieeexplore.ieee.org/abstract /document/9724211	Human Mobility-Based Features to Analyse the Impact of COVID-19 on Power System Operation of Ireland	0	1	2022	1	financial market		[linear regression rf, knn, lgb,xgb]	[shap]	data on human mobility, NPIs, and COVID-19 cases	the impact of COVID-19 on power system operation as well as day-ahead elect ricity prices in Ireland	0
https://link.springer.com/article/10.1186/s12911-022-01880-z	Predict ive modeling for COVID-19 readmission risk using machine learning algorithms	0		2022	1							0
https://www.sciencedirect .com/science/article/pii/S2666521222000187	clinical markers predict ion system of complications among patients with COVID-19: A development and validation retrospect ive multicentre study during first wave of the pandemic	0	1	2022	1	clinical markers		[lgb,logistic regression,svm,knn]	[shap]			0
http://medinftech.org/index.php/medinftech/article/view/13	A Tripartite Machine Learning Approach for Accurate Prognosis of COVID-19 Patient Survival	0						[ensemble learning]
https://link.springer.com/article/10.1007/s11517-022-02549-5	Who was at risk for COVID-19 late in the US pandemic? Insights from a population health machine learning model	0		2022	1	clinical markers		[lgb,xgb,rf, logistic regresion]	[shap]			0	(1) SMOTE is used to create synthetic data that is close, or nearest neighbor, to the minority class in the feature space (2) pca is performed to compute the minimal set of principal components that explained 95% of the variance in the data. recursive feature elimination rfe is used to to select the minimal set of predict ors that were most predict ive for a COVID-19 positive test.
https://www.researchsquare.com/article/rs-374482/v1	Clustering of patient comorbidities within elect ronic medical records enables high-precision COVID-19 mortality predict ion	0	1	2021	0	clinical markers		[lda]				0
https://revistas.unal.edu.co/index.php/dyna/article/view/105616	Classification of COVID-19 associated symptomatology using machine learning	0	1	2023	1	clinical markers		[dnn]	[shap]			0	4 types of loss funct ions for dnn keras model are examined to figure out the best accuracy
https://journal.universitasbumigora.ac.id/index.php/Varian/article/view/2149	Machine Learning Predict ion of Anxiety Levels in the Society of Academicians During the Covid-19 Pandemic	0		2022	1	psychology				self-rating anxiety scale (SAS), demography, family, lifestyle, and employment data from Indonesia	academic anxiety	0	K-Means is one of the popular clustering algorithms that can detect complex patterns. This algorithm works with a partition system to group data into several clusters.
https://www.proquest.com/openview/e16b5a4440d2d8db0a7407af0a340539/1?cbl=2035897&pq-origsite=gscholar	MACHINE LEARNING APPROACHES TO PREDIct COVID-19 SEVERITY			2022	1
https://www.tandfonline.com/doi/abs/10.1080/23080477.2023.2246285	Impact of covid-19 in lung cancer detect ion using image processing techniques, artificial intelligence and machine learning approaches					ct
https://web.s.ebscohost.com/abstract ?direct =true&profile=ehost&scope=site&authtype=crawler&jrnl=09765034&AN=149982047&h=8q1D77hgl11%2f8vEJ%2bbSwCU9548ENlZz4cqFvddLsV44TZkBs6%2b35m28YHu%2f4fMgPIB9cuaqVur28W7KBCQsCPA%3d%3d&crl=c&resultNs=AdminWebAuth&resultLocal=ErrCrlNotAuth&crlhashurl=login.aspx%3fdirect %3dtrue%26profile%3dehost%26scope%3dsite%26authtype%3dcrawler%26jrnl%3d09765034%26AN%3d1499…	Machine Learning Classifier Model for Predict ion of COVID-19
https://journal.uob.edu.bh/handle/123456789/4885	Predict ion of Need for ICU Admission and Mortality of Covid-19 patients using Machine Learning: A Comparative Analysis	0	1	2023	1	clinical markers		[knn,rf,svm,dt,logistic regression]	[gini impurity]			0
https://www.sciencedirect .com/science/article/pii/S0038012123000496	Predict ing and explaining absenteeism risk in hospital patients before and during COVID-19	0	1	2023	1	social effects		[logistic regression]	[intrinsic interpretability,dt]	the elect ronic platform of a hospital located in the north of Portugal	patients’ absenteeism without prior notice	0
https://www.ncbi.nlm.nih.gov/pmc/articles/PMC7325189/	COVID-19 Outpatient Screening: a Predict ion Score for Adverse Events	0	1	2020	0			[lasso regression]	[intrinsic interpretability]			0
https://www.nature.com/articles/s41598-022-17567-4	Predict ive value of neutrophil-to-lymphocyte ratio for the fatality of COVID-19 patients complicated with cardiovascular diseases and/or risk fact ors	0	1	2022	1	clinical markers		[t-SNE]	[intrinsic interpretability]			0	t-stochastic neighborhood embedding t-SNE is an unsupervised clustering dimensionality reduct ion technique. The 2D map allows for the simultaneous assessment of the relative similarity of all subject s in the dataset, along with the distribution of their clinical markers charact eristics. Axes represents arbitrary unit determined based on t-SNE. Target variables are indicated by color-bar in eac…
https://link.springer.com/chapter/10.1007/978-3-031-21983-2_11	Industrial Composition, Remote Working and Mobility Changes in Canada and the US During the COVID-19 Pandemic: A SHAP Value Analysis of XGBoost Predict ions	0	1	2023	1	transport policy		[xgb]	[shap]	A set of 29 variables representing regional industrial composition, remote working potential and government support policies along with other main socio-economic and demographic data	the determinants of the reduct ion in workplace mobility during 2020 in 10 Canadian provinces and 50 US states.	0
https://arxiv.org/abs/2303.00135	Deep learning for COVID-19 topic modelling via Twitter: Alpha, Delta and Omicron	0	1	2023	0			[bert,umap]	[intrinsic interpretability]			0	BERT is pre-trained language understanding model based on Transformers, i.e. encoder-decoder LSTM-based recurrent neural network that features enhanced memory mechanism known as attention. The encoder generates an encoding that feature information about the relevant parts of the inputs, which is passed to the next encoder layer as inputs. The decoder layer does the opposite of the encoder to gene…
https://www.ncbi.nlm.nih.gov/pmc/articles/PMC9511418/	transformation can enhance computed tomography texture features: A multicenter radiomics study for grade assessment of COVID-19 pulmonary lesions	0	1	2022	1	ct	[lasso regression, shap, boruta, rfe ]	[rf, svm,mlp, logistic regression]	[shap]			0	In this study BorutaShap algorithm, A wrapper feature select ion method which combines the Boruta feature select ion algorithm with Shapley values, is applied to select feuatures. Based on the select ed features, as set ofa algorithms especially a random forest granting the best performance is applied. In addition, SHAP improves the interpretability of machine learning.
https://dergipark.org.tr/en/pub/eams/issue/72229/1084717	Similarities among countries during the COVID-19 pandemic	0	0	2022	1	epidemic behavior		[fuzzy k-medoids clustering]		the total cases per million, total deaths per million, population over the age of 65, Gross Domestic Product (GDP) per capita, and hospital beds per 100k obtained from the Humanitarian Data Exchange (HDX) website for the dates of 15 May 2020 and 23 January 2021 for 30 countries.	Similarities among countries during the COVID-19 pandemic	0	Countries devided into 4 clusters without conveying interpretation of this result
https://www.mdpi.com/1424-8220/22/10/3658	COVID-19 Spatio-Temporal Evolution Using Deep Learning at a European Level		0										The paper everages the temporal charact er of COVID-infect ions by incorporating the NPIs and the number of cases and deaths. the input to the model is a stack of sequences. Each sequence stands for a different variable. Every element in a sequence shows the daily value of the variable covering a time period of a week, thus in each sequence there are seven elements. The model predict s two sequen…
https://www.mdpi.com/2075-4418/13/10/1749	A Survey of COVID-19 Diagnosis Using Routine Blood Tests with the Aid of Artificial Intelligence Techniques	1										The study reviewed some newly emerging artificial intelligence (AI)-based methods to diagnose COVID-19 using routine blood tests.
https://arxiv.org/abs/2201.07538	Writing about COVID-19 vaccines: Emotional profiling unravels how mainstream and alternative press framed AstraZeneca, Pfizer and vaccination campaigns	0	1	2022	1	language understanding		[TFMN]	[intrinsic interpretability]	5745 news articles about vaccines that circulated in Italy in a time window that spans from Oct ober 2020 to May 2021	emotional fngerprint of news articles about vaccines and related concepts	0
https://www.sciencedirect .com/science/article/pii/S2666412721000155	Applications of Artificial Intelligence (AI) for cardiology during COVID-19 pandemic	1										The review studies the capabilities of AI in the field of cardiology during the COVID-19 pandemic
the capabilities of AI in the field of cardiology during the COVID-19 pandemic	Automatic Diagnosis of COVID-19 Based on Machine Learning	0	0	2023	0							0
https://www.sciencedirect .com/science/article/pii/S0264999321002716	COVID-19 and erosion of democracy	0	1	2022	1	politic		[rf, ols]	[intrinsic interpretability,shap,pfi,pdp]	Multiple publicly available expert databases e.g. the Pandemic Backsliding and Democracy data sources as indices that approximate the extent to which democratic rules were violated due to the COVID-19 pandemic in 143 countries between 11 March 2020 and December 10, 2020	fact ors shaping the short-term quality of democracy in the context of COVID-19	0
https://www.ideals.illinois.edu/items/123285	Multi-stage prognosis of COVID-19 using a clinical markers event-based stratification of disease severity	0		2021	0	clinical markers		[lasso regression, logistic regression, dt]	[intrinsic interpretability]			0
https://www.mdpi.com/2227-9091/11/5/94	COVID-19 Media Chatter and Macroeconomic Reflect ors on Black Swan: A Spanish and Indian Stock Markets Comparison	0	1	2023	1	financial market	[isomap]	[gb]		(1) Daily closing prices of 10 Spanish and indian stocks (2) RavenPack (2023) repository comprising a series of media indexes to gauge the quantum of media hype, panic, fake news, sentiment, etc., associated with the COVID19 event across the geograph (3) several key macroeconomic indicators to capture financial market volatilities during the pandemic	the behavioral dynamics of 10 Spanish and 10 Indian stocks in response to COVID-19 media chatter and macroeconomic indicators for a period spanning from 1 April 2020 to 17 March 2022.	0	In this work, ISOMAP , Isometric Mapping was used to generate a compact representational form of raw features. The optimized feature representation was thereafter used to train the GBR framework.
https://www.frontiersin.org/articles/10.3389/fpubh.2021.779501/full	Effect s of social effects Mobility and Stringency Measures on the COVID-19 Outcomes: Evidence From the United States	0	1	2021	1	epidemic behavior		[ols, krls]	[intrinsic interpretability]	stringency measures (provided by the Oxford Coronavirus Government Response Tracker) and total time spent away from home (provided by the Google COVID-19 Community Mobility Reports)	covid-19 cases and deaths	0	(1) krls implements the Kernel-based Regularized Least Squares (KRLS) estimator as described in. Hainmueller and Hazlett (2014)(2)The ordinary least squares and the machine learning estimators show that stringency measures are negatively related to the COVID-19 outcomes. A higher time spent away from home is positively associated with the COVID-19 outcomes.
https://www.nature.com/articles/s41598-022-10344-3	Risk fact ors for severe COVID-19 differ by age for hospitalized adults	0	1	2022	1	clinical markers		[logistic regression, rf, adaboost, gb]	[shap]			0
https://www.sciencedirect .com/science/article/pii/S187705092032319X	Predict ion of COVID-19 Individual Susceptibility using Demographic Data: A Case Study on Saudi Arabia	0	0		1	clinical markers		[mlp,dt,rf,svm]				0
https://upcommons.upc.edu/handle/2117/356172	Modeling COVID patients' medical interventions
https://www.mdpi.com/1424-8220/21/15/5025	Federated Semi-Supervised Multi-Task Learning to Detect COVID-19 and Lungs Segmentation Marking Using Chest Radiography Images and Raspberry Pi Devices: An Internet of Medical Things Application		0
https://link.springer.com/chapter/10.1007/978-3-031-30788-1_7	COVID-19 Classification Using ct Scans with Convolutional Neural Networks	0				ct		[dcnn]				0	Two pre-trained neural networks, ResNet50 and MobileNet, were fine-tuned for the datasets under analysis.
https://link.springer.com/chapter/10.1007/978-3-031-04597-4_1	Uncertainty Propagation and Salient Features Maps in Deep Learning Architect ures for Supporting Covid-19 Diagnosis	0	1	2022	0	x-ray		[dcnn]	[grad-cam]			0	The deep neural networks are modified so that they can generate predict ions with uncertainty.
https://www.medrxiv.org/content/10.1101/2021.07.07.21260097v1	Image and struct ured data analysis for prognostication of health outcomes in patients presenting to the Emergency Department during the COVID-19 pandemic	0	1	2021	0	clinical markers & ct		[lgb,dcnn]	[shap]			0	The research aimed to develop machine and deep learning models using both struct ured clinical markers data and image data from
https://arxiv.org/pdf/2309.04505.pdf	COVID-19 Detect ion System: A Comparative Analysis of System Performance Based on Acoustic Features of Cough audio recognition Signals	0		2023	0	audio recognition		[svm,mlp]				0	This study investigates the efficacy of three feature extract ion techniques, including Mel Frequency Cepstral Coefficients (MFCC), Chroma, and Spect ral Contrast features, on two ML algorithms, Support Vect or Machine (SVM) and Multilayer Perceptron (MLP).
https://books.google.de/books?hl=en&lr=&id=1PGiEAAAQBAJ&oi=fnd&pg=PA57&dq=covid+intext:%22interpretable+machine+learning%22&ots=OSY5xTliVV&sig=NlTd7tXcIWct 9Tngdi8hh8Mdbwc#v=onepage&q=covid%20intext%3A%22interpretable%20machine%20learning%22&f=false	Application of Machine Techniques in COVID-19 Epidemiology: A Glimpse	1		2023	0							the review discusses the role of machine learning techniques to understand the epidemic behavior fact ors
https://www.nature.com/articles/s41598-021-93543-8	Combining a convolutional neural network with autoencoders to predict the survival chance of COVID-19 patients	0					[ae]	[dcnn]				0	(1) AEs belong to the realm of unsupervised learning, as they do not need labelled data for their training. In brief, an AE compresses input data to a lower dimensional latent space and then reconstruct s the data by decompressing the latent space representation. Similar to principle component analysis (PCA), AEs perform dimensionality reduct ion in the compression phase. However, unlike PCA, whi…
https://bmcpublichealth.biomedcentral.com/articles/10.1186/s12889-023-15263-0	Telehealth utilization in U.S. Medicare beneficiaries aged 65 years and older during the COVID-19 pandemic	0	1	2023	1			[rf]	[pfi, pdp]	participants self reports interviewed by telephone conduct ed by the University of Chicago feld interviewers from February through April 2021	the use of telehealth among older adults during the pandemic in the U.S.	0
https://www.mdpi.com/1660-4601/18/20/10663	Regional Charact eristics of the Second Wave of SARS-CoV-2 Infect ions and COVID-19 Deaths in Germany	0	1	2021	1			[gb,catboost,rf]	[shap, slr]	information on COVID-19 diagnoses and deaths by sex, age for 401 counties as well as regional population and socioeconomic status data obtained from multiple databases	regional key features explaining SARS-CoV-2 infect ions and COVID-19 deaths during the upswing of the second wave in Germany.	0	Spatial lag regression models (SLR-models) were calculated for the top shap-based 20 features leading to simillar associations to the shap values
https://uhra.herts.ac.uk/handle/2299/23440	Applications of Artificial Intelligence in Battling Against Covid-19: A Literature Review	1		2020								an overview on the applications of AI in a variety of fields including diagnosis of the disease via different types of tests and symptoms, monitoring patients, identifying severity of a patient, processing covid-19 related tests, epidemiology, pharmaceutical studies, etc.
https://www.sciencedirect .com/science/article/pii/S2352710222017466	Airport terminal passenger forecast under the impact of COVID-19 outbreaks: A case study from China	0	1	2023	1			[lgb]	[shap]	The daily passenger traffic at Beijing Daxing Airport from January 1, 2020, to December 30, 2021	the impact of COVID-19 outbreaks in different stages of the pandemic on passenger traffic at Beijing Daxing Airport	0
https://onlinelibrary.wiley.com/doi/abs/10.1111/poms.13934?casa_token=ASnQcokdcoEAAAAA:7nUzq2s4Mp4a_lF34J8V1V8S9oXRyDM9MdaN-n8qI86HKAKwxjcLiw2ycyKg4VCx6vvHD_x1fOI9u5o	Rationing scarce healthcare capacity: A study of the ventilator allocation guidelines during the COVID-19 pandemic	0		2022	1	clinical markers		[lasso regression, logistic regression,adaboost,xgb, dt]	[intrinsic interpretability]			0	lasso logistic regression yields predict ive performance for survival with mechanical ventilation similar to or better than the alternatives while having the benefit of being interpretable. For duration of mechanical ventilation, we find the hurdle models to produce estimates with a mean absolute error (MAE) value that is lower than those of linear regression and regression trees, and comparable …
https://arxiv.org/abs/2212.08571	Statistical Design and Analysis for Robust Machine Learning: A Case Study from COVID-19		0
https://link.springer.com/chapter/10.1007/978-981-99-1624-5_2	Adaptive Deep Recurrent Neural Network-Based COVID-19 Healthcare Data Predict ion for Early Risk Predict ion	0		2023	1	clinical markers						0
https://link.springer.com/article/10.1186/s12931-023-02386-6	An artificial intelligence approach for predict ing death or organ failure after hospitalization for COVID-19: development of a novel risk predict ion tool and comparisons with ISARIC-4C, CURB-65, qSOFA, and MEWS scoring systems		0
https://d1wqtxts1xzle7.cloudfront.net/99876487/51920-libre.pdf?1678877775=&response-content-disposition=inline%3B+filename%3DArtificial_Intelligence_Enabled_and_Peri.pdf&Expires=1699529908&Signature=CckQOGxDWpAGIKKkDBq6U84EwXwhq3a9kdZT9wyXnKyZWnakJhbSAovVAYcdzQmES8-hwwfPwvyX9uU91W07y~3dwCexsO54wPQbuyIHzyKC11WElF86LIdEatzQjkAG8iltthSNWGv47bXA4~Vw6K5G7EpWG3DQLUHNGMKFOnGha7w5QsHU~cHbbIWZwOg-Qtlofav0…	Artificial Intelligence-Enabled and Period-Aware Forecasting COVID-19 Spread		0
https://upcommons.upc.edu/handle/2117/370701	Analysis and data processing to identify COVID-19 patients with spontaneous respiratory capacity and predict their mortality	0	1	2022	0		[pca,k-means]	[generalized linear model,naïve bayes,svm,dt,linear discriminant analysis,ensemble learning]	[shap,pfi]			0
https://upcommons.upc.edu/handle/2117/370701	Analysis and data processing to identify COVID-19 patients with spontaneous respiratory capacity and predict their mortality
https://www.sciencedirect .com/science/article/pii/S2542454822000455	The Pitfalls of Mining for QuantiFERON Gold in Severely Ill Patients With COVID-19	0	1	2022	1	clinical markers		[gb]	[shap]			0	Before GBM modeling, missing data were imputed using the missForest imputation algorithm.
https://globalizationandhealth.biomedcentral.com/articles/10.1186/s12992-022-00832-6	Cross-border mobility responses to COVID-19 in Europe: new evidence from facebook data	0	1	2022	1	epidemic behavior	[pca]	[linear regression, knn,gb,mlp]	[pfi]	the impact of non-pharmaceutical interventions (NPIs) and infect ion threats on the daily evolution of cross-border movements of people during the Covid-19 pandemic using Facebook users’ mobility	changes in cross-border traffic in Europe	0	(1)The authors use a PCA analysis to reduce the dimensionality of the origin- and destination specific containment measures and extract the first two components of the PCA and propose the first PCA component can be interpreted as an average index of stringency of containment measures and the second component captures testing and tracing policies. (2) ML techniques always outperform the linear EM …
https://arxiv.org/abs/2209.10664	Modelling the Frequency of Home Deliveries: An Induced Travel Demand Contribution of Aggrandized E-shopping in Toronto during COVID-19 Pandemics	0	1	2022	0	transport policy		[xgb,rf]	[shap]	The 2021 Summer COVHITS survey was conduct ed to understand people’s travel behaviour and home delivery demand after the third wave of the COVID-19 pandemic in Toronto	Households' charachteristics influencing on weekly home delivery frequencies	0	data set is small size and imbalanced
https://www.mdpi.com/2073-4433/12/4/504	Changes in Air Quality Associated with Mobility Trends and Meteorological Conditions during COVID-19 Lockdown in Northern England, UK	0	1	2021	1	transport policy		[gams]	[intrinsic interpretability]	air pollutant data in select ed UK cities and Apple mobility trend [39] data as a proxy of urban traffic	The effect of mobility and meteorological conditions on air quality during the lockdown periods	0
https://sol.sbc.org.br/index.php/sbbd/article/view/17867	Interpreting BERT-based stance classification: a case study about the Brazilian COVID vaccination	0		2021	0	language understanding		[bert]	[attention weights]	tweets written in the Portuguese language understanding expressing stances regarding COVID-19 vaccination	polarization of people regarding the Brazilian vaccination against COVID-19	0	(1) BERT and its variations split the texts into pieces of words called tokens instead of words they receive as inputs for the model. (2) BERT defines and adjusts attention weights in each layer and head, giving higher weight to the tokens that it considers most important.(3) The paper proposes the concept of word attention, in which attention weights assigned to tokens are transferred back to th…
https://www.medrxiv.org/content/10.1101/2020.09.02.20185660v1	Onset of effect s of non-pharmaceutical interventions on COVID-19 worldwide	0	1	2021	1	epidemic behavior		[rf]	[ale]	Corona Net data comprising NPIs from 176 countries during the initial phase of the outbreak in 2019/2020 comprising if and how long an NPI has been in place in a specific country at a specific day	COVID-19 growth rates and the effect s of NPIs in relation to how long they have been in place	0
https://repositorio.tec.mx/handle/11285/648493	COVID-19 mortality predict ion using deep neural networks	0	1	2022	0	clinical markers		[dnn,rf,xgb,rnn,lstm]	[shap]			0
https://www.ssph-journal.org/articles/10.3389/ijph.2022.1604974/full	Real-Time Analysis of Predict ors of COVID-19 Infect ion Spread in Countries in the European Union Through a New Tool	0	1	2022	1	epidemic behavior		[rf]	[pdp]	Multiple data sources including Country-specific response measures are downloaded from the European Centre for Disease Prevention and Control. The country population charact eristics such as age and gender total population size, health expenditures, cultural participation etc…	rank predict ors of COVID-19 cases per country to support policy evaluation	0
https://d1wqtxts1xzle7.cloudfront.net/85595238/7786441-libre.pdf?1651845364=&response-content-disposition=inline%3B+filename%3DBlockchain_Based_Digital_Twins_Collabora.pdf&Expires=1699538201&Signature=cwGo56EISi147l01pFKRakaOK4TqYkAUYyKw6pLmCXSSPw1mOP7nx-IunEmUO7~Wwhx0nax4~~R~6FLamOf9R4JALVmObTvXYIHHCfH4SzPxct H9wMzBEBQDsBOb3XDuGzj31IBecRczFizksdtcubMbwlMBQJSjoPO5pMvGNxiS-1VeSMxY6CRKwKXx5KhsKfzpG…	Blockchain-Based Digital Twins Collaboration for Smart Pandemic Alerting: Decentralized COVID-19 Pandemic Alerting Use Case	0	0
https://mpra.ub.uni-muenchen.de/104404/	Local economies amidst the COVID-19 crisis in Italy: a tale of diverging traject ories	0	1	2020	0	economic effects		[rf]	[regression tree]	pre post pandemic data encompassing economic, mobility, and pandemic-related features	heterogeneous impact s of COVID-19 on employment and business demography for all 610 Italian local labor markets	0	differently from complex, black-box ML methods such as random forest, regression trees allow an intuitive understanding of the mechanism through which the outcome variable of interest is linked to its most relevant predict ors
https://d1wqtxts1xzle7.cloudfront.net/64606265/256-998-1-PB-libre.pdf?1601961196=&response-content-disposition=inline%3B+filename%3DApplication_of_Artificial_Intelligence_B.pdf&Expires=1699542015&Signature=XTQdPTJ7gtA2VsFqjN3a9VyF2SYOrtEkHD~0m18RFa8ec0e8y1D5~lly09MGGuaIUg9wKEJF42SLUzqKQejPxzKSXt5Ao-eb6aaj9e33LJr62iCeh6uutlhOK9mc21bqa0sdW7o6pYtI~CKVlNpXwyaXfWl-7qV~v4hsRq8XC0DHm6wwuNustqlnkY5CVk3nG…	Application of artificial intelligence-based computation in the health sciences to ward off the COVID-19 pandemic	1			1							The object ive of this review is to highlight AI applications in the health sciences in order to assist healthcare professionals in facing the COVID-19 pandemic.
https://arxiv.org/abs/2311.00737	Real-Time Magnetic Tracking and Diagnosis of COVID-19 via Machine Learning	0	0									0
https://www.mdpi.com/2308-3425/10/2/39	Cardiovascular and Renal Comorbidities Included into Neural Networks Predict the Outcome in COVID-19 Patients Admitted to an Intensive Care Unit: Three-Center, Cross-Validation, Age- and Sex-Matched Study	0	1		1	clinical markers		[dt, rf, extra trees, nn, knn, gb,xgb, lgb, catboost]	[shap]			0
https://www.researchgate.net/profile/Krzysztof-Geras/publication/343470882_An_artificial_intelligence_system_for_predict ing_the_deterioration_of_COVID-19_patients_in_the_emergency_department/links/5f2b80aa299bf13404a5d474/An-artificial-intelligence-system-for-predict ing-the-deterioration-of-COVID-19-patients-in-the-emergency-department.pdf	An artificial intelligence system for predict ing the deterioration of COVID-19 patients in the emergency	0	1	2021	1	clinical markers & x-ray		[gmic]	[intrinsic interpretability]			0
https://www.mdpi.com/2075-4426/12/8/1325	Hybrid Bayesian Network-Based Modeling: COVID-19-Pneumonia Case	0	1	2020	1	clinical markers		[bayesian net, dynamic bayesian net	[intrinsic interpretability]			0	FEDOT is an open-source framework for automated modeling and machine learning (auto ML)
https://www.proquest.com/docview/2557671936?pq-origsite=gscholar&fromopenview=true	Predict ive analytics using Big Data for the real estate market during the COVID-19 pandemic	0	1	2021	1	financial market		[Catboost, xgb,lgb,fr,logistic regression, ridge classifier, naïve bayes, adaboost, knn, dt,svm, quadratic discriminant analysis ]	[shap]	the city zone that the apartment is located in), address, listing price, number of rooms, apartment size, the floor, the number of floors, change in the list price, year built, distance to the shop, distance to the kindergarten, distance to school, built type (whether the apartment is made of bricks, etc.), heating type, vacancy and price change date from May to August 2020 in the capital city of…	what attributes of an apartment are most likely to infuence a price revision during the pandemic	0
https://www.atsjournals.org/doi/full/10.1164/rccm.202012-4547OC	Hospital-Level Variation in Death for Critically Ill Patients with COVID-19	0	1	2021	1	clinical markers		[logistic regression,xgb]	[intrinsic interpretability, shap]			0
https://library-archives.canada.ca/eng/services/services-libraries/theses/Pages/item.aspx?idNumber=1369198255	Forecasting COVID-19 case counts using deep learning	0			0	epidemic behavior	[dt]	[cnn,lstm]		daily records containing the number of new COVID case counts, demographic data on those found positive with COVID, outdoor weather variables, indoor environmental policy variables; and human movement data based on cellular mobility, and public health care restrict ion data	the most important variables responsible for the transmission of the virus and to predict daily or 7-day moving average case counts up to one week in advance	0	dt is used for feature select ion
https://www.nature.com/articles/s41746-021-00511-7	A prospect ive evaluation of AI-augmented epidemiology to forecast COVID-19 in the USA and Japan	0	1	2021	1	epidemic behavior		[seir,gams]	[intrinsic interpretability]	confirmed cases, deaths, and discharges for Japanese prefect ures from the Open Covid Dataset, publicly available Google Mobility Reports, Covid-related restrict ions78 that are applied by the Japanese Government, demographic etc.	daily predict ions of the expect ed number of confirmed COVID-19 deaths, cases, and hospitalizations during the following 4 weeks as well as counterfact ual scenarios by modifying different transmission rates	0	proposed framework for COVID-19 forecasting is an extension to the standard Susceptible-Exposed-Infect ious-Removed (SEIR) model. The model introduces in addition compartments for hospital resource usage as they are crucial to forecasts for COVID-19 healthcare planning. Learnable encoders infer the transition rates at which individuals move through different compartments, trained on static and ti…
https://iris.unimore.it/handle/11380/1236926	Predict ing Respiratory Failure in Patients with COVID-19 pneumonia: a case study from Northern Italy	0	1	2020	1	clinical markers		[lgb]	[shap]			0
https://www.tandfonline.com/doi/abs/10.1080/10584609.2023.2201184	Politicization of Science in COVID-19 Vaccine Communication: Comparing US Politicians, Medical Experts, and Government Agencies	0	1	2023	1	language understanding & politic		[logistic regression]	[intrinsic interpretability]	With access to Facebook data authorized by CrowdTangle, three clusters of public accounts including politicians, medical experts, and government agencies identified and their complete posting history related to COVID-19 vaccines from March 1, 2020 to December 31, 2021 collect ed.	the likelihood of politicizing the covid-19 vaccin	0	(1)randomly sampled 6,000 posts from each of our politic corpus (positive) and medical corpus (negative) are chosen, and trained by a logistic regression classifier on the balanced dataset’s language understanding features. top words and their coefficients in our politicization of science classifier are figured out. (2) Other methods, such as SVM and BERT, produce more black-box models that are h…
https://www.thieme-connect .com/product s/ejournals/html/10.1055/s-0041-1726513	The clinical markers Information Systems Response to the COVID-19 Pandemic	1		2021	1							review the areas in which clinical markers information systems (CIS) are utilized to support and enhance the response of healthcare systems to pandemics, focusing on COVID-19
https://www.sciencedirect .com/science/article/pii/S0952197622006078	Influence of exogenous fact ors on water demand forecasting models during the COVID-19 period	0	1	2023	1	environmental policy		[stack regressor, gb,xgb,lgb,rf,dt, nn, multiple linear regression]	[pcc, fi]	3-year metering records for 128,000 consumers in Dubai considering the lockdown measures and various exogenous features, such as previous consumption(PC) and socio-demographic (SDF), seasonal (SF), and climatic (CF) fact ors.	water consumption influential fact ors in Dubai	0	(1) A feature importance assessment was carried out to assess the impact of different exogenous fact or combinations. Set 1 included all the investigated variables involved in the study, whereas set 2 consisted of the same features but without PC. Sets 3 to 6 consisted of individual fact ors, whereas set 7 included SF and CF, and set 8 contained SF and SDF. (2) In addition, each fact or was corre…
https://link.springer.com/chapter/10.1007/978-3-030-72834-2_9	COVID-19 Modeling Under Uncertainty: Statistical Data Analysis for Unveiling True Spreading Dynamics and Guiding Correct epidemic behavior Management	1		2022	0							a biological, statistical, and mathematical framework to understand and formulate sensible models to study the spreading dynamics of COVID-19
https://www.mdpi.com/2227-9032/11/14/2080	Physical Act ivity Levels and Predict ors during COVID-19 Lockdown among Lebanese Adults: The Impact s of Sociodemographic Fact ors, Type of Physical Act ivity and Work Location	0	1	2023	1	physical		[rf,xgb,svm,nn]	[shap]	cross-sect ional study among Lebanese participants consisting of data on age, sex, job location, and type of Physical Act ivity during lockdown	Physical Act ivity level	0	A chi-square test was performed to evaluate the association between independent variables and the dependent variables
https://www.mdpi.com/2254-9625/13/9/120	Retrospect ive Post-Hospitalisation COVID-19 Mortality Risk Assessment of Patients in South Africa	0	1	2023	1	clinical markers		[frailty regression'	[intrinsic interpretability]			0	To analyse the data, various models, including Cox proportional regression, frailty models, and parametric models, were applied, and their fit was compared using the loglikelihood. A significance level of p < 0.05 was used to determine statistical significance.
https://www.inderscienceonline.com/doi/abs/10.1504/IJDMB.2021.124109	Comorbidities and risk fact ors impact of COVID-19 in Mexico: a feature utility metrics approach	0	1	2022	1	clinical markers		[rf,xgb]	[pfi,pdp]			0
https://www.sciencedirect .com/science/article/pii/S0957417423001963	Role of proliferation COVID-19 media chatter in predict ing Indian stock market: Integrated framework of nonlinear feature transformation and advanced AI	0	1	2023	1	financial market	[isomap]	[gb]		(1) Daily closing prices of 10 Spanish and indian stocks (2) RavenPack (2023) repository comprising a series of media indexes to gauge the quantum of media hype, panic, fake news, sentiment, etc., associated with the COVID19 event across the geograph (3) several key macroeconomic indicators to capture financial market volatilities during the pandemic	the behavioral dynamics of 10 Spanish and 10 Indian stocks in response to COVID-19 media chatter and macroeconomic indicators for a period spanning from 1 April 2020 to 17 March 2022.	0
https://ieeexplore.ieee.org/abstract /document/10159467	A Transformer-Based Model Trained on Large Scale Claims Data for Predict ion of Severe COVID-19 Disease Progression	0	1	2023	1	clinical markers		[ExMed-BERT,retain,xgb,rf]	[integrated gradients, bayesian network]			0	(1)In the past, ML approaches have been taken to work with struct ured EHR data. Simpler methods often limited the time information and just worked with a one-hot encoding (OHE) of diagnoses and prescriptions, which allowed the application of standard ML techniques, such as logistic regression, random forest (RF), XGBoost (XGB), and Bayesian methods. Recently, more studies focused on the use of t…
https://www.ncbi.nlm.nih.gov/pmc/articles/PMC8967640/	Short- and Long-Term Recovery after Moderate/Severe AKI in Patients with and without COVID-19	0	1	2022	1	clinical markers	[univariate logistic regression]	[xgb]	[shap]			0	Univariate logistic regression was used to select potential explanatory variables for the outcomes. For multivariable analysis, variables with too many missing values (.5%) were removed. Variables that were significant based on univariate analysis were placed in the order of clinical markers importance (demographics, comorbid conditions, severity of illness, medications, and other measures), and …
https://www.proquest.com/docview/2777085874?pq-origsite=gscholar&fromopenview=true	Analysis and Comparison for Innovative Predict ion of COVID-19 using Logistic Regression Algorithm over the dt Algorithm with Improved Accuracy	0	0	2022	1
https://www.researchgate.net/profile/Ali-Asghar-Heidari/publication/357304690_Detect ion_of_COVID-19_severity_using_blood_gas_analysis_parameters_and_Harris_hawks_optimized_extreme_learning_machine/links/61d284f1e669ee0f5c80e2d2/Detect ion-of-COVID-19-severity-using-blood-gas-analysis-parameters-and-Harris-hawks-optimized-extreme-learning-machine.pdf	Detect ion of COVID-19 severity using blood gas analysis parameters and Harris hawks optimized extreme learning machine	0	0	2022	1	clinical markers	[HHOSRL]	[KELM]				0
https://www.mdpi.com/2071-1050/13/7/3797	iResponse: An AI and IoT-Enabled Framework for Autonomous COVID-19 Pandemic Management		0
https://arxiv.org/abs/2111.04441	The Invisible COVID-19 Crisis: Post-Traumatic Stress Disorder Risk Among Frontline Physicians Treating COVID-19 Patients	0	1	2021	0	psychology		[logistic regression,rf,gb,Bayesian additive regression trees, naïve bayes,svm,nn, bagging]	[pdp,fi]	web-based survey was deployed during August and September, 2020, to pract icing physicians in the 18 states with the largest COVID-19 cases	posttraumatic stress disorder (PTSD) among frontline US physicians	0
https://www.medrxiv.org/content/10.1101/2020.11.04.20225680.abstract	Shorter androgen receptor polyQ alleles protect against life-threatening COVID-19 disease in males	0	1	2020	0	genetic		[lasso logistic regression]	[intrinsic interpretability]			0	The histogram of the LASSO logistic regression weights represents the importance of each feature for the classification task. The positive weights reflect a susceptible behaviour of the features to the target COVID-19 disease, whereas the negative weights a protect ive act ion.
https://www.researchgate.net/profile/Oliver-Vilca-Huayta/publication/363277908_Efficient_Funct ion_Integration_and_a_Case_Study_with_Gompertz_Funct ions_for_Covid-19_Waves/links/634396b4ff870c55ce146dfb/Efficient-Funct ion-Integration-and-a-Case-Study-with-Gompertz-Funct ions-for-Covid-19-Waves.pdf	Efficient Funct ion Integration and a Case Study with Gompertz Funct ions for Covid-19 Waves		0
https://www.medrxiv.org/content/10.1101/2022.02.02.22270287.abstract	Risk fact ors for severe COVID-19 differ by age: a retrospect ive study of hospitalized adults	0	1	2022	1	clinical markers		[logistic regression, rf, adaboost, gb]	[shap]			0
https://www.igi-global.com/chapter/topical-repute-on-artificial-intelligence-based-approaches-in-covid-19-supervision/304181	Topical Repute on Artificial Intelligence-Based Approaches in COVID-19 Supervision: Distinct Kingpin on Drug Re-Purposing Blueprint			2022	0							the authors present the regulations on how to use AI to expedite drug repurposing or repositioning, for which AI propositions are not only intimidating but are also inevitable
https://link.springer.com/article/10.1007/s41324-021-00421-6	Bayesian network-based spatial predict ive modelling reveals COVID-19 transmission dynamics in Eswatini	0	1	2022	1	epidemic behavior		[bayesian network]	[intrinsic interpretability]	geographic information system (GIS) data comprising 15 socioeconomic, demographic and environmental policy variables in Eswatini	spatial variability of COVID-19 transmission risk based on case data for the period under strict lockdown and after the lockdown	0	Authors also examine different BN struct ure learning algorithms to examine how these perform in predict ing the risk of COVID-19.
https://www.researchgate.net/profile/Odeniyi-Olufemi-Ayodeji/publication/371339460_Development_of_a_COVID-19_Patients%27_Fatality_Predict ion_System_Using_Swarm_Intelligent_Convolution_Neural_Network/links/64ff58ee849bbb203b913409/Development-of-a-COVID-19-Patients-Fatality-Predict ion-System-Using-Swarm-Intelligent-Convolution-Neural-Network.pdf	Development of a COVID-19 Patients' Fatality Predict ion System Using Swarm Intelligent Convolution Neural Network	0		2023	1	x-ray						0	Due to the high computational costs for information processing and finding the optimal CNN parameters (number of layers, number of filters per layer, filter size and batch size), a new swarm (evolutionary) intelligent based meta-heuristic optimization algorithm is proposed.
https://ieeexplore.ieee.org/abstract /document/9445026/	Improving uncertainty estimation with semi-supervised deep learning for COVID-19 detect ion using chest x-ray images	0		2021	1	x-ray						0	Given the lack of high quality labeled data, semi-supervised methods are implemented to perform COVID-19 detect ion, making use of cheaper unlabeled data to improve the model’s accuracy.
https://www.ncbi.nlm.nih.gov/pmc/articles/PMC8182608/	Artificial neural network model from a case series of COVID-19 patients: a prognostic analysis	0		2021	1	clinical markers						0
https://onlinelibrary.wiley.com/doi/abs/10.1111/exsy.13378	Deep learning techniques on 3D-MRI lung images for detect ion and segmentation of COVID-19 virus					mri
https://www.researchgate.net/profile/Shaymaa-Abdulrahman-2/publication/346604668_Convolution_neural_network_models_to_detect _COVID-19/links/615885d3a6fae644fbc2cc60/Convolution-neural-network-models-to-detect -COVID-19.pdf	Convolution neural network models to detect COVID-19	0	0	2020
https://www.mdpi.com/2076-3417/11/21/9865	Predict ing high-risk groups for COVID-19 anxiety using adaboost and nomogram: Findings from nationwide survey in South Korea	0	1	2021	1	psychology	[adaboost]	[logistic regression]	[intrinsic interpretability]	a nationwide sampling survey conduct ed under the supervision of the Korea Centers for Disease Control and Prevention to produce comparable regional health statistics comprising sociodemographic charachteristics etc.	charact eristics of anxiety covid-19 disorders in South Korea	0	(1) select ed figures are performed by adaboost (2)A logistic regression nomogram for predict ing high-risk groups for anxiety due to COVID-19 was developed
https://ieeexplore.ieee.org/abstract /document/10040102/?casa_token=0TJbKj1J_Z0AAAAA:KJ4Dl7kDcA-AJVk5mgIBINkmIezTjGw5MhmMBiwIylazpoT6RbqvhfGgaArF1H_B3OZBfR7gfimFLA	Survival predict ion of COVID-19 patients using multi-modal dataset	0		2022	0	clinical markers & x-ray						0	The paper proposes a Gated Attention based CNN, which gets the input data in a 1-Dimensional form of length of clinical markers blood parameters
https://www.mdpi.com/2071-1050/15/20/14924	Determining Fact ors Influencing Short-Term International Aviation Traffic Demand Using SHAP Analysis: Before COVID-19 and Now	0	1	2023	1	transport policy		[xgb]	[shap]	Daily international aviation passenger volume data (1462 in total) between 2018 and 2021 are analyzed with 10 socioeconomic variables and the number of daily confirmed COVID-19 cases in Korea	Aviation Traffic Demand Before COVID-19 and after	0
https://www.thelancet.com/journals/eclinm/article/PIIS2589-5370(22)00047-5/fulltext	Variation in global COVID-19 symptoms by geography and by chronic disease: A global survey using the COVID-19 Symptom Mapper	0	1	2022		epidemic behavior		[logistic regression]	[intrinsic interpretability]	a global online symptom survey of 78,299 responders in 190 countries between 09/04/2020 and 22/09/2020	symptom profiles associated with a positive COVID-19 test result by country	0	For example, India reported a lower proportion of headache (22.8% vs 47.8%, p<e-13) and itchy eyes (7.3% vs. 16.5%, p=2e-8) than other countries.
https://www.frontiersin.org/articles/10.3389/fmicb.2021.729455/full	Artificial Intelligence Systems for Diagnosis and clinical markers Classification of COVID-19	0		2021	1	clinical markers & ct							For the model combining ct images and laboratory findings, we applied the global averaging layer to the last layers of the convolutional model to derive a 512 dimensional feature vect or for representation. The way we used in multimodal fusion is Compact Bilinear Pooling (CBP). A total of 55 laboratory findings of the same patient were concatenated with this feature vect or. A Multi-Layer Percept…
https://www.frontiersin.org/articles/10.3389/fpubh.2021.681604/full	The Amplifying Effect of Conflict s on Case Fatality Rate of COVID-19: Evidence From 120 Countries	0	1	2021	1	politic		[ols, krls]	[intrinsic interpretability]	Demographics and social effects Networks, Health Capacity, Testing, and Tracking, Climate, economic struct ure, Conflict s and politic Instability etc. From 120 Countries	the total deaths relative to total cases across countries	0	(1)Ordinary Least Squares (OLS) vs Kernel-based Regularized Least Squares (KRLS) estimations: The KRLS estimator can learn the data to decrease potential misspecification bias. The KRLS method can also solve potential problems of non-linearity and multicollinearity in the OLS estimations. (2) In all the KRLS estimations, the only statistically significant coefficients are internal and external co…
https://link.springer.com/chapter/10.1007/978-3-031-10031-4_22	A Biomarker-Based Model to Assist the Identification of Stress in Health Workers Involved in Coping with COVID-19	0										0
https://www.mdpi.com/1660-4601/18/14/7648	How Artificial Intelligence and New Technologies Can Help the Management of the COVID-19 Pandemic			2021	1							review addresses the relevant papers that direct ly address the adoption of artificial intelligence and new technologies in the management of pandemics and communicable diseases such as SARS-CoV-2
https://www.science.org/doi/full/10.1126/sciadv.abj7205	Time experience during social effects distancing: A longitudinal study during the first months of COVID-19 pandemic in Brazil	0	1	2022	1	psychology	[hierarchical cluster analysis, Spearman correlation analysis]	[catboost]	[shap]	Participants (n = 3855) filled in the first questionnaire approximately 60 days after the start of social effects distancing in Brazil and weekly questionnaires for 15 weeks during social effects distancing	Time awareness	0	(1)For the sake of exploratory analysis, a hierarchical clustering using a bottom-up approach was applied to the correlation between scales. This method performs a hierarchical clustering in which each scale starts in its cluster, and clusters are successively merged. The metric used for the merge strategy was the complete linkage, which minimizes the maximum distance between observations of pair…
https://www.researchgate.net/profile/Mohammad-Najaran/publication/346078932_Applications_of_Artificial_Intelligence_in_Battling_Against_Covid-19_A_Literature_Review/links/602b2dda92851c4ed57518b9/Applications-of-Artificial-Intelligence-in-Battling-Against-Covid-19-A-Literature-Review.pdf	Applications of Artificial Intelligence in Battling Against Covid-19: A Literature Review	1		2020								an overview on the applications of AI in a variety of fields including diagnosis of the disease via different types of tests and symptoms, monitoring patients, identifying severity of a patient, processing covid-19 related tests, epidemiology, pharmaceutical studies, etc.
https://www.ncbi.nlm.nih.gov/pmc/articles/PMC10091135/	Sources, diffusion and predict ion in COVID-19 pandemic: lessons learned to face next health emergency			2023	1							Review of Papers dealing with fact ors of emergence and diffusion of COVID-19, and about predict ion models for COVID-19
https://ans.pw.edu.pl/layout/set/print/content/download/1234/7218/file/PWojcik_GKula_BigData_AI_and_cities_COVID_final-1.pdf	Big Data, Artificial Intelligence, and the sustainable development of cities…… in the (post) COVID-19 era		0
https://www.tandfonline.com/doi/abs/10.1080/2573234X.2022.2155257	A trans-national comparison of stock market movements and related social effects media chatter during the COVID-19 pandemic	0			1	language understanding & financial market				national stock-indices, sentiment polarity and discussion subject ivity in Covid-19-related tweets originating in India, US, Italy, UK, Australia, Nigeria and South Africa during February 2020– January 2021 period	correlation between online Word-of-mouth OWoM subject ivity and polarity and stock market returns across countries	0	study shows stock market connect edness between pairs of countries, some simultaneously varying while others varying with a time lag, and the strength of such connect edness increases during global disasters such as the COVID-19 pandemic.
https://journals.plos.org/plosone/article?id=10.1371/journal.pone.0293147	Analyzing sales of the Korean restaurant franchise during the COVID-19 pandemic with the mixed-effect s model approach											0	mixed-effect analysis
https://www.hindawi.com/journals/mpe/2023/9524753/	A Tool for Visualization and Analysis of Neighbourhoods, Clusters, and Indicators during the COVID-19 Pandemic	0		2023	1							0
https://www.medrxiv.org/content/10.1101/2021.01.27.21250593v1	Post-Mendelian genetic model in COVID-19	0		2021	0	genetic		[lasso regression]	[intrinsic interpretability]			0
https://www.researchsquare.com/article/rs-312419/v1	A prospect ive evaluation of AI-augmented epidemiology to forecast COVID-19 in the USA and Japan	0	1	2021	0	epidemic behavior		[seir,gams]	[intrinsic interpretability]	confirmed cases, deaths, and discharges for Japanese prefect ures from the Open Covid Dataset, publicly available Google Mobility Reports, Covid-related restrict ions78 that are applied by the Japanese Government, demographic etc.	daily predict ions of the expect ed number of confirmed COVID-19 deaths, cases, and hospitalizations during the following 4 weeks as well as counterfact ual scenarios by modifying different transmission rates	0
https://www.sciencedirect .com/science/article/abs/pii/S0965856423002525?casa_token=rvJN5VqjZmcAAAAA:qjzU88ixkPOcJbVNjQAueFBOXk4cRAbM7zItmg-yKZOlQiXTcU1Q80AyGljW-S7-IoJAxHW1HNU	Parking occupancy predict ion under COVID-19 anti-pandemic policies: A model based on a policy-aware temporal convolutional network	0	1	2023	1	transport policy		[multiple linear regression,arima, cnn, lstm, t-cnn,p-tcn]	[shap]	Time series information on vehicles entering and leaving residential parking facilities as well as policy attribute features	Changes in parking behavior	0	The paper proposes the policy-aware temporal convolutional network (P-TCN) model that considers the policy dependence of time-series data irregularities. The model employed 3D vect or data (consisting of policy attribute features, time steps, and residential parking occupancy-related features) as input to predict future parking occupancy.
https://www.sciencedirect .com/science/article/pii/S0966692323000662	Estimation of trip purposes in public transport policy during the COVID-19 pandemic: The case of Santiago, Chile	0	0	2023	1	transport policy		[xgb]		information from smart payment cards during one week in 2018, 2020, and 2021 in Santiago, Chile	how the pandemic affect ed the distribution of trip purposes	0	The research aims to analyze the results of the predict ed trip purposes rather than understanding the model itself.
https://www.frontiersin.org/articles/10.3389/fpubh.2023.1150095/full?utm_source=F-AAE&utm_medium=EMLF&utm_campaign=MRK_2076370_a0P58000000G0YeEAK_Public_20230427_arts_A&id_mc=317222848&utm_source=sfmc&utm_medium=email&utm_campaign=Article+Alerts+V4.1-Frontiers&utm_id=2076370	The role of booster vaccination in decreasing COVID-19 age-adjusted case fatality rate: Evidence from 32 countries	0	1	2023	1	epidemic behavior		[xgb]	[shap]	Daily vaccination data from January 28, 2020 to January 31, 2022 in 32 countries	age-adjusted case fatality rates in 32 countries	0
https://www.atlantis-press.com/proceedings/msea-22/125982675	Analyses of Fact ors Affect ing Deaths Associated with COVID-19 in Ontario	0			0			[sarima,logistic regression]	[intrinsic interpretability]	Ontario COVID-19 Data Tool	fact ors impact death amongst confirmed cases in Ontario	0	The seasonal ARIMA model contains both non-seasonal and seasonal components.
https://repository.up.ac.za/handle/2263/84660	Testing-related and geo-demographic indicators strongly predict COVID-19 deaths in the United States during March of 2020	0		2021	0			[krls]	[intrinsic interpretability]	Public data sources Covidtracking and World Population Review	predict ors of COVID-19 related mortalit		KRLS is an appropriate method to use when the assumptions of linear regression are not met and the precise funct ional forms between the predict ors and outcomes are unknown.
https://repositorio.comillas.edu/xmlui/handle/11531/64108	National survey on educommunication in Spanish Universities during the COVID-19 pandemic: methodology and results	0	0									0
https://dl.acm.org/doi/abs/10.1145/3411763.3451768?casa_token=0wkGj4dOD6kAAAAA:a7aNh65b5Mr1V2K4aBgxY1btiS5OQPGtPc94V735EZ4BxrSInDcQVlM_5j8IMK5iz2kup2E01HaCKA	Towards an Open Global Air Quality Monitoring Platform to Assess Children’s Exposure to Air Pollutants in the Light of COVID-19 Lockdowns	0	0
https://www.medrxiv.org/content/10.1101/2020.05.14.20102483v1	Early and massive testing saves lives: COVID-19 related infect ions and deaths in the United States during March of 2020	0		2021	0			[krls]	[intrinsic interpretability]	Public data sources Covidtracking and World Population Review	predict ors of COVID-19 related mortalit
https://www.medrxiv.org/content/10.1101/2021.01.03.21249182v2	COVID-HEART: Development and Validation of a Multi-Variable Model for Real-Time Predict ion of Cardiovascular Complications in Hospitalized Patients with COVID-19	0	1	2021	0		[lasso regression]	[linear classifier]	[intrinsic interpretability]			0
https://d1wqtxts1xzle7.cloudfront.net/82655701/pdf-libre.pdf?1648221083=&response-content-disposition=inline%3B+filename%3DiResponse_An_AI_and_IoT_Enabled_Framewor.pdf&Expires=1699628635&Signature=djsPfFQNU0AFbUDOi-6SvvkdwC926NQwdHq1skigyd~NuBQ6yth8Sqe1xXEzO34ei~YXGcFt2ne6a2hfsLUZD4eeAaSu8IlgyUu-tHxuFfJsRRdEpUI4ggc-YBs0~0xsj5D1eXd~9KxZmABBfaCBo33sjEhAJi0Id5oAj6EHCjBoGESQzWNvE7LObh0EWyNY~Ge2~mxiir…	iResponse: An AI and IoT-Enabled Framework for Autonomous COVID-19 Pandemic Management. Sustainability	0	0			clinical markers
https://www3.cs.stonybrook.edu/~minhhoai/papers/AKI-Covid19-Kidney360-2021.pdf	Short and Long-term Recovery after Moderate/Severe Acute Kidney Injury in patients with and without COVID-19	0	1	2022	1	clinical markers	[univariate logistic regression]	[xgb]	[shap]			0
https://books.google.de/books?hl=en&lr=&id=IIxDEAAAQBAJ&oi=fnd&pg=PA135&dq=covid+intext:%22interpretable+machine+learning%22&ots=_Kw5oJuuD2&sig=0bus6JMJafyDrYHufC3NgJolyp4#v=onepage&q&f=false	Smart Learning Solutions for Combating COVID-19		0
https://rc.library.uta.edu/uta-ir/handle/10106/30410	LEVERAGING AI AND SUPPLY CHAIN TECHNOLOGIES WITH THERMAL AND TELEMEDICINE FOR EARLY DETEct ION AND PREVENTION OF COVID-19 AND RESPIRATORY INFEct IONS IN URM COMMUNITIES											0
https://ieeexplore.ieee.org/abstract /document/10199456?casa_token=1VbWpsEiatMAAAAA:Kds0A-XSHFCpU_Jc62nYOP839Qa-GFCimvtffZYjr1qo4GekramqgdG_-VuRwexs11tSKD5Cg0NCPg	Early Detect ion of COVID-19 with Impact on Cardiovascular Complications using CNN Utilising Pre-Processed Chest x-ray Images	0	0
https://content.iospress.com/articles/informatica/infor492	A New Quality Measure and Visualization of the Short-Quantified Sentences of Natural language understanding on Maps – A Case on COVID-19 Data	0		2022	1							0
https://dl.acm.org/doi/abs/10.1145/3545729.3545783	The impact of CoViD-19 on the hospital act ivities: the case of the Neurosurgery Department of “San Giovanni di Dio e Ruggi d'Aragona” University Hospital	0		2022	1
https://www.ncbi.nlm.nih.gov/pmc/articles/PMC7743100/	Credible learning of hydroxychloroquine and dexamethasone effect s on COVID-19 mortality outside of randomized trials	0		2020	0	clinical markers		[krls,linear model]	[intrinsic interpretability]			0
http://www.m-hikari.com/ces/ces2023/ces1-2023/p/martinezCES1-2023.pdf	Detect ion and Risk Level of COVID 19 through Artificial Neural Networks	0	0	2023	1							0
https://royalsocietypublishing.org/doi/full/10.1098/rsif.2021.0702	A semi-parametric, state-space compartmental model with time-dependent parameters for forecasting COVID-19 cases, hospitalizations and deaths	0	1	2022	1			[gisst, logistic regression]	[intrinsic interpretability]			0	(1)The Gaussian infect ion state space with time depend GISST model is a state-space model, which comprises a process model and an observation model. The process model and observation model both utilize stochasticity using Guassian random variables.(2)The model is interpretable in the sense that it incorporates our understanding of relationships among cases, hospitalizations and deaths and produc…
https://psyarxiv.com/6jg4r/download?format=pdf	Time experience in social effects isolation: a longitudinal study during the first months of COVID-19 pandemic in Brazil	0	1	2022	1	psychology	[hierarchical cluster analysis, Spearman correlation analysis]	[catboost]	[shap]	Participants (n = 3855) filled in the first questionnaire approximately 60 days after the start of social effects distancing in Brazil and weekly questionnaires for 15 weeks during social effects distancing	Time awareness	0
https://papers.ssrn.com/sol3/papers.cfm?abstract _id=4102003	Performance of LSTM Neural Networks in Nowcasting during the COVID-19 Crisis	0	1	2022	0	economic effects		[dfm,lstm]	[shap]	global merchandise exports in both value (WTO, 2020) and volume (UNct AD, 2021), and global services exports (UNct AD, 2021).	Three separate variables, global merchandise export values and volumes and global services exports, for the second, third, and fourth quarters of 2020 and the first and second quarters of 2021	0	The interpretation methodology employed is similar to a simplified implementation of calculating Shapley values
https://www.frontiersin.org/articles/10.3389/fpsyg.2023.1141809/full	Effect s of COVID-19 on cognition and mood after hospitalization and at 2-month follow-up	0	1	2023	1	psychology		[multiple linear regression]	[intrinsic interpretability]	a cohort of N=37 Slovenian patients (5 females, aged M = 58, SD = 10.7 years) that were hospitalized because of COVID-19, the cognitive funct ion and mood states were assessed immediately after discharge and 2-months later	impairment of the global cognitive funct ion, executive funct ion, memory, and mood in patients after acute COVID-19 recovery	0
https://www.frontiersin.org/articles/10.3389/fcimb.2023.1116285/full?utm_source=dlvr.it&utm_medium=twitter	Computed tomography–based COVID–19 triage through a deep neural network using mask–weighted global average pooling	0	1	2023	1	ct		[dcnn]	[grad-cam]			0	Conventional CNNs perform convolution operations in the lower layers of the network and concatenate the last convolution layer’s feature map to the fully connect ed layer, followed by a softmax logistic regression layer, for classification. This struct ure bridges the convolutional struct ure with traditional neural network classifiers. It treats convolutional layers as feature extract ors, and t…
https://www.sciencedirect .com/science/article/abs/pii/S0308521X23001385	Application of a Bayesian network modelling approach to predict the cascading effect s of COVID-19 restrict ions on the planting act ivities of smallholder farmers in Uganda	0		2023	1	economic effects		[bayesian net]	[intrinsic interpretability]	A total 6313 households aggregated from Uganda's High-Frequency Phone Survey HFPS datasets on COVID-19	cascading effect s induced by COVID-19 restrict ions on the planting act ivities of smallholder farmers in Uganda	0
https://www.researchgate.net/profile/Nicola-Iuso/publication/348893402_Post-Mendelian_genetic_model_in_COVID-19/links/6020fe1992851c4ed557a2e7/Post-Mendelian-genetic-model-in-COVID-19.pdf	Post-Mendelian genetic model in COVID-19	0		2021	0	genetic		[lasso regression]	[intrinsic interpretability]			0
https://erj.ersjournals.com/content/59/2/2100284.short	Metabolomic analyses reveal new stage-specific features of COVID-19	0		2022	1	clinical markers		[logistic regression]	[intrinsic interpretability]			0	study explores whether the nine metabolites could be used as biomarkers to risk-stratify COVID-19 patients
https://pure.ulster.ac.uk/en/publications/house-prices-airport-location-proximity-and-air-traffic-volume-pl	House Prices, Airport Location Proximity, and Air Traffic Volume: Plus some Covid-19 Effect s	0		2023		financial market		[gls regression]	[intrinsic interpretability]	data of housing market, airport location proximity, and air traffic in four key urban areas during the Covid-19 pandemic within New Zealand with an international airport - Auckland, Wellington, Christchurch, and Queenstown.	housing pricing		generalized least squares is a method used to estimate the unknown parameters in a linear regression model when there is a certain degree of correlation between the residuals in the regression model.
https://arxiv.org/abs/2203.11872	Performance of long short-term memory artificial neural networks in nowcasting during the COVID-19 crisis	0	1	2022	0	economic effects		[dfm,lstm]	[shap]	global merchandise exports in both value (WTO, 2020) and volume (UNct AD, 2021), and global services exports (UNct AD, 2021).	Three separate variables, global merchandise export values and volumes and global services exports, for the second, third, and fourth quarters of 2020 and the first and second quarters of 2021	0
https://www.frontiersin.org/articles/10.3389/fpubh.2021.816561/full	What Determine the Corporate Tax Rates During the COVID-19? Evidence From 113 Countries	0		2022	1	economic effects		[ols, krls]	[intrinsic interpretability]	World Development Indicators dataset of the World Bank	corporate tax rates during the COVID-19 pandemic in 113 countries	0
https://www.researchgate.net/profile/Yudistira-Permana/publication/342621969_A_Tale_of_Two_Peaks_Predict ing_the_Peak_of_Covid-19_Infect ions_in_Indonesia/links/5efd3f4592851c52d6108f30/A-Tale-of-Two-Peaks-Predict ing-the-Peak-of-Covid-19-Infect ions-in-Indonesia.pdf	A Tale of Two Peaks: Predict ing the Peak of Covid-19 Infect ions in Indonesia	0	0	2020
https://www.ncbi.nlm.nih.gov/pmc/articles/PMC7362140/	The challenge of COVID‐19 has accelerated the use of new data‐sharing technologies	0	0
https://dergipark.org.tr/en/pub/jhsm/issue/71310/1122437	Research trends and global product ivity on mechanical ventilation with the impact of COVID-19: a bibliometric analysis in the period 1980-2021	1		2022								trend topics and global product ivity by holistically analyzing scientific articles on Mechanical Ventilator published between 1980 and 2021
https://www.frontiersin.org/articles/10.3389/fmars.2022.911819/full	Role of Aerosols in Spring Blooms in the Central Yellow Sea During the COVID-19 Lockdown by China	0	1	2022	1	environmental policy		[rf]	[pdp]	satellite ocean color data	phytoplankton blooms in the Yellow see	0	the paper tested the hypothesis: reduced amounts of aerosols blowing into the Yellow Sea (YS), owing to the temporary lockdown of fact ories in China during COVID-19, resulted in a 15% decrease in spring chlorophyll-a concentration (CHL) in March 2020 compared to its mean March values from 2003 to 2021.
https://www.sciencedirect .com/science/article/pii/S0925753523001935	Investigating the impact s of the COVID-19 pandemic on Eco-driving behavior	0		2023	1	transport policy		[k-means]	[intrinsic interpretability]	data collect ed from an smartphone application. At the end of each trip the data are uploaded to the server for storage in a fully anonymized and encrypted way for further process and analysis.	driving behavior before, during and after the COVID-19 pandemic	0	Clustering is done based on 3 variables: (1) accelerating and braeking frequency (2)speed fluct uations(3)percentage of the trip where the vehicle was moving with an acceleration higher than the typical one. Based on the variables, three clusters are identified and separated clearly based on each described variable. finally the distribution of the 3 identified clusters before and duting the pande…
https://www.sciencedirect .com/science/article/pii/S259019822200152X	Understanding user perception and feelings for autonomous mobility on demand in the COVID-19 pandemic era	0		2022	1	transport policy		[k-means,bayesian network]	[intrinsic interpretability]	questionnaire survey conduct ed after the first covid-19 pandemic wave (May 2020) in Athens, Greece	user attitudes towards autonomous vehicles
https://www.psycharchives.org/en/item/1391c47a-c0c7-43b5-bb10-d0ef56e3999a	Spotify Streaming and the COVID-19 Pandemic	0	1	2021	1	psychology	[k-means]	[svm]	[pfi,pdp]	open data from the streaming service provider Spotify	music-listening behavior during the pandemic
https://www.mdpi.com/1660-4601/19/22/15125	Higher Risk of Acute Respiratory Distress Syndrome and Risk Fact ors among Patients with COVID-19: A Systematic Review, Meta-Analysis and Meta-Regression	1										A systematic review to estimate the global risk and risk fact ors associated with acute respiratory distress syndrome (ARDS) among patients with COVID-19
https://www.ncbi.nlm.nih.gov/pmc/articles/PMC9857543/	Overt and Occult Hypoxemia in Patients Hospitalized With COVID-19	0		2023	1	clinical markers		[logistic regression]	[intrinsic interpretability]			0
https://www.ncbi.nlm.nih.gov/pmc/articles/PMC9857543/	Overt and Occult Hypoxemia in Patients Hospitalized With COVID-19	0		2023	1	clinical markers		[logistic regression]	[intrinsic interpretability]			0
https://ascelibrary.org/doi/abs/10.1061/%28ASCE%29UP.1943-5444.0000887	Investigating COVID-19 Induced Taxi and For-Hire Vehicle Ridership Disparities	0		2022	1	transport policy		[linear regression]	[intrinsic interpretability]	the Taxi and Limousine Commission, the COVID-19 Data Repository, Google's Community Mobility Reports, the American Community Survey, and the Primary Land Use Tax Lot Output	changes in ridership for taxis and FHVs in New York City during the COVID-19 pandemic	0
https://www.degruyter.com/document/doi/10.1515/eng-2022-0370/html	Impact of the COVID-19 pandemic on road traffic accident forecasting in Poland and Slovakia	0	0	2022	1	transport policy					the number of road traffic accidents in Poland and Slovakia	0
https://d1wqtxts1xzle7.cloudfront.net/88884909/postmendelian-genetic-model-in-covid19-libre.pdf?1658569671=&response-content-disposition=inline%3B+filename%3DPost_Mendelian_genetic_model_in_COVID_19.pdf&Expires=1699734597&Signature=F6339AIrEW3LFrBshtGaINZsE4EWf-xk-dUZ7hhKL7R64bZcfCXnUxtP6nAeAKShBpAr0rfIT0rJ93EVq4auF2mK6tDdvedbcMtdpvR2xumeKAH1~3016Id0QVbzNYw8kMkdnO2QOmZDYnxyWeKFm08nQ88JSnGdMRuQogH…	Post-Mendelian genetic Model in COVID-19	0		2021	0	genetic		[lasso regression]	[intrinsic interpretability]			0
https://repository.ukim.mk/handle/20.500.12188/25004	Pulmonary embolism in a patient with COVID-19 pneumonia despite satisfying anticoagulation status	0	0	2022	1							0
https://www.medrxiv.org/content/10.1101/2020.08.29.20184366v2	Potential Community and Campus Covid-19 Outcomes Under University and College Reopening Scenarios	0		2020	0	epidemic behavior		[seir]	[intrinsic interpretability]	16-week semesters and estimated ranges for Covid-19 prevalence among community residents and arriving students, precaution compliance, contact frequency, virus attack rates, and tracing and isolation effect iveness.	related community and campus Covid-19 exposures, infect ions, and mortality due to various university reopening and precaution plans	0	(1)While the single seir model describes spread dynamics within one defined population (e.g. on-campus students or local community residents) depending on input values, the multi-population model in this paper additionally includes cross-exposure between two groups. (2)fact orial sensitivity analysis produced the relative parameter rankings i.e. The most important statistically significant fact o…
https://www.medrxiv.org/content/10.1101/2023.09.21.23295894v1.full.pdf	Statistical analysis of three data sources for Covid-19 monitoring in Rhineland-Palatinate, Germany	0	1	2023	0	epidemic behavior		[rf]	[rf feature importance]	the Covid-19 genecopies in wastewater, and the prevalence derived from a cohort study	the number of hospitalizations in Rhineland-Palatinate, Germany	0
https://ascelibrary.org/doi/abs/10.1061/JWRMD5.WRENG-5650	Effect of Human Mobility Changes due to COVID-19 on Stream Water Quality in Watersheds with Different Predominant Land Uses	0		2023	1	environmental policy				pH, total nitrogen, and nitrate-nitrogen in-stream sampling sites located in four watersheds with different types and degrees of development in Delaware County, Pennsylvania before and during the COVID-19 pandemic (2018 to 2021). Human mobility was quantified using county-level volunteer reports of the use of Google apps on elect ronic devices.	changes in urban stream water quality to the intensity of human mobility during the pandemic on six types of land use	0	This investigation found that significant water quality changes coincided with dramatic declines in human mobility during the pandemic.
https://www.medrxiv.org/content/10.1101/2020.04.27.20081562v1	Incidence of COVID-19 and Connect ions with Air Pollution Exposure: Evidence from the Netherlands	0		2020	0	environmental policy		[linear regression]		ground-measurements and satellite-derived measures of atmospheric particulate matter as well as COVID-19 data from alternative dates	the relationship between exposure to atmospheric particulate matter and COVID-19 incidence in 355 municipalities in the Netherland	0	spatial linear regression models are applied including geographical spillovers and neighboring values of the dependent variable and/or residuals as additional variables.
https://journals.sagepub.com/doi/full/10.1177/0885066620946692	COVID-19-Associated Critical Illness—Report of the First 300 Patients Admitted to Intensive Care Units at a New York City Medical Center	0		2020	0	clinical markers		[binomial regression]	[intrinsic interpretability]			0
https://ebpj.e-iph.co.uk/index.php/EBProceedings/article/view/5059	Fact ors Affect ing the Eligibility of Zakat Assistance to University Students during COVID-19: A case study in Universiti Teknologi MARA (UiTM)	0		2023	1	social effects		[binary logistic regression]	[intrinsic interpretability]		fact ors contributing to the eligibility for financial market assistance to students during pandemic	0
https://www.tandfonline.com/doi/full/10.1080/15548627.2021.1995152	The polymorphism L412F in TLR3 inhibits autophagy and is a marker of severe COVID-19 in males	0		2021	1	genetic		[lasso logistic regression]	[intrinsic interpretability]			0	(1)hyper parameter tuning: is tuned with a grid search method on the average area under the ROC curve for the 10-fold cross-validation. (2) data unbalance: During the fitting procedure, the class slight unbalancing is tackled by penalizing the misclassification of the minority class with a multiplicative fact or inversely proportional to the class frequencies. (3) Penalized classification imposes…
https://www.mdpi.com/2075-4418/11/12/2259	Management of COVID-19-Associated Acute Respiratory Failure with Alternatives to Invasive Mechanical Ventilation: High-Flow Oxygen, Continuous Positive Airway Pressure, and Noninvasive Ventilation	0	0	2021	1							0
https://www.science.org/doi/full/10.1126/sciadv.abj0274	A regulatory T cell signature distinguishes the immune landscape of COVID-19 patients from those with other respiratory infect ions		0
https://www.proquest.com/openview/0fd716d450203aff6d3e1fb9b598916e/1?cbl=18750&diss=y&pq-origsite=gscholar	Cardiorespiratory Funct ion in Young Adults with a History of Covid-19 Infect ion		0
https://www.frontiersin.org/articles/10.3389/fmed.2022.912678/full	Evolution of Modeled Cortisol Is Prognostic of Death in Hospitalized Patients With COVID-19 Syndrome	0		2022	1	clinical markers		[logistic regression]	[intrinsic interpretability]			0
https://www.mdpi.com/1660-4601/18/18/9629	Spanish-language understanding News Consumption and Latino React ions to COVID-19	0		2021	1	psychology		[krls,logistic regression]	[intrinsic interpretability]	the first nationally representative survey of US Latinos (N = 1200) on the impact and react ions to COVID-19	the relationship between Spanish-language understanding news consumption, source credibility, and health attitudes among US Latinos during the COVID-19 pandemic	0	Due to the lack of normality of the errors from an ordinary least squares regression model, the authors use KRLS as this method is designed to “solve regression and classification problems without relying on linearity or additivity assumptions”.
https://www.acpjournals.org/doi/full/10.7326/M20-0504	The Incubation Period of Coronavirus Disease 2019 (COVID-19) From Publicly Reported Confirmed Cases: Estimation and Application	0		2020	1							0
https://online.ucpress.edu/elementa/article/10/1/00044/169476/Photochemical-sensitivity-to-emissions-and-local	Photochemical sensitivity to emissions and local meteorology in Bogotá, Santiago, and São Paulo: An analysis of the initial COVID-19 lockdowns	0		2022	1	environmental policy		[gams]	[pdp]	COVID-19 Community Mobility Report by Google, high-resolution vehicular emission inventories and in situ and remote observations in Bogota´ (Colombia), Santiago (Chile), and Sao Paulo (Brazil)	photochemical atmospheric changes reported globally during the pandemic by analyzing the change in emissions from mobile sources and the contribution of local meteorology to ozone (O3) and particle formation in Bogota´ (Colombia)	0	(1)GAMs are used as nonlinear regression tools that allow for nonparametric fittings of complex dependences of response variable (O3 and NO2), on explanatory variables (weather, seasonality, day of the week, trends, and so on). (2) pdps are used to interpret the gams input output relationship
https://www.ahajournals.org/doi/full/10.1161/CIRCULATIONAHA.120.046702	Deep Vein Thrombosis in Hospitalized Patients With COVID-19 in Wuhan, China	0		2020	1	clinical markers & ultrasound		[logistic regression]	[intrinsic interpretability]			0
https://www.ncbi.nlm.nih.gov/pmc/articles/PMC8010752/	A differential regulatory T cell signature distinguishes the immune landscape of COVID-19 hospitalized patients from those hospitalized with other respiratory viral infect ions		0					[logistic regression, rf, xgb, dnn]				0
https://www.mdpi.com/2079-7737/12/5/735	Importance of Magnesium Status in COVID-19	1		2023	1						This review discusses several studies demonstrating the association of magnesium status with the severity of COVID-19 outcomes	0
https://journal.ypidathu.or.id/index.php/lingeduca/article/view/44	Learning Methods Used by Arabic language understanding Teachers during the New Normal Period of COVID-19		0
https://www.degruyter.com/document/doi/10.1515/cclm-2021-0137/html	Protease-antiprotease imbalance in patients with severe COVID-19	0		2021	1	clinical markers		[linear mixed regression]	[intrinsic interpretability]			0
https://www.mdpi.com/1660-4601/18/14/7626	Mortality and Years of Potential Life Lost Due to COVID-19 in Brazil	0	0	2021	1
https://www.mdpi.com/2077-0383/11/11/3185	Comparison of the Charact eristics and Outcomes of COVID-19 Patients Treated by a Hospital-at-Home Service in Japan during the Alpha and Delta Waves		0
https://www.mdpi.com/1660-4601/18/16/8790	Long-Term Impact of COVID-19 on Mental Health among the General Public: A Nationwide Longitudinal Study in China	0		2021	1	psychology		[linear mixed regression]	[intrinsic interpretability]	mental health assessment of a cohort of 10,492 adults during the initial COVID-19 peak (28 February 2020 to 11 March 2020) and its aftermath (8 July 2020 to 8 August 2020) using the Patient Health Questionnaire-9, Generalized Anxiety Disorder-7, and Insomnia Severity Index	changes in mental problems from initial COVID-19 peak to its aftermath among general public in China	0
https://repositorio.uchile.cl/handle/2250/195851	Photochemical sensitivity to emissions and local meteorology in Bogotá , Santiago, and Sa~ o Paulo: an analysis of the initial COVID-19 lockdowns	0		2022	0	environmental policy		[gams]	[pdp]	COVID-19 Community Mobility Report by Google, high-resolution vehicular emission inventories and in situ and remote observations in Bogota´ (Colombia), Santiago (Chile), and Sao Paulo (Brazil)	photochemical atmospheric changes reported globally during the pandemic by analyzing the change in emissions from mobile sources and the contribution of local meteorology to ozone (O3) and particle formation in Bogota´ (Colombia)	0
https://www.mdpi.com/2077-0383/12/3/916	Vitamin D, Menopausal Health and COVID-19: Critical Appraisal of Current Data	1		2023	1							A review on the effect of Vitamin D defficiency on Menopausal Health and COVID-19
https://www.tandfonline.com/doi/abs/10.1080/07391102.2023.2192791	Investigation of Bucillamine as anti-COVID-19 drug: DFT study, molecular docking, molecular dynamic simulation and ADMET analysis	0	0
https://onlinelibrary.wiley.com/doi/full/10.1111/ssqu.13295	COVID-19 pandemic's impact on the public's confidence in scientific community: The role of personal contact	0		2023	1			[ols, logistic regression, generalized linear model]	[intrinsic interpretability]	a probability sample of U.S. adults	individuals’ reported change in confidence in the scientific community due to the pandemic	0	The authors found that politic affiliation, age, having tested positive for COVID-19, and knowing someone who tested positive for COVID-19 are associated with changes in confidence in the scientific community due to the pandemic
https://www.inderscienceonline.com/doi/abs/10.1504/IJMED.2022.126566	Current trends and future research themes for sustainable business management post-COVID-19	1		2022	1							literature review to identify future research themes related to sustainable business management in the post-COVID-19 era
https://d197for5662m48.cloudfront.net/documents/publicationstatus/156174/preprint_pdf/c928363a8bd35228458c100eb8b30fab.pdf	Navigating Uncharted Waters: Could COVID-19 and/or Certain COVID-19 Vaccines Promote Malignancy?		0	2023
https://www.proquest.com/openview/4de5271690e7e75b513feecc219ffe76/1?cbl=18750&diss=y&pq-origsite=gscholar	Lived Experiences of Job-Hopping Millennials during the COVID-19 Pandemic		0	2023	0
https://www.frontiersin.org/articles/10.3389/fpsyg.2022.879300/full?&utm_source=Email_to_authors_&utm_medium=Email&utm_content=T1_11.5e1_author&utm_campaign=Email_publication&field=&journalName=Frontiers_in_Psychology&id=879300	COVID-19 and Pro-environmental policy Behaviour at Destinations Amongst International Travellers		0	2022	1
https://www.proquest.com/openview/2088bf314942b3734a49ae541bed6d2a/1?pq-origsite=gscholar&cbl=18750&diss=y	The Effect s of COVID-19 on Teacher Departures in Catholic Schools		0	2023	0
https://www.mdpi.com/1660-4601/19/21/13837/htm	Physical Act ivity, Empowerment of the Immune System and Public Health: What We Learned from the COVID-19 Pandemic		0	2022	1
https://www.thelancet.com/journals/eclinm/article/PIIS2589-5370(22)00044-X/fulltext	Racial/Ethnic Disparities in Healthcare Worker Experiences During the COVID-19 Pandemic: An Analysis of the HERO Registry	0	0	2022	1	social effects		[logistic regression]	[intrinsic interpretability]	an observational prospect ive cohort study of 24,769 healthcare workers from 50 U.S. states and the District of Columbia, enrolled between April 10, 2020 and June 30, 2021, and evaluated participant experiences during the COVID-19 pandemic, including testing, diagnosis with COVID-19, emotional experiences, burn[1]out, and interest in vaccines and vaccine clinical markers trials.	racial and ethnic disparities in COVID-19 experiences among healthcare workers	0
https://www.degruyter.com/document/doi/10.1515/cclm-2021-0156/html	Common laboratory tests as indicators of COVID-19 severity on admission at high altitude: a single-center retrospect ive study in Quito (ECUADOR)	0	0			clinical markers						0
https://library.oapen.org/bitstream/handle/20.500.12657/76268/1/978-981-99-1106-6.pdf#page=21	The Changing Face of COVID-19		0	2023
https://www.researchgate.net/profile/Dxso-Josdxs/publication/354399153_Data-Driven_Organization_And_Covid-19_Pandemic_A_Systematic_Review/links/6136bb722b40ec7d8bed496a/Data-Driven-Organization-And-Covid-19-Pandemic-A-Systematic-Review.pdf	Data-Driven Organization and Covid-19 Pandemic: A Systematic Review	1		2021								the review explores crucial elements and matching requirements to develop consensus definition in the research field of the organizational design theory.
https://papers.ssrn.com/sol3/papers.cfm?abstract _id=4377102	COVID-19 Pandemic Crisis: Systematic Analysis, Forecasting and Healthcare Management Implications to Cope with Future Pandemic Threats	1										A review of studies to clarify fact ors of emergence, diffusion and epidemic behavior predict ion of COVID-19
https://www.researchgate.net/profile/Sangil-Lee-7/publication/358069155_Predict ion_Models_for_Severe_Manifestations_and_Mortality_due_to_COVID-19_A_Systematic_Review/links/61f157f48d338833e397f847/Predict ion-Models-for-Severe-Manifestations-and-Mortality-due-to-COVID-19-A-Systematic-Review.pdf	Predict ion Models for Severe Manifestations and Mortality due to COVID-19: A Systematic review	1										A review of clinical markers signs and symptoms of COVID-19 that can help predict deterioration including mechanical
https://d1wqtxts1xzle7.cloudfront.net/89389940/pdf-libre.pdf?1659966911=&response-content-disposition=inline%3B+filename%3DManagement_of_COVID_19_Associated_Acute.pdf&Expires=1699799885&Signature=Erq8l5NRnaj3qBa3Wb3huf9eTGXcbF7IJdtjYDIjSibGyNTct QP-uwz3rkx28YKPOKU45WWjIv8jPFbfKKtf2G8NBfixlL2uXjo7AhK2GuSqFs95PZt905t8ZKxeZ4oMwGeg~gs7YknvCNmf4G1gZ5ZDHPBZQaqcOK3H5SA62uVm42c6jnI55QHpSU2bg007mgg7rVN6P1…	Management of COVID-19-Associated Acute Respiratory Failure with Alternatives to Invasive Mechanical Ventilation: High-Flow Oxygen, Continuous Positive Airway Pressure, and Noninvasive Ventilation	1										review investigates the current treatment of patients with COVID-19 and Acute Respiratory Failure, as well as relevant ventilation strategies.
https://www.redjournal.org/article/S0360-3016(22)00194-8/fulltext	COVID-19 Effect s on Medical Education: A Viral Transfer of Knowledge to Radiation Oncology	1										The review studies the effect s of the pandemic on medical education in a broad sense and discusses the potential roles for e-learning in radiation oncology.
https://jcom.sissa.it/article/pubid/JCOM_2103_2022_A04/	Anti-scientific beliefs predict health behaviors during the COVID-19 pandemic		0	2022	1
http://ejurnal.stmik-budidarma.ac.id/index.php/mib/article/view/5386	AI Explanation related Covid Hoax Detect ion Using Support Vect or Machine and Logistics Regression Methods	0	1	2023	1	language understanding		[svm,logistic regression]	[lime]	two websites with texts in the form of hoax versus non hoax news in Indonesian	y hoax news and non-hoax news	0
https://www.researchgate.net/profile/Juracy-Bertoldo-Santos-Junior/publication/353231152_Inteligencia_artificial_e_COVID-19/links/61f2b8bfdafcdb25fd55cc5f/Inteligencia-artificial-e-COVID-19.pdf	Inteligência artificial e COVID-19	1											non english text
https://www.proquest.com/docview/2839529574?pq-origsite=gscholar&fromopenview=true	Machine learning to classify patients infect ed by COVID-19 on a balanced data set												non english text
https://repositorium.hs-ruhrwest.de/frontdoor/index/index/docId/782	Erklärbare KI im Gesundheitswesen - Implementierung und Evaluation eines Lösungsansatzes mit Hilfe des Kaggle Datensatzes "Symptoms and COVID Presence"												non english text, bachelor thesis
https://ejournal.undiksha.ac.id/index.php/JPP/article/view/43139	Difficulties of Elementary School Teachers in Online Learning During the Covid 19 Pandemic		0
http://www.riaa.uaem.mx/xmlui/handle/20.500.12055/3650	Identificación de fact ores asociados a la letalidad por COVID-19 en México mediante el aprendizaje automático
https://www.maxwell.vrac.puc-rio.br/60658/60658.PDF	Análise da contribuição das caract erísticas associadas à evolução dos óbitos por COVID-19 nos estados brasileiros utilizando os valores de Shapley
http://digilib.iain-palangkaraya.ac.id/4735/	Media komunikasi dalam pembelajaran online masa pandemi covid-19
https://dspace.mackenzie.br/handle/10899/32540	Inteligência artificial explicável aplicada a hemogramas simples como suporte à tomada de decisão em diagnósticos de Covid-19
https://sol.sbc.org.br/index.php/brasnam/article/view/20525	A COVID-19 no Twitter: correlacionando vocabulário com agravamento e atenuação da pandemia no Brasil
http://repositorio.utfpr.edu.br/jspui/handle/1/28002	Criminalidade e pandemia: uma análise do Impact o da COVID-19 na incidência de crimes em Curitiba
https://link.springer.com/article/10.1007/s11192-022-04314-9		0	1	2022	1	language understanding	[bert]	[cnn, rule learning]	[shap, lime, rf feauture importance, intrinsic interpretability]	Bibliometric Data	number of citations	0
https://ieeexplore.ieee.org/abstract /document/9239931	Explainable Machine Learning for Early Assessment of COVID-19 Risk Predict ion in Emergency Departments	0	1	2020	1	x-ray & clinical markers	[boruta]	[rf,glm]	[dt]			0	(1) even if ATs (associative dt) can provide simple and human understandable decision rules, a limitation of this approach is that the resulting model does not exact ly fit the original RFs(2)GLM generalized linear model is a generalized form of linear regressions. It is more flexible than linear regression because: GLM works when the output variables are not continuous or unbounded. Generalized …
https://www.nature.com/articles/s41598-021-02481-y	Using explainable machine learning to charact erise data drift and detect emergent health risks for emergency department admissions during COVID-19	0	1	2021	1	clinical markers		[xgb]	[shap]			0
https://www.mdpi.com/2076-3417/11/21/10417	A LIME-Based Explainable Machine Learning Model for Predict ing the Severity Level of COVID-19 Diagnosed Patients	0	1	2021	1	clinical markers		[rf,mlp]	[lime]			0
https://www.sciencedirect .com/science/article/pii/S2666307423000037	Automatic COVID-19 predict ion using explainable machine learning techniques	0	1	2023	1	clinical markers		[cnn-lstm,logistic regression, rf, knn,svm, dt, adaboost, xgb]	[lime]			0	This study uses CNN-LSTM, a hybrid deep learning technique. The first layer is the CNN layer; the data will then pass through the convolution layer, where the filters will extract the most critical features to generate a feature map. This map will undergo max pooling to preserve the most dominant features, followed by batch normalization. The output will be sent to an LSTM layer to extract tempor…
https://www.nature.com/articles/s41746-021-00533-1	Passive detect ion of COVID-19 with wearable sensors and explainable machine learning algorithms	0	1	2021	1	clinical markers		[gb]	[pfi]			0
https://www.frontiersin.org/journals/digital-health/articles/10.3389/fdgth.2021.662343/full	Explainable Machine Learning for COVID-19 Pneumonia Classification With Texture-Based Features Extract ion in Chest Radiography	0	1	2022	1	x-ray	[shap-rfecv]	[xgb,rf]	[shap]			0	The paper used the SHAP- Recursive Feature Elimination SHAP-RFECV from the Probatus python library to perform the feature select ion and shap for feature importance.
https://www.mdpi.com/2227-9032/10/1/149	An Explainable Machine Learning Approach for COVID-19’s Impact on Mood States of Children and Adolescents during the First Lockdown in Greece	0	1	2022	1	psychology		[rf, mlp, xgb, logistic regression,svm, knn, dt]	[shap]	A survey comprising 744 children whose parents answered the online questionnaire including questions relevant to demographic information, parent’s evaluation of the child’s condition before the lockdown and after the first lockdown in Greece.	the main fact ors that contribute to the changes in the mood state of children and adolescents during the first lockdown	0	(1) 6 clustering methods are used to identify the groups of subject s with amelioration, deterioration and stability to their mood state: K-Means, Spect ral Clustering, Ward, Average Linkage, Balanced Iterative Reducing and Clustering using Hierarchies (Birch), and Jenks natural breaks optimization method (Jenks) (2) The study of different application of feature select ion methods e.g. Chi-Square…
https://pesquisa.bvsalud.org/portal/resource/pt/ppmedrxiv-20157164	Explainable-Machine-Learning to discover drivers and to predict mental illness during COVID-19	0	1	2020	0	psychology		[bayesian net]	[intrinsic interpretability]	a survey of 17764 adults in the USA at different age groups, genders, and socioeconomic statuses	What fact ors could affect mental health, and how could this level be predict ed using the same fact ors during the of COVID-19	0
https://pubs.acs.org/doi/full/10.1021/acs.est.2c09596	Using Explainable Machine Learning to Interpret the Effect s of Policies on Air Pollution: COVID-19 Lockdown in London	0	1	2023	0	environmental policy		[gb]	[shap]	Hourly air pollutant concentrations from 2016-01-01 to 2020-12-31 at monitoring sites are downloaded from the London Air Quality Network	The spatial heterogeneity of lockdown air pollution effect (including road freight traffic and proximity to a major airport and the city center)	0
https://europepmc.org/article/ppr/ppr319405	Explainable Machine Learning Predict ion for Mortality of COVID-19 in the Colombian Population	0	1	2021	0	clinical markers		[nn,rf]	[rf feature importance]			0
https://www.mdpi.com/2075-1680/11/8/374	An Explainable Machine Learning Framework for Forecasting Crude Oil Price during the COVID-19 Pandemic	0	1	2022	1	financial market		[linear regression, knn, rf, xgb, lgbm, catboost]	[shap]	oil, gold, silver, bitcoin, oil inventory, SP500 etc. statistcs from various sources	crude oil price in the context of the COVID-19 pandemic	0
https://www.medrxiv.org/content/10.1101/2020.05.23.20110189v3	Explainable machine learning models to understand determinants of COVID-19 mortality in the United States	0	1	2020	0	epidemic behavior		[rf,catboost]	[shap]	State-wise data for the 50 states and the District of Columbia in the United States	the relative effect of socioeconomic, demographic, travel, and health care charact eristics of different states across the United States on COVID-19 mortality
https://bmjopen.bmj.com/content/12/2/e049852.abstract	social effects disparities in the first wave of COVID-19 incidence rates in Germany: a county-scale explainable machine learning approach	0	1	2021	1	epidemic behavior		[rf,catboost]	[shap]	data on 204 217 COVID- 19 diagnoses in the total German population of 83.1 million, distinguishing five distinct periods between 1 January and 23 July 2020 and charact erized counties by 166 macro variables	The effect of Germany counties socioeconomic charact eristics on COVID-19 incidence rates
https://www.sciencedirect .com/science/article/abs/pii/S1057521923004696	Effect s of COVID-19 vaccination programs on EU carbon price forecasts: Evidence from explainable machine learning	0	1	2024	1	environmental policy		[Linear regression, Lasso regression, svm, stochastic gradient descent, rf, adaBoost, gb, xgb, CatBoost ]	[shap]	COVID-19 vaccination program	two carbon pricing features––return and volatility	0
https://acp.copernicus.org/articles/22/15851/2022/	Enhanced natural releases of mercury in response to the reduct ion in anthropogenic emissions during the COVID-19 lockdown by explainable machine learning	0	1	2022	1	environmental policy		[ann]	[shap]	an intensive measurement at a regional site in eastern China	The effect of anthropogenic and natural emissions on atmospheric mercury change before and after pandemic	0
https://www.sciencedirect .com/science/article/pii/S2772662223000863	A machine learning and explainable artificial intelligence triage-predict ion system for COVID-19	0	1	2023	1	clinical markers		[qlattice, cnn,logistic regression, dt, rf, svm, knn, naïve bayes, xgb, lgb, adaboost, Extratrees, catboost]	[intrinsic interpretability, shap,lime,anchors]			0	(1)SMOTE deploys principles of interpolation (2) Hyperparameter tuning was conduct ed for all the ML classifier pipelines with GridSearchCV. GridSearchCV tests all combinations of hyperparameters and narrows the model parameters to the optimal ones.(3) a 1-D cnn is used too. (4) Explain Like I’m 5 (ELI5 tool): This is a python package that not only assists in explaining predict ions but also in d…
https://europepmc.org/article/ppr/ppr393871	Explainable Machine Learning Predict ion for Mortality of COVID-19 in the Colombian Population	0	1	2021	0	clinical markers		[nn,rf]	[rf feature importance]			0
https://www.medrxiv.org/content/10.1101/2020.12.22.20248386v1	social effects disparities in the first wave of COVID-19 infect ions in Germany: A county-scale explainable machine learning approach	0	1	2021	1	epidemic behavior		[rf,catboost]	[shap]	data on 204 217 COVID- 19 diagnoses in the total German population of 83.1 million, distinguishing five distinct periods between 1 January and 23 July 2020 and charact erized counties by 166 macro variables	The effect of Germany counties socioeconomic charact eristics on COVID-19 incidence rates
https://arxiv.org/abs/2310.13890	COVIDFakeExplainer: An Explainable Machine Learning based Web Application for Detect ing COVID-19 Fake News	0	1	2023	0	language understanding		[cnn,bert,bi-lstm]	[shap]	the CoAID Dataset with 5216 total news items and the C19-Rumor dataset with a total of 4129 news items	fake news or not	0
https://www.medrxiv.org/content/10.1101/2021.04.14.21255474v2	The second wave of SARS-CoV-2 infect ions and COVID-19 deaths in Germany – driven by values, social effects status and migration background? A county-scale explainable machine learning approach	0	1	2021	0	epidemic behavior		[gb,catboost,rf]	[shap, slr]	information on COVID-19 diagnoses and deaths by sex, age for 401 counties as well as regional population and socioeconomic status data obtained from multiple databases	regional key features explaining SARS-CoV-2 infect ions and COVID-19 deaths during the upswing of the second wave in Germany.	0
https://link.springer.com/article/10.1007/s10844-022-00768-8	Multi-class classification of COVID-19 documents using machine learning algorithms	0	1	2023	1	language understanding	[bow,tf-idf,bert,rf,gini impurity]	[rf, svm, naïve bayes, logistic regression, knn, dt, mlp, adaboost]	[shap,lime]	a collect ion of published PubMed research papers that are direct ly related to the novel Coronavirus that was discovered in 2019	multi-class classification of medical papers into classes that reflect important COVID-19 related issues i.e. diagnosis, treatment, case reports, or prevention	0	(1) three alternative ways are used to represent the text-related features within the preprocessing step: bow, TF-IDF and the embeddings-based approach bert. (2) gini impurity is used to reduce the dimensionality of the features. The mean decrease in Gini coefficient is a measure of how each variable contributes to the homogeneity of the nodes and leaves in the resulting random forest
https://www.preprints.org/manuscript/202206.0115/v1	Explainable Machine Learning Approaches to Assess the COVID-19 Vaccination Uptake: social effects, politic, and Economic Aspect s	0	1	2022	0	epidemic behavior		[rf,dt]	[gini impurity,pfi,shap]	Sociodemographic, socioeconomic, and vaccination data from 182 countries	COVID-19 vaccine hesitancy	0	(1) training set-based gini impurity importance doesn’t reflect the act ual performance of the feature on the test set. To avoid such bias, Breiman proposed Permutation based feature importance pfi (2) pfi and shap and all ml methods are provided by the sci-kit learn module in Python
https://www.mdpi.com/2227-9032/10/9/1624	Identifying the High-Risk Population for COVID-19 Transmission in Hong Kong Leveraging Explainable Machine Learning	0	1	2022	1	epidemic behavior		[dt, knn,rf, linear regression,xgb,	[shap]	The tertiary planning unit (TPU) for the Territory of Hong Kong. Each TPU has its socioeconomic features, including demographic, educational, economic, household, and housing variables, charact erizing different dimensions of the respect ive area.	COVID-19 transmission risk	0
https://link.springer.com/chapter/10.1007/978-981-16-3783-4_15	Explainable AI for Fighting COVID-19 Pandemic: Opportunities, Challenges, and Future Prospect s	1	1	2022	1							(1) applications of ai in covid (2) Review of XAI for covid (3) Challenges of XAI (4) Prospect of XAI in covid
https://www.frontiersin.org/articles/10.3389/fpubh.2022.874455/full	An Explainable AI Approach for the Rapid Diagnosis of COVID-19 Using Ensemble Learning Algorithms	0	1	2022	1	clinical markers		[rf, adaboost, gb, xgb, dt]	[lime, shap, intrinsic interpretability]			0
https://arxiv.org/abs/2105.13430	Explainable Multi-class Classification of the CAMH COVID-19 Mental Health Data	0	1	2021	0	psychology		[naïve bayes, rf, logistic regression,svm,gb,dt]	[lime, gini impurity]	a series of six surveys conduct ed in Canada during May – December 2020	potential fact ors to influence a personal mental health during the Covid-19 pandemic	0	(1) Post-hoc systems first treat ML models as a black-box and give specific explanation for instances after the model training. Ante-hoc systems, conversely, embed explainability into the model during the training time, and thus build an explanation model using a white-box (or open-box) approach. LIME will tune the values of the features from the picked instance and generate new samples based on …
https://www.sciencedirect .com/science/article/pii/S0306457321000704?casa_token=t1takr8A1jgAAAAA:wy3Fne-Dec82vIXTrKf2W9TvTUt1CjIm286wNNKmJz6ukVImVVB2XHaCrtlWihG1urQZbpr_Ln8	Combat COVID-19 infodemic using explainable natural language understanding processing models	0	1	2021	1	language understanding		[bert, logistic regression]	[shap]	a dataset of 984 claims about COVID-19 with fact -checking	misinformation about COVID-19	0
https://www.medrxiv.org/content/10.1101/2021.05.27.21257713v2	Emergency department admissions during COVID-19: explainable machine learning to charact erise data drift and detect emergent health risks	0	1	2021	0	clinical markers		[xgb]	[shap]			0
https://ebooks.iospress.nl/doi/10.3233/FAIA230691	Explainable Machine Learning Models for Predict ing COVID-19 Cases in Catalonia Based on Wastewater Monitoring Data	0	1	2023	1	environmental policy		[xgb]	[shap]	Historical biological data collect ed from different wastewater treatment plants located in different parts of Catalunya	the spread of such diseases among the population of a city	0
https://ebooks.iospress.nl/doi/10.3233/FAIA230691	Explainable Machine Learning Models for Predict ing COVID-19 Cases in Catalonia Based on Wastewater Monitoring Data	0	1	2023	1	environmental policy		[xgb]	[shap]	Historical biological data collect ed from different wastewater treatment plants located in different parts of Catalunya	the spread of such diseases among the population of a city	0
https://link.springer.com/chapter/10.1007/978-981-99-3963-3_49	Tabular Data Interpretation on COVID-19 Through Explainable Machine Learning
https://www.medrxiv.org/content/10.1101/2021.11.01.21265527v1	Effect iveness, Explainability and Reliability of Machine Meta-Learning Methods for Predict ing Mortality in Patients with COVID-19: Results of the Brazilian COVID-19	0	1	2021	0	clinical markers		[ensemble learning, gams, lasso regression, svm,rf,knn,lgb,cnn]	[shap, intrinsic probability]			0	(1)The scikit-learn library provides a standard implementation of the stacking ensemble in Python. The stacking model involves multiple base models and a meta logistic regression model that combines the predict ions of the base models. Unlike bagging, in stacking, the models are typically different (e.g. not all decision trees) and fit on the same dataset (e.g. instead of samples of the training …
https://www.mdpi.com/2227-9032/10/4/657	An Explainable Machine Learning Approach for COVID-19’s Impact on Mood States of Children and Adolescents during the First Lockdown in Greece	0	1	2022	1	psychology		[rf, mlp, xgb, logistic regression,svm, knn, dt]	[shap]	A survey comprising 744 children whose parents answered the online questionnaire including questions relevant to demographic information, parent’s evaluation of the child’s condition before the lockdown and after the first lockdown in Greece.	the main fact ors that contribute to the changes in the mood state of children and adolescents during the first lockdown	0
https://www.annfammed.org/content/21/Supplement_1/3619.abstract	Explainable Machine Learning Model to Predict COVID-19 Severity Among Older Adults in the Province of Quebec	0	1	2021	1	clinical markers		[EBM,rf,xgb]	[lime,shap, pfi, anchor]			0
https://link.springer.com/chapter/10.1007/978-3-031-20837-9_15	Explainable AI Models for COVID-19 Diagnosis Using ct -Scan Images and clinical markers Data	0	1	2022	1	clinical markers & ct		[cnn,svm,rf]	[lime]			0
https://www.mdpi.com/2227-7390/10/23/4408	Explainable Deep-Learning-Based Depression Modeling of Elderly Community after COVID-19 Pandemic	0	1	2022	1	psychology		[logistic regresion, gb,xgb,knn,svm,dnn]	[lime]	Raw data from the Korea Centers for Disease Control and Prevention’s 2020 Community Health Survey	the mental health of elderly individuals	0
https://journals.plos.org/plosone/article?id=10.1371/journal.pone.0291961	An interpretable machine learning framework for diagnosis and prognosis of COVID-19	0	1	2023	1	clinical markers		[svm, extra trees, rf, gb, xgb, logistic regression, ensemble learning]	[shap , rf feature importance, , xgb feature importance]			0
https://academiccommons.columbia.edu/doi/10.7916/q2bg-a734/download	Michael Pazzani and Albert Hsiao: Explainable Machine Learning for Analysis of COVID-19 Chest ct
https://www.sciencedirect .com/science/article/pii/S2352914822000892	A novel explainable COVID-19 diagnosis method by integration of feature select ion with random forest	0	1	2022	1	clinical markers		[rf]	[dt]			0
https://www.medrxiv.org/content/10.1101/2021.04.14.21255474v1?versioned=true&commentpr=y	The second wave of COVID-19 incidence and death in Germany – driven by values, social effects status and migration background? A county-scale explainable machine learning approach	0	1	2021	1			[gb,catboost,rf]	[shap, slr]	information on COVID-19 diagnoses and deaths by sex, age for 401 counties as well as regional population and socioeconomic status data obtained from multiple databases	regional key features explaining SARS-CoV-2 infect ions and COVID-19 deaths during the upswing of the second wave in Germany.	0
https://www.lume.ufrgs.br/handle/10183/243290	An interpretable machine learning approach for predict ing sleep quality in three temporal waves throughout the COVID-19 pandemic	0	1	2022	0	psychology		[gb, naïve bayes, randon forest]	[shap]	Web survey	sleeping quality	0
https://cdn.techscience.cn/uploads/attached/file/20211203/20211203013446_76766.pdf	A Survey on Machine Learning in COVID-19 Diagnosis	1	1	2021	1							The review paper focuses on Corona Virus Disease 2019 diagnosis based on image classification Including medical data collect ion, image preprocessing, feature extract ion, and image classification. seven methods are reviewed in detail: transfer learning, ensemble learning, unsupervised learning and semi-supervised learning, convolutional neural networks, graph neural networks, explainable deep ne…
https://www.researchgate.net/profile/Mohammad-Hossain-185/publication/361408466_Explainable_Text_Classification_Model_for_COVID-19_Fake_News_Detect ion/links/62aef70d40d84c1401b7e892/Explainable-Text-Classification-Model-for-COVID-19-Fake-News-Detect ion.pdf	Explainable Text Classification Model for COVID-19 Fake News Detect ion	0	1	2022	1	language understanding		[BiLSTM]	[lime]		misinformation and non-misinformation messages
https://www.mdpi.com/2673-7426/3/4/62	Explainable AI-Based Identification of Contributing Fact ors to the Mood State Change in Children and Adolescents with Pre-Existing Psychiatric Disorders in the Context of COVID-19-Related Lockdowns in Greece	0	1	2022	1	psychology		[rf, mlp, xgb, logistic regression,svm, knn, dt]	[shap]	A survey comprising 744 children whose parents answered the online questionnaire including questions relevant to demographic information, parent’s evaluation of the child’s condition before the lockdown and after the first lockdown in Greece.	the main fact ors that contribute to the changes in the mood state of children and adolescents during the first lockdown	0
https://www.sciencedirect .com/science/article/pii/S0933365722001452?casa_token=kz9viSvEtNwAAAAA:SzedcK3Bb3obTo9Lzo3APHnyDt0Zut3pzimwPVO5NI2AJY3gK_UqUfw6GjsT1dNVD0J42ivzoYc	Defining fact ors in hospital admissions during COVID-19 using LSTM-FCA explainable model	0	1	2022	1	epidemic behavior		[lstm]	[fca]	total cases, new cases, seasons, national lockdown, number of people who have received the first dose vaccine, and second vaccine.	new hospital admissions per day in UK	0
https://www.tandfonline.com/doi/full/10.1080/23311916.2023.2272361	An explainable multi-class decision support framework to predict COVID-19 prognosis utilizing biomarkers	0	1	2023	1	clinical markers		[ensemble learning, rf, logistic regression,rf,xgb,lgb,knn, decision tree,catboost,adaboost]	[lime,shap,anchor]			0	(1)The stacking model involves multiple base models and a meta learner.(2) Python package called Eli5 is used.
https://dl.acm.org/doi/abs/10.1145/3485447.3512257?casa_token=23L8mrvDQDoAAAAA:-eIs_g3DVY6tdqD4DOcRfHlv4_K0xQ0vlnxQRjquwE2Sp8UY_Bg1Ex7_Bmniyv1lnQRvtjIcH2iDwQ	A Duo-generative Approach to Explainable Multimodal COVID-19 Misinformation Detect ion	0	1	2022	0	language understanding		[generative learning]	[duo graphs]	multimodal COVID-19 news datasets from two publicly available COVID-19 news repositories	fake news	0	(1)beside news image and news text, the paper also exploits user comments to obtain more comprehensive explanations to justify the detect ion results (2) The pipeline comprises a text-guided visual feature generator to generate comprehensive visual features from the news text, as well as an image-guided textual feature decoder to generate the corresponding textual features from the news image.
https://www.sciencedirect .com/science/article/abs/pii/S0957417423017281	An explainable AI approach for diagnosis of COVID-19 using MALDI-ToF mass spect rometry	0	1	2024	1	clinical markers		[rf]	[gini impurity,pfi,shap]			0
https://www.annfammed.org/content/annalsfm/21/Supplement_1/3619.full.pdf	Explainable machine learning model to predict COVID-19 severity among older adults in the province of Quebec	0	1	2021	1	clinical markers		[EBM,rf,xgb]	[lime,shap, pfi, anchor]			0
https://link.springer.com/chapter/10.1007/978-3-031-28631-5_8	Explainable Artificial Intelligence (XAI) Based Analysis of Stress Among Tech Workers Amidst COVID-19 Pandemic
https://pubs.aip.org/aip/acp/article-abstract /2385/1/050001/2820909/Efficient-explainable-deep-learning-technique-for	Efficient explainable deep learning technique for COVID-19 diagnosis based on computed Tomography scan images of lungs	0	1	2022	0	ct		[CNN]	[lime]			0
https://www.nature.com/articles/s42003-022-04073-6	An explainable model of host genetic interact ions linked to COVID-19 severity	0	1	2022	1	genetic	[elastic net, lasso regression]	[ensemble learning,rf,xgb,svm, logistic regression]	[gini impurity]			0	scikit-learn python package is used to import the “sklearn.svm”, “sklearn.linear_model”, “sklearn.ensemble”, “sklearn.decomposition” (to import pca) and “sklearn.cluster” library to import the “KMeans” funct ion
https://link.springer.com/chapter/10.1007/978-3-031-38036-5_11	Application of Interpretable Artificial Intelligence Enabled Cognitive iot for COVID-19 Pandemics			2023		iot
https://www.medrxiv.org/content/10.1101/2023.03.06.23286869v2	An Explainable Host genetic Severity Predict or Model for COVID-19 Patients	0	1	2023	0	genetic		[ensemble learning]	[shap]			0
https://www.nature.com/articles/s41370-023-00518-0	Socioexposomics of COVID-19 across New Jersey: a comparison of geostatistical and machine learning approaches	0		2023	1	epidemic behavior		[bayesian regression model,rf,xgb]	[shap, intrinsic interpretability]	data for COVID-19 cases and deaths for the 565 municipalities of New Jersey up to the end of the first phase of the pandemic as well as 84 spatially heterogeneous environmental policy, demographic and socioeconomic fact ors from publicly available databases, including air pollution, proximity to industrial sites/facilities, transport policyation-related noise, occupation and commuting, neighborho…	mortality rates	0	The paper uses Bayesian geospatial modeling. Poisson regression, Poison mixed effect model, Poisson Bersag-York-Mollie (BYM) spatial model, Negative-Binomial (NB) regression, NB mixed effect model, NB BYM spatial model are utilized as statistical Bayesian models. Bayesian frameworks can consider flexible uncertainties in model parameters and incorporate prior expert knowledge with hierarchical st…
https://www.sciencedirect .com/science/article/pii/S0957417422014907	Dietary, comorbidity, and geo-economic data fusion for explainable COVID-19 mortality predict ion	0	1	2022	1	epidemic behavior	[RFECV, RFECV SHAP, boruta shap]	[xgb,som]	[shap]	154 countries’ dietary habits fused with data on past comorbidity prevalence and environmental policy fact ors such as seasonally averaged temperature geolocation, economic and development indices, undernourished and obesity rates	country-wise COVID-19 mortality rates	0	Regression was performed for the response variable Covid-19 mortality, using the Extreme Gradient Boosting algorithm for regression. In addition, Countries with similarly balanced diets were clustered using the SOM method. In addition to the som Self-organizing map clusters for clustering countries due to the dietary data set, a Decision map corresponded to the SOM clusters presented with squares…
https://arxiv.org/abs/2006.16942	Do not forget interact ion: Predict ing fatality of COVID-19 patients using logistic regression	0	1	2020	0	clinical markers		[logistic regression]	[intrinsic interpretability]			0
https://pesquisa.bvsalud.org/global-literature-on-novel-coronavirus-2019-ncov/resource/ru/ppmedrxiv-21261626	Passive Detect ion of COVID-19 with Wearable Sensors and Explainable Machine Learning Algorithms	0	1	2021	0	clinical markers		[gb]	[pfi]			0
https://www.researchsquare.com/article/rs-1164411/v1	Effect iveness, Explainability and Reliability of Machine Meta-Learning Methods for Predict ing Mortality in Patients with COVID-19: Results of the Brazilian COVID-19 Registry	0	1	2021	0	clinical markers		[ensemble learning, gams, lasso regression, svm,rf,knn,lgb,cnn]	[shap, intrinsic probability]			0
https://ieeexplore.ieee.org/abstract /document/9533219?casa_token=iVYIwLxMNosAAAAA:2__uhq0vf70hd8UIPsV3D8YivED7nRJ9_4UreWigRtEPmCsHKr93KOcBOEGyIF0KBmRfQ438zj0piA	A Tree-based Mortality Predict ion Model of COVID-19 from Routine Blood Samples	0	1	2021	0	clinical markers	[knn]	[dt,rf,xgb]	[shap]			0
https://link.springer.com/article/10.1007/s10479-023-05311-8	An interpretable system for predict ing the impact of COVID-19 government interventions on stock market sect ors	0	1	2023	1	financial market		[linear regression, ann,svm, rf, xgb, lgbm, cat boost, lstm]	[shap]	government intervention policies	stock market volatility and returns	0
https://arxiv.org/abs/2304.06953	Cultural-aware Machine Learning based Analysis of COVID-19 Vaccine Hesitancy	0	1	2023	0	epidemic behavior		[xgb,decision tree,knn,rf,svm,tabnet]	[shap,pgm]	a national online survey representing america's demographic makeup	COVID-19 vaccine hesitancy	0	The paper uses an adopted version of the PGM explainer (to work on our tabular dataset), which is an explainer for graph neural networks gnns. the explanations of a GNN’s predict ion is a simpler interpretable Bayesian network approximating that predict ion through probabilistic understanding of the effect of perturbing the given features. Since Bayesian networks do not rely on the linear-indepen…
https://www.worldscientific.com/doi/abs/10.1142/S0218348X22401223	EXPLAINABILITY OF NEURAL NETWORK CLUSTERING IN INTERPRETING THE COVID-19 EMERGENCY DATA	0	1	2022	1	clinical markers		[som]	[intrinsic interpretability]			0	The main purpose of SOMs is to cluster the high-dimensional data into easy-to-visualize outputs. SOM is different from typical “Artificial Neural Networks (ANNs)” in its architect ure and algorithmic properties. The organizing maps use competitive learning whereas the ANNs use error correct ion learning such as back-propagation with gradient descent.
https://link.springer.com/chapter/10.1007/978-981-19-9819-5_1	Review of Machine Learning-Based Disease Diagnosis and Severity Estimation of COVID-19	1										With a focus on disease development, diagnosis, severity estimation, medication and treatment analysis, novel feature select ion, and the post-COVID context, the review evaluated the body of research on the application of machine learning in the fight against COVID-19.
https://acp.copernicus.org/articles/23/10313/2023/	Reduct ion in vehicular emissions attributable to the Covid-19 lockdown in Shanghai: insights from 5 years of monitoring-based machine learning	0	1	2023	1	environmental policy		[rf]	[shap]	continuously monitored NOx and EC at a sampling site near a highway in western Shanghai for 5 years	the impact of the Covid-19 lockdown on traffic emissions	0
https://web.s.ebscohost.com/abstract ?direct =true&profile=ehost&scope=site&authtype=crawler&jrnl=21583625&AN=164977252&h=jtc9SBtpx%2bKWDr9N0TrnHSWMaBTpgvjQBtRLd13txQy9HkflzXLbCAgaT%2f5%2fw8WsV0XRCIdjXmr0Z9DuWVsVug%3d%3d&crl=c&resultNs=AdminWebAuth&resultLocal=ErrCrlNotAuth&crlhashurl=login.aspx%3fdirect %3dtrue%26profile%3dehost%26scope%3dsite%26authtype%3dcrawler%26jrnl%3d21583625%26AN%3d164977…	Predict ing S&P 500 Index ETF (SPY) During COVID-19 via K-Nearest Neighbors (KNN) Algorithm	0	1	2023	1	financial market		[knn]	[intrinsic interpretability]	historical daily highest price (High), the lowest stock price (Low), and the adjusted closing price from 03/11/2020 ~ 06/11/2022 are collect ed from Yahoo! Finance	Predict ing S&P 500 Index ETF (SPY)	0
https://ieeexplore.ieee.org/abstract /document/9793240?casa_token=0bKWKI_FR8AAAAAA:CbJdPlmzeSH_kgbT0kKsWrbBk4X_cliC3pS0mdC0ntxicQA_AvxjYoMXJk69NZZB98Od-FM5uvr9Bg	An Artificial Intelligence Technique for Covid-19 Detect ion with eXplainability using Lungs x-ray Images	0		2022	0	x-ray
https://www.publishoa.com/index.php/journal/article/view/421	Review Of Machine Learning-Based Disease Diagnosis and Severity Estimation of Covid-19	1										With a focus on disease development, diagnosis, severity estimation, medication and treatment analysis, novel feature select ion, and the post-COVID context, the review evaluated the body of research on the application of machine learning in the fight against COVID-19.
https://dl.acm.org/doi/abs/10.1145/3477495.3531745?casa_token=UeAsa2ZUNSQAAAAA:cc5l-qtouLQK4RYyEl3a29xhG8bWLliPC4kBayERzjNHU75eEamULw4LhW9gMJAGIUWZlA3Lu8FVFg	CAVES: A Dataset to facilitate Explainable Classification and Summarization of Concerns towards COVID Vaccines												the paper presents CAVES, the first large-scale dataset containing about 10k COVID-19 anti-vaccine tweets labelled into various specific anti-vaccine concerns in a multi-label setting
https://link.springer.com/chapter/10.1007/978-3-031-38036-5_7	A Novel Approach of COVID-19 Estimation Using GIS and Kmeans Clustering: A Case of GEOAI	0	1	2023	0	epidemic behavior		[k-means]	[intrinsic interpretability]	data on period from 12 April 2020 through 23 May 2020, Covid-19 cases in the states of India	to understand how Covid-19 escalates from state to state	0
https://towardsdatascience.com/investigation-of-explainable-predict ions-of-covid-19-infect ion-from-chest-x-ray s-with-machine-cb370f46af1d	Investigation of Explainable Predict ions of COVID-19 Infect ion from Chest x-ray s with Machine Learning	0	1	2020	0	x-ray		[dCNN ]	[lime]			0
https://link.springer.com/chapter/10.1007/978-981-16-5747-4_45	Effect ive Predict ion of COVID-19 Using Supervised Machine Learning with Ensemble Modeling					clinical markers
https://journals.plos.org/plosone/article?id=10.1371/journal.pone.0263266	Evolution of hospitalized patient charact eristics through the first three COVID-19 waves in Paris area using machine learning analysis	0	1	2022	1	clinical markers		[xgb, logistic regression]	[shap]			0
https://ieeexplore.ieee.org/abstract /document/9576766?casa_token=yxc_8xrbbygAAAAA:xwQLJZ6IhjXFniSYt77e1mYH8OqfWM1QqELEsZ4ukQXRvDmIGhUxUT9tCLqa8yM0dng1lM6GmLJAtQ	Comparative Analysis of Explainable Artificial Intelligence for COVID-19 Diagnosis on CXR Image	0	1	2021	0	x-ray		[cnn]	[lime,shap]			0
https://egusphere.copernicus.org/preprints/2023/egusphere-2023-204/	Reduct ion in vehicular emissions attributable to the Covid-19 lockdown in Shanghai: insights from 5-year monitoring-based machine learning	0	1	2023	1	environmental policy		[rf]	[shap]	continuously monitored NOx and EC at a sampling site near a highway in western Shanghai for 5 years	the impact of the Covid-19 lockdown on traffic emissions	0
https://www.nature.com/articles/s41598-022-07890-1	A hybrid machine learning/deep learning COVID-19 severity predict ive model from ct images and clinical markers data	0	1	2022	1	ct & clinical markers	[boruta shap, pca]	[hybrid ml-dl, cnn,catboost]	[shap]			0	A 3D patient-level CNN classifer on baseline ct images is used as feature extract or. Principal Component Analysis (PCA) was used on features extract ed, in order to reduce the dimensionality from 40 to 5 features.Features extract ed, alongside with laboratory and clinical markers data, are fed for select ion in a Boruta algorithm with SHAP game theoretical values. A classifer is built on the red…
https://www.mdpi.com/2075-4418/12/6/1482	COVLIAS 2.0-cXAI: Cloud-Based Explainable Deep Learning System for COVID-19 Lesion Localization in Computed Tomography Scans	0	1	2022	1	ct		[cnn]	[Grad-CAM, Grad-CAM++, Score-CAM, FasterScore-CAM]			0	Class act ivation map (CAM) uses the notion of global average pooling (GAP) and learns weights from the output of the GAP layer onto the output classes. Grad-CAM generates a localization map that shows the critical places in the image representing the lesions by using gradients from the target label/class settling into the final convolutional layer. Grad-CAM++ generates a pict orial depict ion fo…
https://www.mdpi.com/2379-139X/8/4/151	Mortality Predict ion Analysis among COVID-19 Inpatients Using clinical markers Variables and Deep Learning Chest Radiography Features	0	1	2022	1	x-ray & clinical markers		[hybrid ml-dl]	[lime]			0	features were extract ed from chest radiographs by applying a transfer pretrained deep convolutional neural network with transfer learning. A multi-layer perceptron combining 64 deep learning features from chest radiographs with 98 patient clinical markers features was trained to predict mortality.
https://link.springer.com/chapter/10.1007/978-3-031-08506-2_12	AI and Dynamic Predict ion of Deterioration in Covid-19	0	1	2022	1	clinical markers						0
https://www.nature.com/articles/s41598-021-95004-8	Comparing COVID-19 risk fact ors in Brazil using machine learning: the importance of socioeconomic, demographic and struct ural fact ors	0	1	2020	1	epidemic behavior		[svm,logistic regression,rf,xgb]	[intrinsic interpretability]	Non-clinical markers sociodemographic features using nation-wide multicenter data of COVID-19 patients in Brazil	predict ive features of COVID-19 mortality and medical resource usage	0	feature select ion comprises removing correlated variables to avoid collinearity (with pairwise correlation coefficient greater than 0.8), removing low influence variables by seperating the observations according to the two targeted classes and performing a two-sided t-test retaining the features for which we have a 95% confidence that the mean for the two samples is different and a sebsequent Cr…
https://www.mdpi.com/1424-8220/22/22/8757	Interpretable Machine Learning for Inpatient COVID-19 Mortality Risk Assessments: Diabetes Mellitus Exclusive Interplay	0	1	2022	1	clinical markers		[adaboost, logistic regression, gb, rf , svm]	[shap]			0
https://www.sciencedirect .com/science/article/pii/S093336572200077X?casa_token=ikcKf9CPDe8AAAAA:PV17yCMUCeH4IDveLnS5qaDk_QViFZEFiCoR1FaxtZ2JB9nXiBuI1xLe8db6SqXy6L6eF1oEKFU	A rapid review of machine learning approaches for telemedicine in the scope of COVID-19	1		2022								a literature review of the applications of telemedicine in the scope of COVID-19
https://www.mdpi.com/2076-393X/10/10/1747	Identifying Modifiable Predict ors of COVID-19 Vaccine Side Effect s: A Machine Learning Approach	0	1	2022	1	clinical markers	[shap]	[xgb]	[shap]			0	forward feature select ion and backward feature elimination is performed by adding features one by one to the feature set according to their shap feature importance
https://www.mdpi.com/2313-433X/8/10/267	Comprehensive Survey of Machine Learning Systems for COVID-19 Detect ion	1		2022								a comprehensive review of proposed AI mechanisms of chest medical images
https://www.mdpi.com/1999-4893/14/11/337	An Interact ion-Based Convolutional Neural Network (ICNN) Toward a Better Understanding of COVID-19 x-ray Images	0	1	2021	1	x-ray		[iCNN]	[intrinsic interpretability]			0
https://www.nature.com/articles/s41598-023-31542-7	Explanatory predict ive model for COVID-19 severity risk employing machine learning, shapley addition, and LIME	0	1	2023	1	clinical markers	[vae]	[rf, xgb, dt, bagging classifier, gb]	[shap,lime]			0
https://dl.acm.org/doi/abs/10.1145/3524458.3547236	Exploring Anxiety of Québec University Community during COVID-19 Pandemic via Machine Learning	0	1	2022	0	psychology		[catboost, xgb, lasso regression, linear regression,rf]	[shap]	online survey on the LimeSurvey platform, from a non-randomized sample of all students and employees of the Quebeck university	the level of anxiety felt by the Quebec university community (students and employees) during COVID-19 pandemic	0	hyper parameters are often searched by gris search
https://www.mdpi.com/1424-8220/22/24/9983	Detect ion of COVID-19 in x-ray Images Using Densely Connect ed Squeeze Convolutional Neural Network (DCSCNN): Focusing on Interpretability and Explainability of the Black Box Model	0	1	2022	1	x-ray		[cnn]	[grad-cam,lime]			0
https://www.nature.com/articles/s41746-020-00372-6	Machine learning-based predict ion of COVID-19 diagnosis based on symptoms	0	1	2021	1	clinical markers		[lgb]	[shap]			0	missing values are inherently handled by the gradient-boosting predict ors.
	Explainable-Machine-Learning to discover drivers and to predict mental illness during COVID-19
https://www.sciencedirect .com/science/article/abs/pii/S1386505623002289	Predict ing COVID-19 severity: Challenges in reproducibility and deployment of machine learning methods	1		2023								135 independent studies that had built machine learning predict ion models to predict severity related outcomes of COVID-19 patients based on EHR data
https://www.sciencedirect .com/science/article/pii/S0010482522008733?casa_token=NCFKMSUSicoAAAAA:sDwW-Jfka1IacWJOKpkvKqAk5QRWBCBQfAMJWBggkkfPT_qK5ITBPDkcfZZdPttIRwa2lUC_lco	Two-step machine learning to diagnose and predict involvement of lungs in COVID-19 and pneumonia using ct radiomics	0	1	2022	1	ct						0	The pipeline is performed by weka. Weka toolkit is a collect ion of machine learning algorithms for data mining tasks. It contains tools for data preparation, classification, regression, clustering, association rules mining, and visualization.
https://www.ncbi.nlm.nih.gov/pmc/articles/PMC9285142/	Using Shapes of COVID-19 Positive Patient-Specific Traject ories for Mortality Predict ion	0	1	2022	1	clinical markers		[rf]	[gini impurity, shap]			0	In addition to the most recent patient measurements, the paper uses the summary of time series statistics of traject ories coefficients of fitted cubic splines to traject ories.
https://www.sciencedirect .com/science/article/pii/S2212420921000674?casa_token=ZwwESdzfejAAAAAA:oD5V7jNNzguI_CAP88lQQH63CBbbMlaGTy7y3KYUZPhXOhN7S0wM6MvWUj4dtMSnhtBCNWct dUI	Twitter for disaster relief through sentiment analysis for COVID-19 and natural hazard crises	0	1	2021	1	language understanding		[mlp]	[lime]	Public data of Nepal Earthquake (2015) and Italy Earthquake (2016) have been used for training and validation of the models, and original COVID-19 data is acquired, annotated, and used for testing	classification of tweets into three categories i.e. ‘resource needs’, ‘resource availability’, and ‘others’ being neutral and of no useful information	0	Word Embedding is a feature learning technique where words are mapped to vect ors of real numbers. Word2vec embeddings is trained using 52 million human-annotated crisis-related tweets during 19 different disasters that took place between 2013 and 2015 with each word represented in 300 dimensions. The paper finds that pre-trained disaster specific word embedding performed better than TF-IDF.
	Passive detect ion of COVID-19 with wearable sensors and explainable machine learning algorithms
	Explainable Machine Learning for Early Assessment of COVID-19 Risk Predict ion in Emergency Departments
https://asistdl.onlinelibrary.wiley.com/doi/abs/10.1002/pra2.625?casa_token=VAivGFaoszsAAAAA:oZmJdeVhT6eZRHd4Lct qv4kxff9WAEZue7M-sXW0m7Uzgxdd04F_DxMRPV3ZDf7flin1HmOzngNAP2w	Delving into Data Science Methods in Response to the COVID-19 Infodemic											0
https://link.springer.com/article/10.1007/s00521-022-07650-2	Multiclass sentiment analysis on COVID-19-related tweets using deep learning models	0	1	2022	1		[bert]	[lstm]		posts related to COVID-19 that originate from Twitter from March until mid-April of 2020	distinguish the tweets between three classes, namely negative, neutral and positive	0	Hyper parameter tuning: The learning rate achieved several values ranging from 0.00001 to 0.01. The results showed that Bert Tokenizer LSTM model responds better with a very low learning rate; specifically, the learning rate in this case was equal to 0.00001. On the other hand, simple LSTM has a learning rate of 0.005, and the other models perform better with the default Keras value, that is, 0.0…
https://www.sciencedirect .com/science/article/pii/S0169260723004698	Extremely missing numerical data in Elect ronic Health Records for machine learning can be managed through simple imputation methods considering informative missingness: A comparative of solutions in a COVID-19 mortality case study	1		2023	1							to charact erize the most effect ive data imputation techniques and ML models for dealing with highly missing numerical data in EHRs, in the case where only a very limited number of data are complete
https://www.sciencedirect .com/science/article/pii/S0169260723004698	Extremely missing numerical data in Elect ronic Health Records for machine learning can be managed through simple imputation methods considering informative missingness: A comparative of solutions in a COVID-19 mortality case study	1		2023	1							to charact erize the most effect ive data imputation techniques and ML models for dealing with highly missing numerical data in EHRs, in the case where only a very limited number of data are complete
https://link.springer.com/article/10.1186/s12879-022-07317-2	The effect iveness of governmental nonpharmaceutical interventions against COVID-19 at controlling seasonal influenza transmission: an ecological study	0	1	2022	1	epidemic behavior		[xgb]	[shap]	Data for 14 NPIs implemented in 33 countries and the corresponding influenza virological surveillance	the effect s of different NPIs on the control of seasonal influenza	0	Hyper parameter tuning and evaluation: The hyperparameters of XGBoost were optimized using Bayesian optimization, with tenfold cross-validation in the training set to overfit the model
https://www.sciencedirect .com/science/article/abs/pii/B9780323917766000063	3 - Analysis of Covid-19 using machine learning techniques	0	1	2023	1
https://www.frontiersin.org/articles/10.3389/fcimb.2020.586054/full	Predict ion of Sepsis in COVID-19 Using Laboratory Indicators	0	1	2020	1	clinical markers		[xgb]	[shap]			0
https://www.mdpi.com/2075-4418/13/3/441	Uncertain-CAM: Uncertainty-Based Ensemble Machine Voting for Improved COVID-19 CXR Classification and Explainability	0	1	2023	1	x-ray						0	(1)The approach of the paper to icorporate uncertainty in the traning is to perform an ensemble of different pertained cnn models. it forces large changes in model weights of each cnn through the recursive learning rate, create model snapshots in the same training procedure and apply the ensemble of snapshots of each cnn model. Each cnn is trained with constantly reducing the learning rate. sebse…
https://www.sciencedirect .com/science/article/pii/S0196064420305886?casa_token=EtYPKIUUQGIAAAAA:lV7VoNHSlBrLICBWGsEkBf06f-SMc0PtaMvZae_YWNSIgBhv8HechOLHP8g2xOhU3xcdf3HUwdw	Development and Validation of the Quick COVID-19 Severity Index: A Prognostic Tool for Early clinical markers Decompensation	0	1	2020	1	clinical markers		[xgb]	[shap]			0
https://link.springer.com/article/10.1186/s12911-023-02192-6	Interpretable machine-learning model for Predict ing the Convalescent COVID-19 patients with pulmonary diffusing capacity impairment	0	1	2023	1	clinical markers		[gb, knn, rf, svm, mlp, xgb]	[shap]			0
https://link.springer.com/article/10.1007/s12559-021-09926-6	Quantum Machine Learning Architect ure for COVID-19 Classification Based on Synthetic Data Generation Using Conditional Adversarial Neural Network		0										Conditional adversarial network gan is used for synthetic data generation of covid and non-covid ct images
https://www.frontiersin.org/journals/digital-health/articles/10.3389/fdgth.2023.1193467/full	Using machine learning to identify patient charact eristics to predict mortality of in-patients with COVID-19 in South Florida	0	1	2023	1	clinical markers		[rf, svm, logistic regression, gb]	[shap]			0
https://dl.acm.org/doi/abs/10.1145/3567431?casa_token=uPOT3ODNzBkAAAAA:hIm0mkohMHBxv8LejQoTlgwmPSrkpzIoLCXaab8XuOMsD6u-OKEmLUIri5E7-sg3DrUD8M4uE6kZYQ	COVIDAL: A Machine Learning Classifier for Digital COVID-19 Diagnosis in German Hospitals	0		2023	1	clinical markers						0
https://dashboard.lira.bc.edu/downloads/a3d31e18-0482-4906-ab6b-395e915856ac	Identifying Modifiable Predict ors of COVID-19 Vaccine Side Effect s: A Machine Learning Approach	0	1	2022	1	clinical markers	[shap]	[xgb]	[shap]			0
https://www.medrxiv.org/content/10.1101/2020.05.07.20093948v2	COVID-19 diagnosis predict ion by symptoms of tested individuals: a machine learning approach	0	1	2020	0	clinical markers		[lgb]	[shap]			0
https://journals.plos.org/digitalhealth/article?id=10.1371/journal.pdig.0000309	Training and testing of a gradient boosted machine learning model to predict adverse outcome in patients presenting to emergency departments with suspect ed covid-19 infect ion in a middle-income setting	0	1	2023	1	clinical markers		[xgb]	[xgb feature importance]			0
https://link.springer.com/article/10.1007/s11042-023-16096-0	Investigating anxiety levels in the Quebec university community during the COVID-19 pandemic using machine learning and data exploration techniques	0	1	2022	1	psychology		[catboost, xgb, lasso regression, linear regression,rf]	[shap]	online survey on the LimeSurvey platform, from a non-randomized sample of all students and employees of the Quebeck university	the level of anxiety felt by the Quebec university community (students and employees) during COVID-19 pandemic	0
https://www.frontiersin.org/journals/digital-health/articles/10.3389/fdgth.2021.637944/full	COVID-19 Prognostic Models: A Pro-con Debate for Machine Learning vs. Traditional Statistics	1										The review debates the relative strengths and weaknesses of machine learning versus statistics models toward the specific task of predict ing COVID-19 outcomes
	Switzerland. Anaesth Crit Care Pain Med 2022, 41 (4): 101092. 2. Jiang M, Pan CQ, Li J, Xu LG, Li CL: Explainable machine learning model for predict ing …
https://journals.plos.org/plosone/article?id=10.1371/journal.pone.0271227	A machine learning model on Real World Data for predict ing progression to Acute Respiratory Distress Syndrome (ARDS) among COVID-19 patients	0	1	2022	1	clinical markers		[rf,lgb,logistic regression]	[shap]			0
https://www.mdpi.com/2075-4426/11/9/893	COVID Mortality Predict ion with Machine Learning Methods: A Systematic Review and Critical Appraisal	1										The present review looked into the studies that implemented machine learning, including deep learning, methods in COVID mortality predict ion
https://link.springer.com/article/10.1007/s00521-021-06737-6	Inverted bell-curve-based ensemble of deep learning models for detect ion of COVID-19 from chest x-ray s	0	1	2023	1	x-ray		[ensemble learning]	[grad-cam]			0	The inverted bell curve is used to assign weights to the classifiers’ outputs. The more we move further from the centre of the bell we attain higher weight values, and thus the shape of the inverted bell is utilized to calculate the weight for an output vect or.
https://www.nature.com/articles/s41598-022-24721-5	Predict ion of oxygen requirement in patients with COVID-19 using a pre-trained chest radiograph xAI model: efficient development of auditable risk predict ion models via a fine-tuning approach	0	1	2022	1	x-ray		[dcnn]	[grad-cam]
https://link.springer.com/article/10.1007/s11517-022-02570-8	Efficient analysis of COVID-19 clinical markers data using machine learning models	0	1	2022	1	clinical markers	[boruta, ridge regression, rff]	[svm, naïve bayes, linear regression, knn, rf, logistic regression, decision tree, Keras Classifer with sequential construct or]	[Information Gain, shap]			0	(1)To check if there is any natural clustering in clinical markers Data, the paper uses the t-distributed stochastic neighbor embedding (t-SNE) approach.(2) for classification they use a model called Keras Classifer for classifcation purposes. For this model, a sequential construct or is utilized. they create a fully connect ed network with one hidden layer that contains p neurons, where p is equ…
https://www.medrxiv.org/content/10.1101/2020.04.14.20065722v1	CoroNet: A Deep Network Architect ure for Semi-Supervised Task-Based Identification of COVID-19 from Chest x-ray Images	0	1	2020	0	x-ray	[autoencoder]	[dcnn]	[attribution map]			0	to harness as much information as possible from the limited available information at hand, an unsupervised learning methodology for compression, feature extract ion, and denoising at early stages of the network (using AutoEncoders) can result in a tailored task-specific understanding of the data which can greatly improve the performance of a feature-aware classifier to properly detect the differe…
	Survey of COVID-19 Predict ion Models and Their Limitations	1	1	2022	1							clinical markers Data Analysis Models, Medical Image Processing, epidemic behavior models and Limitations of AI Models including explainability, interpretability, usability and stability
https://www.mdpi.com/2227-7390/11/14/3145	Predict ing Depression during the COVID-19 Pandemic Using Interpretable TabNet: A Case Study in South Korea	0	1	2023	1	psychology	[boruta-shap, tabnet feature importance]	[tabnet,rf, xgb, lgb, catboost]	[shap]	Seoul Welfare Survey with a total of 3027 samples	depression in South Korean society during the COVID-19 pandemic	0	(1)Feature select ion, model training and interpretation are interconnect ed. BorutaShap is an efficient Python-based wrapper method that merges the Boruta feature select ion algorithm with SHAP. BorutaShap is only compatible with and supports tree-based learners as the base model. In the process of identifying the most influential features, the Boruta algorithm generates shadow features, exact r…
https://link.springer.com/article/10.1186/s13054-021-03864-3	Predict ors for extubation failure in COVID-19 patients using a machine learning approach	0	1	2021	1	clinical markers		[logistic regression, dt, xgb]	[shap,pdp]			0
https://www.nature.com/articles/s41598-021-95957-w	Deep forest model for diagnosing COVID-19 from routine blood tests	0	1	2021	1	clinical markers		[bayesian network, svm, ensemble learning]	[shap]			0
https://www.researchsquare.com/article/rs-2877405/v1	Capacity Analysis and Determinants of the Global Covid-19 Vaccine Distribution Process	0	1	2023	0	epidemic behavior		[linear regression, EBM]	[intrinsic interpretability]	various data sources comprising different fact ors such as policy, healthcare, and transport policyation infrastruct ure	30-day average vaccination rate	0
https://link.springer.com/chapter/10.1007/978-3-031-15743-1_2	Understanding Misinformation About COVID-19 in WhatsApp Messages	0	1	2022	1	language understanding		[LIWC analysis]	[lime]	WhatsApp Messages data in Brazil	misinformation and non-misinformation messages	0
https://www.sciencedirect .com/science/article/pii/B9780128245361000046	An ensemble predict ive analytics of COVID-19 infodemic tweets using bag of words	0	1	2021	1	language understanding		[ensemble learning]	[intrinsic interpretability]	A total of 81,456 corpus of tweet-texts from 2964 COVID-19erelated tweets from either verified authorized institutions or from individual twitter	identifying fake covid-19 tweets	0	(1) A bag of words is a representation of text that describes the occurrence of words within a document. We just keep track of word counts and disregard the grammatical details and the word order.(2)A decision stump is a machine learning model consisting of a one-level decision tree. (3) The sequential minimal optimization algorithm (SMO) has been shown to be an effect ive method for training sup…
https://www.nature.com/articles/s41597-022-01298-2	CovidPubGraph: A FAIR Knowledge Graph of COVID-19 Publications		0	2022
https://www.sciencedirect .com/science/article/pii/B9780128245361000071	Limitations and challenges on the diagnosis of COVID-19 using radiology images and deep learning	0	1	2021	1			[cnn]	[grad-cam]			0
https://www.sciencedirect .com/science/article/abs/pii/S2173572723001303	Predict ors of mechanical ventilation and mortality in critically ill patients with COVID-19 pneumonia	0	1	2023	1	clinical markers		[glm]	[intrinsic interpretability]			0	Generalized linear mixed models (or GLMMs) are an extension of linear mixed models to allow response variables from different distributions, such as binary responses. Alternatively, you could think of GLMMs as an extension of generalized linear models (e.g., logistic regression) to include both fixed and random effect s (hence mixed models).
https://www.researchsquare.com/article/rs-1197712/v1	The Effect iveness of Governmental Nonpharmaceutical Interventions Against COVID-19 On The Control of Seasonal Influenza Transmission: An Ecological Study	0	1	2022	0	epidemic behavior		[xgb]	[shap]	Data for 14 NPIs implemented in 33 countries and the corresponding influenza virological surveillance	the effect s of different NPIs on the control of seasonal influenza	0
https://www.tandfonline.com/doi/full/10.1080/07853890.2023.2233541	Artificial intelligence for diagnosis of mild–moderate COVID-19 using haematological markers	0	1	2023	1	clinical markers	[evolutionary technique]	[ensemble learning, dnn, lstm, cnn, mlp]	[qlattice, shap,lime,anchors]			0	Besdie pearson correlation and information gain, different evolutionary techniques like particle swarm optimization and co are utilized for feature select ion. (*) this paper presents a rich pipeline illustrated by informative illustrations (*) While ML needs feature select ion, DL automatically performs feature mining and modelling steps during training.
https://www.researchgate.net/profile/Tavpritesh-Sethi/amp
https://www.sciencedirect .com/science/article/pii/S0925231223000139	Towards an ML-based semantic IoT for pandemic management: A survey of enabling technologies for COVID-19	1										the review analyzes the classification and the challenges of the ML, semantic and IoT techniques for an efficient pandemic management such as COVID-19
https://www.jmir.org/2020/8/e20259/	Prognostic Modeling of COVID-19 Using Artificial Intelligence in the United Kingdom: Model Development and Validation	0	1	2022	0	clinical markers		[ann]	[shap]			0	Scikit-learn 0.22 and its dependencies were used to create the data preprocessing pipeline and to create the graphs in this analysis
https://link.springer.com/article/10.1007/s11524-021-00601-7	The Impact of US County-Level Fact ors on COVID-19 Morbidity and Mortality	0	1	2022	1	epidemic behavior			[shap]	Fifty-three county-level features were collect ed between 4/2020 and 11/2020 from 3,071 US counties from publicly available data of various American government and news websites: ethnicity, socio-economic fact ors, educational attainment, mask usage, population density, age distribution, presidential elect ion results, and ICU beds.	COVID-19 morbidity and mortality	0
https://www.sciencedirect .com/science/article/abs/pii/S0952197623009703	Development and application of an optimal COVID-19 screening scale utilizing an interpretable machine learning algorithm	0		2023	1	clinical markers	[rf]	[linear integer model]	[intrinsic interpretability]
https://www.frontiersin.org/journals/digital-health/articles/10.3389/fdgth.2022.849652/full	Health Technologies and Innovations to Effect ively Respond to the Covid-19 Pandemic	1	0
http://jurnal.iakmi.id/index.php/IPHJI/article/view/173	Machine Learning Applications For The Promotion And Management Of Community Mental Health In The Pandemic Era Covid-19: A Scoping Review	1		2022								identify and map the innovations in the promotion and treatment of public mental health-based machine learning during pandemics
https://www.researchgate.net/profile/Pradeep-Nair/publication/358591370_Editorial_Health_Technologies_and_Innovations_to_Effect ively_Respond_to_the_Covid-19_Pandemic/links/621129e2f02286737cad07e2/Editorial-Health-Technologies-and-Innovations-to-Effect ively-Respond-to-the-Covid-19-Pandemic.pdf?origin=journalDetail&_tp=eyJwYWdlIjoiam91cm5hbERldGFpbCJ9	Health Technologies and Innovations to Effect ively Respond to the Covid-19 Pandemic
https://link.springer.com/article/10.1186/s12911-023-02151-1	Impact of the Covid-19 pandemic on the performance of machine learning algorithms for predict ing perioperative mortality	0	1	2023	1	clinical markers		[xgb,nn]	[xgb feature importance]			0	sudden shift in the data impact s xgb and nn model performances as well as feature importances
https://www.frontiersin.org/articles/10.3389/fcimb.2022.838749/full	Statistical Analysis and Machine Learning Predict ion of Disease Outcomes for COVID-19 and Pneumonia Patients	0	1	2022	1	clinical markers		[logistic regression, rf, xgb, lstm]	[attention weights]			0	2 types of LSTM model are created. One with attention weights (for both temporal and non-temporal features) and one without attention weights. Since no attention module was presented in the second model, the outputs from the head and tail LSTM modules were merged with the non-temporal feature vect ors and sent to a linear layer of 128 neurons with a sigmoid act ivation funct ion as the classifica…
https://www.mdpi.com/2306-5354/10/5/611	The COVID-19 Pandemic: How Technology Is Reshaping Public Health and Medicine		0
https://www.frontiersin.org/articles/10.3389/fpsyt.2021.752870/full	Vulnerability and Protect ive Fact ors for PTSD and Depression Symptoms Among Healthcare Workers During COVID-19: A Machine Learning Approach	0	1	2022	1	psychology		[svm]	[intrinsic interpretability]	A total of 437 healthcare workers who experienced some level of isolation at the time of the pandemic	vulnerability and protect ive fact ors related to the severity of psychiatric symptoms among healthcare workers	0	The weights represent the contribution of each psychometric question to the linear svm predict ive funct ion and can be explicitly computed and plotted for interpretation
https://www.mdpi.com/1996-1073/15/15/5744	Does Uncertainty Forecast Crude Oil Volatility before and during the COVID-19 Outbreak? Fresh Evidence Using Machine Learning Models	0	1	2022	1	financial market		[svm, xgb]	[shap]	daily values of the Crude Oil Volatility Index, US economic effects Uncertainty Index, Geopolitic Risk Index, and Daily Infect ious Disease Equity Market Volatility Tracker etc.	crude oil volatility index	0
https://www.sciencedirect .com/science/article/abs/pii/S0048969723055717	Revisiting the dynamics of gaseous ammonia and ammonium aerosols during the COVID-19 lockdown in urban Beijing using machine learning models	0	1	2023	1	environmental policy				NH3 and NH4+ measurements were conduct ed from January to March in 2019 and 2020 at the Institute of Atmospheric Physics, Chinese Academy of Sciences	ammonia and ammonium aerosols during the COVID-19 lockdown in urban Beijing	0
https://www.jmir.org/2022/10/e35860/	Charact erizing Thrombotic Complication Risk Fact ors Associated With COVID-19 via Heterogeneous Patient Data: Retrospect ive Observational Study	0	0	2022	1	clinical markers		[logistic regression]	[intrinsic interpretability]			0
https://www.mdpi.com/1660-4601/18/20/10663	Regional Charact eristics of the Second Wave of SARS-CoV-2 Infect ions and COVID-19 Deaths in Germany	0	1	2021	1			[gb,catboost,rf]	[shap, slr]	information on COVID-19 diagnoses and deaths by sex, age for 401 counties as well as regional population and socioeconomic status data obtained from multiple databases	regional key features explaining SARS-CoV-2 infect ions and COVID-19 deaths during the upswing of the second wave in Germany.	0
https://formative.jmir.org/2022/9/e35114/	Exploring Socioeconomic Status as a Global Determinant of COVID-19 Prevalence, Using Exploratory Data Analytic and Supervised Machine Learning Techniques: Algorithm Development and Validation Study	0	0	2022	1	epidemic behavior		[linear regression,rf,adaboost]		data sets were combined to obtain (1) life expect ancy, (2) expect ed years of schooling, (3) mean years of schooling, (4) GNI, (5) COVID-19 cases per million in 2020 (January 1-December 31), and (6) COVID-19 cases per million in 2021 (January 1-December 31)	predict cumulative COVID-19 cases in a multicountry sample of 182 countries	0
https://www.sciencedirect .com/science/article/abs/pii/S0301420723009649	Revealing stock liquidity determinants by means of explainable AI: The role of ESG before and during the COVID-19 pandemic	0	1	2023	1	financial market	[pca]	[nn]	[shap]	social effects, and corporate governance and financial market indicators of the sample companies, trading charact eristics of stocks, macroeconomic indicators etc.	determining fact ors for stock liquidity on a sample of Russian companies	0
https://ieeexplore.ieee.org/abstract /document/10025371?casa_token=L5PDp6Ipy-oAAAAA:TJ173_CCeWAIoJnZFXxdGKiYWsWcwT0ibA0ui4-CMLv8A3kVM7HYf1o2pIlGiJOeNU7lgOHdxmwDWw	Classification of Patient Recovery From COVID-19 Symptoms Using Consumer Wearables and Machine Learning	0	1	2023	1	clinical markers		[logistic regression,svm,lstm,rf,knn,ann]	[shap]			0
https://link.springer.com/article/10.1007/s40860-022-00188-z	Machine-learning method for analyzing and predict ing the number of hospitalizations of children during the fourth wave of the COVID-19 pandemic in the Lviv region	0	0
https://www.sciencedirect .com/science/article/pii/S2001037021001914	Artificial intelligence in clinical markers care amidst COVID-19 pandemic: A systematic review	1		2021								a systematic literature review on published and preprint reports of Artificial Intelligence models developed and validated for screening, diagnosis and prognosis of the coronavirus disease 2019
https://www.sciencedirect .com/science/article/pii/S0933365722000513?casa_token=ivzV_gkU0TAAAAAA:hz91V1wkOUrP3mMlYkG38GuKw9YPKui4RrnXE1r8RFBn4GVuJlnYwNq5jKC_NNdjW_IjkM_NHYk	Artificial intelligence for forecasting and diagnosing COVID-19 pandemic: A focused review	1		2022								a comprehensive review of machine learning methods, algorithms, applications, and emerging AI technologies that can be utilized for forecasting and diagnosing COVID-19.
https://www.sciencedirect .com/science/article/pii/S1568494620307973?casa_token=3zM8TVSf1zMAAAAA:ygxmUdJ38s0WArhW73_XdDzszvDmf7jXuMd24_Fk5WfUc0Gv41CyQyvyFhm-KOzj-UPYVORPc8c	InstaCovNet-19: A deep learning classification model for the detect ion of COVID-19 patients using Chest x-ray	0	1	2021	1	x-ray		[ensemble learning]	[grad-cam]			0	The stacking ensemble model exploits a meta-learning model, which learns how to combine the predict ion outputs of all basic classifers aimed at improving fnal classifcation efect iveness.
https://books.google.de/books?hl=en&lr=&id=JQdZEAAAQBAJ&oi=fnd&pg=PA3&dq=covid+intext:%22explainable+machine+learning%22&ots=moCoBuLE6N&sig=SfRjQqZiVP2aKZw4dPooJaWvxMA#v=onepage&q=covid%20intext%3A%22explainable%20machine%20learning%22&f=false	Predict ing the Use of Invasive Mechanical Ventilation in ICU COVID-19 Patients	0	0	2022	0	clinical markers		[rf,xgb,knn,dt,svm,stochastic gradient descent classifier]	[lime]			0
https://www.authorea.com/doi/full/10.22541/au.159164720.03493751	Machine learning to predict COVID-19 outcomes to facilitate decision making	0	0	2020	0							0
https://www.nature.com/articles/s41598-023-28579-z	Potential and limitations of machine meta-learning (ensemble) methods for predict ing COVID-19 mortality in a large inhospital Brazilian dataset			2023	1	clinical markers		[ensemble learning,rf,svm,knn,lasso,lgb,cnn,gams,nn]	[shap, gini impurity, information gain]			0	(1)The stacking ensemble model exploits a meta-learning model, which learns how to combine the predict ion outputs of all basic classifers aimed at improving fnal classifcation efect iveness.(2) techniques to reduce the dimensionality or the number of variables, such as PCA (Principal Component Analysis), RFE (Recursive Feature Elimination) and SVD (Singular Value Decomposition), can eliminate re…
https://link.springer.com/article/10.1007/s13167-023-00317-5	Multi-omics and immune cells’ profiling of COVID-19 patients for ICU admission predict ion: in silico analysis and an integrated machine learning-based approach in the framework of Predict ive, Preventive, and Personalized Medicine	0	1	2023	1	genetic		[lasso logistic regression]	[intrinsic interpretability]			0
https://link.springer.com/chapter/10.1007/978-3-030-93420-0_1	Predict ing the Use of Invasive Mechanical Ventilation in ICU COVID-19 Patients	0	0	2022	0	clinical markers		[rf,xgb,knn,dt,svm,stochastic gradient descent classifier]	[lime]			0
https://ieeexplore.ieee.org/abstract /document/9644892	Analysis of the use of Machine Learning in the detect ion and predict ion of hypertension in COVID 19 patients. A review of the scientific literature	1										a review of Machine Learning models in the detect ion and predict ion of hypertension in patients with coronavirus
https://www.medrxiv.org/content/10.1101/2023.01.17.22281858v1	Determining latent features and forecasting of COVID-19 hospitalisations in Malaysia using a national patient assessment data platform: a study of machine learning modelling against expert system	0	0	2023	0							0	Boruta is an all-relevant feature select ion wrapper algorithm, that can be used with any classification methods to produce the variable importance measure. Boruta iteratively compares the original features’ importance with the importance of permuted features (shadow attributes) to remove the irrelevant features, which are the features having significantly less importance as compared to the permu…
https://www.sciencedirect .com/science/article/pii/S2666521222000242	Dynamic predict ion of mortality in COVID-19 patients in the intensive care unit: A retrospect ive multi-center cohort study	0	1	2022	1	clinical markers		[rf, logistic regression]	[shap]			0
https://www.tandfonline.com/doi/full/10.1080/16000889.2021.1971925	Assessment of COVID-19 effect s on satellite-observed aerosol loading over China with machine learning											0
https://www.nature.com/articles/s41746-021-00467-8	A vital sign-based predict ion algorithm for differentiating COVID-19 versus seasonal influenza in hospitalized patients	0	1	2021	1	clinical markers		[xgb]	[shap]			0
https://www.researchgate.net/profile/T-Aditya-Srinivas/publication/369477413_Forecasting_the_Future_Predict ing_COVID-19_Trends_with_Machine_Learning/links/641d184a66f8522c38ccf671/Forecasting-the-Future-Predict ing-COVID-19-Trends-with-Machine-Learning.pdf	Forecasting the Future: Predict ing COVID-19 Trends with Machine Learning		0
https://link.springer.com/chapter/10.1007/978-3-031-21707-4_31	Transferring AI Explainability to User-Centered Explanations of Complex COVID-19 Information		0
https://www.medrxiv.org/content/10.1101/2022.10.21.22280983v1	Robust Machine Learning predict s COVID-19 Disease Severity based on Single-cell RNA-seq from multiple hospitals	0	1	2022	0	genetic		[mlp]	[shap]			0
https://shodhgangotri.inflibnet.ac.in/bitstream/20.500.14146/9436/1/deepti%20malhotra%20synopsis.pdf	DESIGN AND IMPLEMENTATION OF COVID 19 PREDIct ION BY USING MACHINE LEARNING MODEL		0									ML models based on laboratory tests combined with other biometric parameters; the applications aimed at optimizing diagnosis and prognosis were mainly described.
https://link.springer.com/chapter/10.1007/978-3-031-08506-2_5	Machine Learning and Laboratory Values in the Diagnosis, Prognosis and Vaccination Strategy of COVID-19	1
https://www.researchsquare.com/article/rs-1996286/v2	Application of Machine Learning in Predict ion of COVID-19 Diagnosis for Indonesian Healthcare Workers	0	1	2022	0	clinical markers		[ensemble learning,xgb,rf,logistic regression,extra trees]	[shap]			0
https://link.springer.com/article/10.1007/s11356-022-23132-3	A data-driven interpretable ensemble framework based on tree models for forecasting the occurrence of COVID-19 in the USA	0	1	2023	1	epidemic behavior		[ensemble learning]	[shap]	(1)cases of COVID-19 and the number of vaccinations in the USA (2) the usage rate of masks was (3) social effects policy indicators (4) the travel popularity data were obtained through Google Community Mobility Reports	daily new cases of COVID-19 in the USA and to determine the important fact ors related to COVID-19	0	three ensemble models used the outputs of the three basic models (rf,xgb,lgb) as input variables for secondary predict ion, the SA method gives each instance the same weight. The principle of OLS method is that the sum of the squares of the errors between the estimated value and the act ual value is the smallest. The LAD ensemble computes forecast combination weights using the principle of minimu…
https://assets.pubpub.org/97i4agr6/2192a7a6-61f5-4017-97ef-90cdaa139ead.pdf	Tackling COVID-19 through responsible AI innovation: Five steps in the right direct ion
https://link.springer.com/article/10.1007/s00330-022-08730-6	Facilitating standardized COVID-19 suspicion predict ion based on computed tomography radiomics in a multi-demographic setting	0	1	2022	1	ct		[rf,mlp,logistic regression]	[shap]			0
https://arxiv.org/abs/2007.14805	A framework for optimizing COVID-19 testing policy using a Multi Armed Bandit approach	0	1	2020	0	epidemic behavior		[svm]	[intrinsic interpretability]	primary COVID-19 tests by dates collect ed over 10 weeks from March-11th,2020 until May-10th, 2020 and contains over 300,000 records in Israel made of the fields: date, partial list of symptoms, including fever, cough, headache etc.	dynamic time interval based prioritization of individuals regarding vaccination policy	0
https://www.researchsquare.com/article/rs-3086162/v1	Predict ion of COVID-19 Diagnosis based on Symptoms		0
https://www.cetjournal.it/index.php/cet/article/view/CET23103045	Machine Learning Approach for Pump Price Predict ion for the Philippines Post COVID-19 Pandemic and Amidst Russia-Ukraine Conflict	0	0	2023	1
https://link.springer.com/chapter/10.1007/978-981-16-2597-8_33	Early Detect ion of Covid-19 Based on Preliminary Features Using Machine Learning Algorithms			2021
https://link.springer.com/article/10.1007/s00432-023-05417-3	Development of a novel machine learning model based on laboratory and indices to predict acute cardiac injury in cancer patients with COVID-19 infect ion: a retrospect ive observational study	0	1	2023	1	clinical markers & ct	[lasso regression]	[rf]	[shap,lime]			0	lasso regression is used as feature select ion algorithm
https://ieeexplore.ieee.org/abstract /document/9767856?casa_token=ZIhcA4tSFaEAAAAA:GHtJCsyZ5Wmns1iikOhV10-ndjIRjvPr5Ul95SjguXBX1ED8aCoaW-YG87nfwGnm9qqM033Ijm9hMQ	COVID-19 Diagnosis Using Machine Learning Techniques		0										the chapter presents the regulations on how to use AI to expedite drug repurposing or repositioning
https://www.igi-global.com/chapter/topical-repute-on-artificial-intelligence-based-approaches-in-covid-19-supervision/304181	Topical Repute on Artificial Intelligence-Based Approaches in COVID-19 Supervision: Distinct Kingpin on Drug Re-Purposing Blueprint
https://www.mdpi.com/1660-4601/18/13/6750	Machine Learning for Analyzing Non-Countermeasure Fact ors Affect ing Early Spread of COVID-19	0	1	2021	1	epidemic behavior	[wrapping,rf feauture importance,boruta]	[knn, dt, rf, xgb, svm, adaboost]	[rule generating algorithm]	data on non-countermeasure fact ors including weather, culture, travel,health, economic effects,development etc of severla countries	The effect of Non-Countermeasure Fact ors on the spread of COVID-19 across different countries	0	(1)For the statistics, analysis, features are divided into four groups—continuous normal, continuous non-normal, discrete binary, and discrete categorical and T-test, Mann–Whitney U-test, Chi-square test, and Fisher-exact test, are applied respect ively.(2) RF Feature Importance implicitly accounts for the features that are both mutually correlated and correlated with the class. Information Gain,…
https://www.mdpi.com/2504-2289/6/2/36	llusion of Truth: Analysing and Classifying COVID-19 Fake News in Brazilian Portuguese language understanding	0	0	2022	1	language understanding		[svm,rf,gb,naïve bayes,lstm,bi-lstm,gru,bi-gru,cnn]		a dataset composed of 11,382 articles in the Portuguese language understanding comprising 10,285 articles labelled “true news” and 1047 articles labelled “fake news” in relation to COVID-19	identify fake news in online communications in the Brazilian Portuguese language understanding relating to the COVID-19 pandemic	0
https://www.proquest.com/openview/e16b5a4440d2d8db0a7407af0a340539/1?pq-origsite=gscholar&cbl=2035897	MACHINE LEARNING APPROACHES TO PREDIct COVID-19 SEVERITY
https://link.springer.com/chapter/10.1007/978-3-031-19752-9_1	Pandemic Effect of COVID-19: Identification, Present Scenario, and Preventive Measures Using Machine Learning Model
https://www.medrxiv.org/content/10.1101/2020.05.07.20094573v2	Development and validation of the COVID-19 severity index (CSI): a prognostic tool for early respiratory decompensation	0	1	2020	0	clinical markers		[xgb]	[shap]			0	hyperparameters were set using Bayesian optimization
https://www.medrxiv.org/content/10.1101/2020.06.07.20124933v1	Who dies from COVID-19? Post-hoc explanations of mortality predict ion models using coalitional game theory, surrogate trees, and partial dependence plots	0	1	2020	0	clinical markers		[xgb]	[shap]			0
https://ijisrt.com/assets/upload/files/IJISRT23JUN1007.pdf	Covid-19 Short-Term Forecasting in Bangladesh Using Supervised Machine Learning
https://link.springer.com/chapter/10.1007/978-981-16-2377-6_81	Identifying the Effect s of COVID-19 on Psychological Well-Being Through Unsupervised Clustering for Mixed Data	0	1	2022	0	psychology			[wrapping,rf feauture importance]	275 adults participated in a German online survey from April until August 2020 which investigated health-related, social effects, behavioral, and psychological effect s of the COVID-19 pandemic	The effect of pandemic on (socio-)psychological funct ioning of individuals	0	(1) an unsupervised clustering approach combining the Gower distance with the Partitioning Around Medoids (PAM) algorithm k-Medoids is applied to identify three clusters differing significantly in subject s’ well-being, psychological distress, and current financial market and occupational concerns.(2)Features with the strongest impact on the clustering were examined using a wrapping method and th…
https://www.researchsquare.com/article/rs-2556795/v1	Diagnosed and subject ively perceived long-term effect s of COVID-19 infect ion on olfact ory funct ion assessed by supervised machine learning	0	1	2023	0	clinical markers	[rf feature importance, pfi]	[rf,svm,dnn,logistic regression, linear discriminant analysis]				0	the main feature select ion as well as classification methods are imported from scikit-learn
https://arxiv.org/abs/2110.09436	Early Diagnostic Predict ion of Covid-19 using Gradient-Boosting Machine Model	0	1	2021	0	clinical markers		[lgb]	[shap]			0
https://dergipark.org.tr/en/pub/tuje/article/1196296	Comparison of commodity prices by using machine learning models in the COVID-19 era		0
https://spiral.imperial.ac.uk/handle/10044/1/81053	Prognostic modelling of COVID-19 using artificial intelligence in a UK population	0	1	2020	1	clinical markers		[ann]	[shap]			0
https://www.sciencedirect .com/science/article/pii/S1877584521000691?casa_token=iqKe9fsvkcUAAAAA:4wQGq8z_3_sApG2SXp09Cik0gws826p96uNKJJlESYcvoGNDOcnbfyFVU30E35uBTap6kYZlOsM	Spatio-temporal modeling of COVID-19 prevalence and mortality using artificial neural network algorithms	0	1	2022	1	epidemic behavior		[ann]	[pfi, wrapping,cw, mcw,ms,Lek,modified lek,variance,pd,ga]	data on demographic, economic,social effects,health etc. of all countries.	to assess the relative importance of various variables in modeling COVID-19 prevalence and mortality	0	(1) variance inflation fact or and Pearson’s correlation analysis are used for feature select ion(2) optimum number of neurons in the hidden layer is determined using WIC index. Based on this method, the number of neurons in the hidden layer was systematically increased from one to the number of variables, and then the WIC index value of each model was calculated. The lower model’s WIC index indi…
https://www.researchgate.net/profile/Kalyana-Kandala/publication/363255869_MACHINE_LEARNING_TECHNIQUES_TO_PREDIct _FORECAST_AND_DIAGNOSIS_OF_COVID-19/links/63136ffd1ddd44702131a84d/MACHINE-LEARNING-TECHNIQUES-TO-PREDIct -FORECAST-AND-DIAGNOSIS-OF-COVID-19.pdf	MACHINE LEARNING TECHNIQUES TO PREDIct , FORECAST AND DIAGNOSIS OF COVID-19	1		2022								review of machine learning for two primary applications: COVID-19 diagnosis and mortality risk and severity predict ion.
https://d1wqtxts1xzle7.cloudfront.net/78090982/23311916.2021-libre.pdf?1641372116=&response-content-disposition=inline%3B+filename%3DBattling_COVID_19_using_machine_learning.pdf&Expires=1700568566&Signature=Y1x0Y2TqoKW0-gPplT-a~4fH~B2osKFR7rrWlUxqXclay0JgHFsLamZIphjlaIzqGvS7yVnv7C14oGbmcmNHa96owbB7ggHrqI4rmFUYGaVEUVR~3I5Rgg3ZbyLFsLzOJusuNFXEBRI7tO3ZdnzueQq02iFSmY6-vRt1EvWvCnCZxuVZhlBwW3IaeWzVC7Im…	Battling COVID-19 using machine learning: A review	1										Diagnosis of this viral disease using ct -Scans, x-ray images, sound analysis and blood tests using machine learning are presented in-depth. Drug and vaccine development using machine learning for COVID-19 are also discussed. Pandemic management and control were also examined.
https://ieeexplore.ieee.org/abstract /document/10099492?casa_token=ZRNphjGdg44AAAAA:1a0wQXZasm0e4RX0c3mAhk9KMtgJtZWSP65jQUnIoeHQwZP9mVYPq_R6TawXyaS9GrG6YVy75kt8SQ	Early Predict ion of COVID-19 Infect ion with IoT and Machine Learning		0
https://www.sciencedirect .com/science/article/pii/S0010482521009604?casa_token=412oNCJGQeMAAAAA:L0MSn8mE0brOwvO0hG1XEHGDekFUBSDjQGWpyG-rM8XasHQHKHuZXGwPHPXWxiCRlWApclhdZ8o	Detect ion of COVID-19 severity using blood gas analysis parameters and Harris hawks optimized extreme learning machine	0	0	2022	1	clinical markers	[HHOSRL]	[KELM]				0
https://books.google.de/books?hl=en&lr=&id=1PGiEAAAQBAJ&oi=fnd&pg=PA57&dq=covid+intext:%22explainable+machine+learning%22&ots=OTPYyTnfQZ&sig=D3UTEo9qwdg1ZN57SbkAj29-tvI#v=onepage&q=covid%20intext%3A%22explainable%20machine%20learning%22&f=false		Application of Machine Techniques in COVID-19 Epidemiology: A Glimpse	1	2023		0							the review discusses the role of machine learning techniques to understand the epidemic behavior fact ors
https://asistdl.onlinelibrary.wiley.com/doi/full/10.1002/pra2.501?casa_token=nAxrYUG9KcIAAAAA%3ACuyHlyj3XQMXwz5RwcDYTUykve5ZW0acNDMi0Lu-90dyoc5VJEk4W0Iuso2ke_LEdbeCjHoi_Cm4gQc	Racial Attacks during the COVID-19 Pandemic: Politicizing an epidemic behavior Crisis on Longstanding Racism and Misinformation, Disinformation, and Misconception		0
https://www.researchsquare.com/article/rs-2801916/v1	Impact of COVID-19 Research: A Study on Predict ing Influential Scholarly Documents and Utilizing a Domain-Independent Knowledge Graph	0	1	2023	0	language understanding	[bow,tf-idf,bert]	[rf,svm,logistic regression]	[shap,lime,rf feature importance]	e the WHO corpus with scholarly documents on the theme of COVID-19	predict ing influential scholarly documents with categorical 14 scholarly content	0	(1) the WHO dataset was enhanced with thirty different target classes, which were obtained through a machine learning-based clustering method. k-means and PCA method is used to identify patterns in data and reduce the number of features while maintaining important information. Latent Dirichlet Allocation (LDA) for topic modeling is employed to discover topics of the scholarly documents in each cl…
https://uhra.herts.ac.uk/handle/2299/23440	Applications of Artificial Intelligence in Battling Against Covid-19: A Literature Review	1		2020								an overview on the applications of AI in a variety of fields including diagnosis of the disease via different types of tests and symptoms, monitoring patients, identifying severity of a patient, processing covid-19 related tests, epidemiology, pharmaceutical studies, etc.
https://ieeexplore.ieee.org/abstract /document/9943904?casa_token=jG3anEwJioEAAAAA:2ItOPSi5mAWewJI3gkj5wz3jTM_1S9u3bIrZMUV877VZTigdchgZxzZUzQfVtW5sBKBFC7wekmKQYQ	COVMIS: A Dataset for Research on COVID-19 Misinformation		0
https://www.nature.com/articles/s41598-021-81844-x	Developing and validating COVID-19 adverse outcome risk predict ion models from a bi-national European cohort of 5594 patients	0	1	2021	1	clinical markers		[rf]	[rf feature importance]			0
https://www.researchgate.net/profile/Juan-Carlos-Quiroz-Flores/publication/374093316_Improving_Demand_Analysis_and_Supply_Chain_Management_for_Hair_Product s_During_the_COVID-19_Pandemic_A_Machine_Learning_Approach/links/65189d1a3ab6cb4ec6ae7389/Improving-Demand-Analysis-and-Supply-Chain-Management-for-Hair-Product s-During-the-COVID-19-Pandemic-A-Machine-Learning-Approach.pdf			0
https://www.thelancet.com/journals/landig/article/PIIS2589-7500(22)00156-X/fulltext	Sensor-based surveillance for digitising real-time COVID-19 tracking in the USA (DETEct ): a multivariable, population-based, modelling study		0
https://arxiv.org/abs/2209.07805	A Comprehensive Benchmark for COVID-19 Predict ive Modeling Using Elect ronic Health Records in Intensive Care							[cnn]	[attention weight]				The paper introduces 6 HER specific predict ive models, e.g. Dr.Agent and Retain, which, often apply the attention mechansim and their performance surpasses that of basic deep learning models, which in turn outperform traditional machine learning models. Retain Reverse Time Attention model is an interpretable deep-based model for analyzing EHR data. It utilizes a two-level neural attention module…
https://www.proquest.com/openview/c573c2f404f379ae57a71dca4c1d61fa/1?pq-origsite=gscholar&cbl=18750&diss=y	Techniques for Automating the Predict ion of COVID-19 Hospital Admission Risk
https://www.mdpi.com/2075-4418/13/10/1749	A Survey of COVID-19 Diagnosis Using Routine Blood Tests with the Aid of Artificial Intelligence Techniques	1										The study reviewed some newly emerging artificial intelligence (AI)-based methods to diagnose COVID-19 using routine blood tests.
https://link.springer.com/article/10.1007/s11673-022-10200-z	Bias in algorithms of AI systems developed for COVID-19: A scoping review	1										A review of ethically relevant by academic literature in artificial intelligence (AI) algorithms developed either for patient risk predict ion and triage, or for contact tracing to deal with the COVID-19 pandemic
https://www.sciencedirect .com/science/article/pii/S2590255521000160	Immune and cellular damage biomarkers to predict COVID-19 mortality in hospitalized patients	0		2021	1	clinical markers		[dt,rf,gb,svm]	[shap]			0
https://www.researchgate.net/profile/Renato-Maaliw-Iii/publication/365371526_Forecasting_Models_for_COVID-19_Pandemic_A_Scoping_Literature_Review/links/6391df30484e65005bf4610e/Forecasting-Models-for-COVID-19-Pandemic-A-Scoping-Literature-Review.pdf	Forecasting Models for COVID-19 Pandemic: A Scoping Review	1		2022	0							analysis of methodologies, algorithms, applications, and new AI technologies that can be applied for forecasting and diagnosing COVID-19
https://www.sciencedirect .com/science/article/abs/pii/S0957417423014409	An improved BERT method for the evolution of network public opinion of major infect ious diseases: Case Study of COVID-19	0								collect ed social effects media data from the past three years since the outbreak	evolutionary disparities in public opinion based on the occurrence of significant infect ious diseases	0	The paper involves developing an enhanced BERT model, namely PCA-BERT, that can capture the sentiment value of social effects media data by utilizing Principal Component Analysis (PCA) to extract semantic information from each layer of the BERT model
https://www.sciencedirect .com/science/article/pii/S105230572200283X?casa_token=UHaVqXn7Uc8AAAAA:Zke7NXkGaXzWJXvunPu0NN4DheTp-2IsrMMp80M6OzgerB7t0ad0ks9zmqDNit8ANq0ZK7G_uCY	Risk Stratification Models for Stroke in Patients Hospitalized with COVID-19 Infect ion	0	0
https://socca.org/newsletter/effect ive-data-handling-to-improve-patient-outcomes-in-the-era-of-covid-19/	Effect ive Data Handling To Improve Patient Outcomes In The Era Of COVID-19		0
https://www.nature.com/articles/s41746-022-00672-z	A method for intelligent allocation of diagnostic testing by leveraging data from commercial wearable devices: a case study on COVID-19	0	1	2022	1	clinical markers		[logistic regression,knn,rf,svm,xgb]	[intrinsic interpretability]
https://papers.ssrn.com/sol3/papers.cfm?abstract _id=4580461	A Comprehensive Benchmark for COVID-19 Predict ive Modeling Using Elect ronic Health Records in Intensive Care							[cnn]	[attention weight]
https://www.academia.edu/download/89037328/Covid_19_Predict ion_Using_Artificial_Intelligence_Techniques.pdf	Covid-19 Predict ion Using Artificial Intelligence Techniques		0
https://www.ncbi.nlm.nih.gov/pmc/articles/PMC8743418/	Application of artificial intelligence in COVID-19 medical area: a systematic review	1										AI applications in six areas: (I) epidemiology, (II) diagnosis, (III) progression, (IV) treatment, (V) psychological health impact , and (VI) data security
https://www.researchsquare.com/article/rs-90375/v1	Pract ical clinical markers and Radiological Models to Diagnose COVID-19 on Chest ct in a French Multicentric Emergency Population	0	1	2020	0	clinical markers & ct		[logistic regression]	[intrinsic interpretability]			0	(1) In statistics, stepwise regression is a method of fitting regression models in which the choice of predict ive variables is carried out by an automatic procedure. In each step, a variable is considered for addition to or subtract ion from the set of explanatory variables based on some prespecified criterion. (2)Regularization is used to reduce the complexity of the predict ion funct ion by im…
https://link.springer.com/article/10.1186/s12874-022-01827-y	Interpretable generalized neural additive models for mortality predict ion of COVID-19 hospitalized patients in Hamadan, Iran	0	1	2022	1	clinical markers	[knn, mice]	[gnam, gams, gb, rf, dnn ]	[gnams' interpretable smooth funct ion graphs]			0
https://www.nature.com/articles/s41598-021-88053-6	Pract ical clinical markers and radiological models to diagnose COVID-19 based on a multicentric teleradiological emergency chest ct cohort	0	1	2020	1	clinical markers & ct		[logistic regression]	[intrinsic interpretability]			0
https://www.frontiersin.org/articles/10.3389/fcimb.2022.819267/full	A Comparison of XGBoost, Random Forest, and Nomograph for the Predict ion of Disease Severity in Patients With COVID-19 Pneumonia: Implications of Cytokine and Immune Cell Profile	0		2022	1	clinical markers		[xgb, rf, logistic regression]	[lime, intrinsic interpretability ]			0
https://www.nature.com/articles/s41746-021-00482-9	Predict ing critical state after COVID-19 diagnosis: model development using a large US elect ronic health record dataset	0	1	2021	1	clinical markers	[shap]	[xgb]	[shap]			0	To create a distribution and confidence intervals of the model performance, as performance may change depending on the choice of split, multiple non-random splits by time were created. s it allows for non-random variation between the train and test sets, since all records of the test data of each split come from a time window which has not been seen during training of the respect ive split. A sli…
https://www.mdpi.com/1999-4893/14/6/183	The Pract icality of Deep Learning Algorithms in COVID-19 Detect ion: Application to Chest x-ray Images	0	1	2021	1			[cnn]	[shap]			0	Identifying these features constitutes an important step in the debugging process, which should ensure that the model has learned to look at the pixels (features) that convey the appropriate information to classify the image. It might occur that, in the training process, a model trained to associate certain patterns with the labels can act ually mislead the classification process. For instance, o…
https://journals.plos.org/plosone/article?id=10.1371/journal.pone.0276767	Artificial intelligence-based analytics for impact s of COVID-19 and online learning on college students’ mental health	0	1	2022	1	psychology		[svm,xgb,catboost,knn,ann,rf,logistic regression]	[shap]	large-scale online surveys across the world, entitled “Impact of the COVID-19 Pandemic on Life of Higher Education Students”	The effect of COVID-19 pandemic and online learning impact college students’ emotional wellbeing	0	The SMOTE algorithm draws a random sample from the minority class, identifies the k nearest neighbors, takes one of those neighbors and identifies the vect or between the current data point and the select ed neighbor, multiplies the vect or by an appropriate random number, and finally adds this to the current data point
https://ieeexplore.ieee.org/abstract /document/9626260?casa_token=0FoyS1bGiSEAAAAA:dJHRZXmqmNN955bv7-3nVQEW2HqL-JNqZlMT9Qkag3bHDzzCVEQSe4G6FXlErYRnS6yFkbhktfwG5w	An Overview of Ontologies and Tool Support for COVID-19 Analytics	1										investigate COVID-19 related challenges that can benefit from ontology-based solutions pinpointing telehealth, health monitoring, dis[1]ease modelling, data intelligence, and drug modelling.
https://users.ics.forth.gr/~katehaki/publications/frontiers2022.pdf	HEALTH TECHNOLOGIES AND INNOVATIONS TO EFFEct IVELY RESPOND TO THE COVID-19 PANDEMIC	1										how digital technologies can help make integrated care a reality addressing the needs of governments to efficiently respond to pandemics such as COVID-19
https://web.s.ebscohost.com/abstract ?direct =true&profile=ehost&scope=site&authtype=crawler&jrnl=20869614&AN=160020374&h=xbXHJs0EWSB2jKF2BTG5AauTmFDulo9UohOnNOBSuemkdYrLmVx%2bUnpl3t7WRuS8XukCQkrU7L28XoCV2XlSuQ%3d%3d&crl=c&resultNs=AdminWebAuth&resultLocal=ErrCrlNotAuth&crlhashurl=login.aspx%3fdirect %3dtrue%26profile%3dehost%26scope%3dsite%26authtype%3dcrawler%26jrnl%3d20869614%26AN%3d160020374	Probabilistic Risk Assessment of COVID-19 Patients at COVID-19 Assessment Centre
https://www.mdpi.com/1660-4601/19/20/13248	Revealing Public Opinion towards the COVID-19 Vaccine with Weibo Data in China: BertFDA-Based Model	0		2022		language understanding					Public Opinion towards the COVID-19 Vaccine	0	The paper uses FDA to obtain data with a higher signal-to-noise ratio and more accurately construct s the intrinsic public emotion to better investigate the dynamic evolution of emotion. Funct ional data analysis fda follows the “breaking up the whole into pieces” principle of big data analysis, can handle discrete and high-frequency sequences of data as continuous smooth funct ions treating the …
https://ieeexplore.ieee.org/abstract /document/10141732?casa_token=_Trvr3vjylwAAAAA:Xm7X2zDAfDOsDD9BGAth5f6RxKRZwEk0hY7hWi-86hns0nHOkaXqEgk2MeNZSLr26JB3ftBMVMUtlw	A Survey on the role of ML and AI in fighting Covid-19	1
https://www.sciencedirect .com/science/article/pii/S0306261921015622?casa_token=TAEGfOePCvEAAAAA:la2AgTpfvyyq1mRmM_wBvGMwbppvA-7BetcizzvBzq3tugyZKE8VlL4iywYkJzJ1Xoe9JSJUxC4	Power system load forecasting using mobility optimization and multi-task learning in COVID-19	0	1	2022	1	economic effects & environmental policy		[lstm,gru,svm,xgb,lgb,rf,mlp]	[shap]	data on energy load, mobility, weather etc . From multiple sources	power load forecasting in different european countries and usa	0
https://www.emerald.com/insight/content/doi/10.1108/BIJ-01-2022-0025/full/html	Hospitality and COVID-19: a willingness to choose e-consultation owing to unemployment and home isolation
https://www.medrxiv.org/content/10.1101/2020.07.24.20155192v3	Predict ing critical state after COVID-19 diagnosis: Model development using a large US elect ronic health record dataset	0	1	2021	1	clinical markers	[shap]	[xgb]	[shap]			0
https://www.mdpi.com/1660-4601/18/16/8814	Process Improvement Approaches for Increasing the Response of Emergency Departments against the COVID-19 Pandemic: A Systematic Review	1										review the literature on process improvement interventions focused on increasing the Emergency Departments response to the current COVID-19 outbreak to delineate future research lines based on the gaps detect ed in the pract ical scenario
https://www.mdpi.com/2504-2289/6/4/106	Automatic Medical Face Mask Detect ion Based on Cross-Stage Partial Network to Combat COVID-19												Face Mask Dataset (FMD) and Medical Mask Datasets are analyzed without xai.
https://www.sciencedirect .com/science/article/pii/S0142061522008079	General short-term load forecasting based on multi-task temporal convolutional network in COVID-19	0	1	2022	1	economic effects & environmental policy		[lstm,gru,svm,xgb,lgb,rf,mlp]	[shap]	data on energy load, mobility, weather etc . From multiple sources	power load forecasting in different european countries and usa	0
https://digital.csic.es/handle/10261/280569	Bias in algorithms of AI systems developed for COVID-19: A scoping review	1										A review of ethically relevant by academic literature in artificial intelligence (AI) algorithms developed either for patient risk predict ion and triage, or for contact tracing to deal with the COVID-19 pandemic
https://www.emerald.com/insight/content/doi/10.1108/IDD-01-2021-0003/full/html?casa_token=bOUCJu-5HkIAAAAA:8I3WoU89vU4Ui5QAOVvzsd-0_JNJJtVJAXKyQoKI95RX1PuBGqx5zDG9vjpc-Cavz81nYdf9sVlMiwK_WBELOXbg-HeoLiw5X3ApKbl7LltWJkJZPd2I	Forecasting mental health and emotions based on social effects media expressions during the COVID-19 pandemic	0		2021	1							0	Markers (e.g. anxiety and depression markers) evolution are modeled as univariate (arima, prophet) and multivariate time series (var,rnn) to support marker forecasting for a given time horizon. Prophet is an additive regression model originally developed by Facebook that works best with series with seasonal effect s and a large number of historical data. vect or auto regression (VAR) is a stochas…
https://www.jstage.jst.go.jp/article/internalmedicine/62/2/62_0086-22/_article/-char/ja/	Mortality Predict ion of COVID-19 in Hospitalized Patients Using the 2020 Diagnosis Procedure Combination Administrative Database of Japan	0	1	2023	1	clinical markers		[lasso regression,logistic regression,lgb]	[shap]			0
https://www.mdpi.com/1660-4601/18/6/2842	Volume-of-Interest Aware Deep Neural Networks for Rapid Chest ct -Based COVID-19 Patient Risk Assessment	0	1	2021	1	ct		[dcnn]	[grad-cam]			0	the effect iveness of deep models for COVID-19 diagnosis from ct s is improved by attention-based strategies allowing a preliminary extract ion of most informative sub-volumes, used for patient classification. By focusing on the most infect ed slices, the model complexity is reduced, so that abrupt and lossy image reduct ion can be avoided.
https://www.diva-portal.org/smash/get/diva2:1679938/FULLTEXT01.pdf	Deep Learning for Continuous Time Series of clinical markers Waveform Data		0
https://ieeexplore.ieee.org/abstract /document/10296689?casa_token=556DgIt1ZTkAAAAA:_2GQJkGqtXCsbilnVPt1Sn-vh_JOB4pBWAhjKlRMUhR1BPd_pJa2BBVeW2xFC8kPJQscZp1CqT_SJQ	Covid-19 Risk Predict ion with Ensemble Boosting Algorithms		0
http://ijaims.smiu.edu.pk/ijaims/index.php/AIMS/article/view/47	Performance Analysis for the Diagnosis of COVID-19 Predict ion by Mathematical Modeling & Simulation		0
https://www.nature.com/articles/s41467-020-17280-8	Early triage of critically ill COVID-19 patients using deep learning												predict ive mean matching to impute numeric features, logistic regression to impute binary variables and Bayesian polytomous regression to impute fact or features are used. LASSO regression is used to select and sort the statistically significant clinical markers features.
https://link.springer.com/chapter/10.1007/978-3-030-98167-9_8	Computational Intelligence Using Big Data for Fight Against Covid-19 Pandemic in Healthcare Environment
https://www.mdpi.com/2073-8994/14/1/16	Data-Driven Analytics Leveraging Artificial Intelligence in the Era of COVID-19: An Insightful Review of Recent Developments	1										major services that AI can provide in the context of COVID-19 pandemic based on six grounds, (i) AI role in epidemic behavior containment strategies, (ii) AI role in data life cycle phases employed to control pandemic via digital solutions, (iii) AI role in performing analytics on heterogeneous types of data stemming from the COVID-19 pandemic, (iv) AI role in the healthcare sect or in the contex…
https://ieeexplore.ieee.org/abstract /document/10295132?casa_token=I8MazZwrO5kAAAAA:qSaZHx7x7fILFMGkSX-uVmMJeFTnniVsTeIQU24oSX8fvQE0lL1tnQrdlBjp-bJVEAk5ki6Yk1kkWw	Neural Network based Covid-19 Diagnosis using x-ray and ct Scan Images		0
https://arxiv.org/abs/2206.13365	Interpretable Acoustic Representation Learning on Breathing and Speech Signals for COVID-19 Detect ion	0	1	2022	0	audio recognition		[hybrid dl]	[attention weight]			0	The raw audio recognition signals are processed with a bank of 1-D convolutional filters that are parameterized as cosine modulated Gaussian funct ions. The choice of these kernels allows the interpretation of the filter banks as smooth band-pass filters. The filtered outputs are pooled, log-compressed and used in a self-attention based relevance weighting mechanism. The relevance weighting empha…
https://www.sciencedirect .com/science/article/pii/S0048969720323755?casa_token=n287ODWEkSMAAAAA:XtuVqjJIRF6KaDst_5k2VfkrqmnTkLLB_BLKZUGc-6xp_nT0RIwW9NstVLswD7wynp8etMVPObY	Restruct ured society and environment: A review on potential technological strategies to control the COVID-19 pandemic	1										The review enlightens the various implemented technologies that assists healthcare, government, public, industries, environment, energy system for fighting against COVID-19
https://www.mdpi.com/2075-4426/12/2/309	A Multi-Agent Deep Reinforcement Learning Approach for Enhancement of COVID-19 ct Image Segmentation												This approach utilizes deep reinforcement learning agents to select optimal masks during the segmentation of medical images.
https://s3-us-west-2.amazonaws.com/ieeeshutpages/xplore/xplore-shut-page.html
https://www.ncbi.nlm.nih.gov/pmc/articles/PMC8978951/	A Method for Intelligent Allocation of Diagnostic Testing by Leveraging Data from Commercial Wearable Devices: A Case Study on COVID-19	0	1	2022	0	clinical markers		[logistic regression,knn,rf,svm,xgb]	[intrinsic interpretability]
https://www.researchgate.net/profile/Mohammad-Najaran/publication/346078932_Applications_of_Artificial_Intelligence_in_Battling_Against_Covid-19_A_Literature_Review/links/602b2dda92851c4ed57518b9/Applications-of-Artificial-Intelligence-in-Battling-Against-Covid-19-A-Literature-Review.pdf	Applications of Artificial Intelligence in Battling Against Covid-19: A Literature Review	1		2020								an overview on the applications of AI in a variety of fields including diagnosis of the disease via different types of tests and symptoms, monitoring patients, identifying severity of a patient, processing covid-19 related tests, epidemiology, pharmaceutical studies, etc.
https://www.sciencedirect .com/science/article/pii/S0091743522002195	Wearable technology for early detect ion of COVID-19: A systematic scoping review	1										review examines the use of wearable technology as a solution and highlighted types, mechanisms, and detect ion accuracy
https://web.archive.org/web/20201103060217id_/https://www.medrxiv.org/content/medrxiv/early/2020/05/14/2020.05.07.20094573.full.pdf	Development and validation of the COVID-19 severity index (CSI): a prognostic tool for early respiratory decompensation	0	1	2020	0	clinical markers		[xgb]	[shap]			0
https://link.springer.com/article/10.1007/s00500-022-06943-x	Biserial targeted feature project ion based radial kernel regressive deep belief neural learning for covid-19 predict ion												The Point-Biserial Correlation is a special case of the Pearson Correlation and is used when we want to measure the relationship between a continuous variable and a dichotomous variable, or one that has two values
https://link.springer.com/article/10.1007/s10489-021-02616-8	Cross-sect ional analysis and data-driven forecasting of confirmed COVID-19 cases	0	1	2022	1	epidemic behavior		[xgb,lgb,rf,da-rnn]	[shap,attention weight]	Spatial data contains demographic, public health, and other relevant COVID-19 predict ors for 50 states and District of Columbia in the United States as well as time-series data of COVID-19 in each state of the United States from March 1, 2020, to September 30, 2020	Total number of confirmed COVID-19 cases per 1000 people as of September 30, 2020	0	The paper presents two types of studies.one is a cross-sect ional study performed by means of xgb and shap tp illustrate the main spatial, demographical and environmental policy fact ors influencing the virus spread. The other study employs a dual stage attention based rnn model incorporating mobility fact ors to provide a time series forecast of covid case numbers. DA-RNN model involves two atte…
https://www.proquest.com/openview/129cfa97dcf3170a6a25bae5e57e98cf/1?pq-origsite=gscholar&cbl=2037694	Additive LOG transformation distributed feature embedding convolutional neural learning classifier for early COVID-19 predict ion												Relevant features are select ed using the Tversky similarity-indexed stochastic distributive embedding technique. For feature learning, the Cox regression is applied to the hidden layers of a convolutional classifier which provides the output results with minimum time.
https://ieeexplore.ieee.org/abstract /document/9724545?casa_token=HDJ27DEqzYQAAAAA:nF4y6uBXBgoqBYvNo9NJgCOId8D8rL6sRxf3LMEdklD6mGFzPRrQb4yvVzJL5ANnA8OhrZuzdWi73g	Spatial-Temporal Data Science of COVID-19 Data		0										anomaly detect ion techniques to the students’ interact ions to reduce the number of assignments/exams that need to be checked against fraud
https://link.springer.com/chapter/10.1007/978-3-030-87872-6_30	Analysis of Students’ Online Interact ions in the Covid Era from the Perspect ive of Anomaly Detect ion
https://ieeexplore.ieee.org/abstract /document/9716478?casa_token=ZnJIGArZEpEAAAAA:W6VYAnI0497-l5IgxLR_8umdUGYtA39-mio0wfcuDE994U3SEhMAGshm1rzDwaiELwkd_I3d1DvaSQ	Novel Coronavirus (COVID-19) Predict ion using Deep Learning Model with Improved Meta-Heuristic Optimization Approach		0
https://link.springer.com/chapter/10.1007/978-3-030-84910-8_8	Revealing COVID-19 Data by Data Mining and Visualization		0
https://link.springer.com/article/10.1007/s11042-023-14923-y	Automatic diagnosis of COVID-19 related respiratory diseases from speech	0	0	2023	1							0
https://www.sciencedirect .com/science/article/pii/S1532046423000163	A method for comparing multiple imputation techniques: A case study on the U.S. national COVID cohort collaborative		0
https://journals.plos.org/plosone/article?id=10.1371/journal.pone.0259031	Change of human mobility during COVID-19: A United States case study		0
https://www.igi-global.com/chapter/leadership-and-strategic-decision-making-under-exogenous-shocks-such-as-covid-19/309478	Leadership and Strategic Decision Making Under Exogenous Shocks Such as COVID-19
https://www.sciencedirect .com/science/article/pii/S0148296323001649	Artificial intelligence and discrete-event simulation for capacity management of intensive care units during the Covid-19 pandemic: A case study							[rf]				0
https://www.mdpi.com/2079-6374/13/1/62	Role of Wearable Sensing Technology to Manage Long COVID	1										This review includes long COVID challenges for frequent monitoring of biometrics and its possible solution with wearable device technologies for diagnosis and post-therapy of diseases
https://www.mdpi.com/2075-4418/11/2/158	LungINFseg: Segmenting COVID-19 Infect ed Regions in Lung ct Images Based on a Receptive-Field-Aware Deep Learning Framework	0	1	2021	1	ct		[dcnn]	[cam]			0	(1)Feature attention modules are used to encourage CNN to learn and focus on task-relevant information instead of learning non-useful information
https://www.researchsquare.com/article/rs-3376366/v1	HAR-BiNet: COVID-19 Predict ion Using Hybrid Attention based Residual Bidirect ional Gated Recurrent Unit	0		2023	0							0
https://link.springer.com/article/10.1007/s11604-023-01466-3	Predict ion of oxygen supplementation by a deep-learning model integrating clinical markers parameters and chest ct images in COVID-19	0		2023	1	clinical markers & ct		[hybrid dl-dl]	[mfi]			0	(1)the clinical markers and image network blocks were combined and passed through ResNet and fnally through a fully connect ed layer.(2)a mean feature importance based formula id introduced to comput the importance of th nth fact or; The importance of feature n is the absolute value of the difference between the original model estimate and the model estimate obtained by inputting the value of the…
https://www.nature.com/articles/s41587-022-01350-x	Smartphone apps in the COVID-19 pandemic	1										a review of smart phone apps and wearbles during the pandemic
https://arxiv.org/abs/2010.08115	Pinball-OCSVM for early-stage COVID-19 diagnosis with limited posteroanterior chest x-ray images
https://www.sciencedirect .com/science/article/abs/pii/S0957417423029160	A heterogeneous multi-attribute case retrieval method for generating emergency response alternatives based on interval evidential reasoning and gained and lost dominance score method: An application to the COVID-19 emergency situation
https://www.nature.com/articles/s41598-022-27342-0	Descriptive charact eristics of continuous oximetry measurement in moderate to severe covid-19 patients		0
https://www.researchgate.net/profile/Ali-Asghar-Heidari/publication/357304690_Detect ion_of_COVID-19_severity_using_blood_gas_analysis_parameters_and_Harris_hawks_optimized_extreme_learning_machine/links/61d284f1e669ee0f5c80e2d2/Detect ion-of-COVID-19-severity-using-blood-gas-analysis-parameters-and-Harris-hawks-optimized-extreme-learning-machine.pdf	Detect ion of COVID-19 severity using blood gas analysis parameters and Harris hawks optimized extreme learning machine	0	0	2022	1	clinical markers	[HHOSRL]	[KELM]				0
https://www.proquest.com/openview/e920cf3fbd295e80239cb98077342eed/1?pq-origsite=gscholar&cbl=18750&diss=y	The Development and Optimization of a Deep-Learning Strategy for COVID-19 Classification in Chest x-ray Radiography
https://www.tandfonline.com/doi/full/10.2147/RMI.S292314	Artificial Intelligence in Predict ing clinical markers Outcome in COVID-19 Patients from clinical markers, Biochemical and a Qualitative Chest x-ray Scoring System	0	1	2021	1	clinical markers & x-ray	[boruta]	[rf]	[dt]			0	(1)As base imputation models, Predict ive Mean Matching (PMM)-mice19 and Random Forest classifiers (RF)-mice are used. PMM-mice essentially uses the values of a neighbor, where the neighbor is randomly select ed among the k nearest points in bootstrap samples.(2) the random forest model was then pruned and simplified to create a simple associative tree.
https://academic.oup.com/pnasnexus/article/2/7/pgad223/7225910?login=false	Evidence for positive long- and short-term effect s of vaccinations against COVID-19 in wearable sensor metrics		0
https://link.springer.com/chapter/10.1007/978-981-99-1624-5_2	Adaptive Deep Recurrent Neural Network-Based COVID-19 Healthcare Data Predict ion for Early Risk Predict ion	0		2023	1	clinical markers						0
https://arxiv.org/abs/2206.06444	A method for comparing multiple imputation techniques: A case study on the U.S. national COVID cohort collaborative		0
https://www.embs.org/pulse/articles/better-tech-for-detect ing-covid-19/	Better Tech for Detect ing COVID-19		0
https://www.sciencedirect .com/science/article/abs/pii/S0301420723010309	Volatility forecasting of crude oil futures based on Bi-LSTM-Attention model: The dynamic role of the COVID-19 pandemic and the Russian-Ukrainian conflict	0	1	2024	1	financial market		[lstm, bi-lstm]	[attention weight]	data on epidemic behavior news-related fact ors, geopolitic fact ors, key financial market indicators, and historical volatility indicators of crude oil future prices	Volatility forecasting of crude oil futures	0
https://spj.science.org/doi/full/10.34133/2022/9830476	Mobile Sensing in the COVID-19 Era: A Review	1										A review of mobile sensing for monitoring COVID-19 covering remote detect ion, long-term tracking, contact tracing, and epidemic behavior study
https://ieeexplore.ieee.org/abstract /document/9671302?casa_token=ZkwUxHiTyRsAAAAA:qt4eep2zrgGiHfhwWECfp8zQs_e4semt_xwQ4tHySlSrdAtz7fIijfowTgo1ie3IMJz81VZPICdR1w	Multimodality Data Fusion for COVID-19 Diagnosis	0		2021	0	ct & x-ray						0	(1)a pre-trained convolutional neural network (convnet) model is employed as a feature extract or. After extract ing features from the CXR and ct scans individually, all of the data from each modality are aggregated and feed the combined features to a new DL classifier(2)AutoKeras is an implementation of AutoML for deep learning models using the Keras API, specifically the tf. keras API provided …
https://ieeexplore.ieee.org/abstract /document/9882738?casa_token=H7HyR-m6-c8AAAAA:uTmaNklF3GY4Byg6SQzRv_024qWoNmYWAz4I3_nApaB5BDr3NpJbTCJ49nchnx_Zvf8SdDAG1zMp0w	Detect ion of Covid-19 Pneumonia from chest x-ray images: joint use of ECovNNet and fuzzy distance	0		2022	0	x-ray						0	research into detect ion of disease from portable CXRs is challenging due to the low resolution. Hazy pulmonary opacities in CXR can sometimes be blurred which makes detect ion more difficult. In order to use DL algorithms to handle such hazy regions and irregularities of portable CXR images, using a combination of CXR and fuzzy features, can result in a higher classification performance.
https://academic.oup.com/eurpub/article/33/5/930/7226726?login=false	Variation in mortality burden of the COVID-19 pandemic across federal states in Germany	0	1	2023	1	epidemic behavior		[fixed effect regression]	[intrinsic interpretability]	data on state-level cumulative number of cases, Economic act ivity, employment and capacity of intensive care units etc. during the COVID-19 pandemic in Germany.	possible regional-level determinants of spatial inequality in pandemic-related excess mortality in Germany	0	Fixed effect s is a statistical regression model in which the intercept of the regression model is allowed to vary freely across individuals or groups
http://semarakilmu.com.my/journals/index.php/applied_sciences_eng_tech/article/view/4990	COVID-19 Diagnosis Based on Multi Deep Neural Networks of Chest Lung x-ray Images	0	0			x-ray		[ensemble learning]				0
https://acp.copernicus.org/articles/21/17167/2021/acp-21-17167-2021-discussion.html	Response of atmospheric composition to COVID-19 lockdown measures during spring in the Paris region (France)		0
https://ieeexplore.ieee.org/abstract /document/9914248?casa_token=UhvVy9KT31YAAAAA:smTcxm1dK5FJI1gl3sRGcRglHdIeLzJR9cED9xa48gOQfy_LJxzaKTxvsrRkGRW13KgWrxQLyvoGWQ	Performance Evaluation of CNN-based Transfer Learning for COVID-19 Pneumonia Identification with Various Levels of Layer Partial Freezing		0
https://link.springer.com/chapter/10.1007/978-981-19-0098-3_31	COVID-19 Risk Predict ion with Regularized Discriminant Analysis and Lasso Regression Using Booster Tree							[boosted tree]					feature select ion is about select ing the subset of the original feature set, whereas feature extract ion creates new features
https://www.frontiersin.org/articles/10.3389/fdata.2022.1043704/full	Methods for detect ing probable COVID-19 cases from large-scale survey data also reveal probable sex differences in symptom profiles	0	1	2022	1	clinical markers		[bayes net, logistic regression]	[intrinsic interpretability]			0
https://link.springer.com/chapter/10.1007/978-3-031-25825-1_24	A Novel CNN-Based Approach for Distinguishing Between COVID and Common Pneumonia
https://journals.plos.org/plosone/article?id=10.1371/journal.pone.0277350	A caveat to using wearable sensor data for COVID-19 detect ion: The role of behavioral change after receipt of test results
https://medikom.iocspublisher.org/index.php/JTI/article/view/454	Classification of restrict ions on community act ivities level in the covid-19 pandemic using fuzzy logic
https://www.frontiersin.org/articles/10.3389/fmed.2022.975243/full	Building and implementing a contact less clinical markers trial protocol for patients with COVID-19: A Korean perspect ive
https://www.medrxiv.org/content/10.1101/2022.03.01.22271685v1	Patients with CLL have similar high risk of death upon the omicron variant of COVID-19 as previously during the pandemic
https://dl.acm.org/doi/full/10.1145/3550272	Modeling the Geospatial Evolution of COVID-19 using Spatio-temporal Convolutional Sequence-to-sequence Neural Networks	0		2022	1	epidemic behavior				real-world data obtained during the first year of the pandemic, in Portugal	Spatio-temporal predict ion of future incidence rates of COVID-19	0	To understand Geospatial Evolution of COVID-19, Methods like seir, var, arima, lstm consider the input data as independent sequences of vect ors and do not explore the spatial context available in Spatio-temporal data. In Convolutional LSTM (ConvLSTM) approach, the input data struct ures are 3D tensors, with the first dimension corresponding to the number of relevant measurements and the last two…
https://ashpublications.org/blood/article/140/5/445/485309/Patients-with-CLL-have-a-lower-risk-of-death-from	Patients with CLL have a lower risk of death from COVID-19 in the Omicron era
https://journals.sagepub.com/doi/full/10.1177/0310057X20975777	Intensive care digital health response to emerging infect ious disease outbreaks such as COVID-19
https://bcas.edpsciences.org/articles/bcas/abs/2022/01/bcas2022003/bcas2022003.html	Traject ory Tracking of COVID-19 epidemic behavior Risk Using Self-organizing Feature Map	0		2022	1	epidemic behavior		[som,k-means]	[intrinsic interpretability]	publicly available COVID-19 data released by WHO includes the official daily counts of new confirmed cases and deaths from 3, January 2020 to 10, January 2021 (374 days totally) in 237 countries	traject ory tracking of COVID-19 epidemic behavior risk in 237 countries	0	(1)the feature map is the output of one filter applied to the previous layer(2) SOM groups the data to a number of small and compact clusters with respect to BMU best matching unit taking the neurons as the cluster centers
https://repository.canterbury.ac.uk/item/94w6v/worldwide-survey-of-covid-19-associated-arrhythmias
https://ieeexplore.ieee.org/abstract /document/10137127?casa_token=AYs0JPeBQIkAAAAA:14JHfk7mLeaySvk0AROPIomZecBQEZn6_xgeeANrYf1bwF-oHRBeb_pmdrrtyieqhtkUMlY4d2dtaQ	Fine-grained parallel social effects modelling for analyzing COVID-19 propagation
https://books.google.de/books?hl=en&lr=&id=L-irEAAAQBAJ&oi=fnd&pg=PA330&dq=covid+intext:%22explainable+machine+learning%22&ots=emg_DA0tLU&sig=k3-hqQvQJxLhCNTmX6gpzZLby-M#v=onepage&q=covid%20intext%3A%22explainable%20machine%20learning%22&f=false	A Novel CNN-Based Approach for Distinguishing Between COVID and Common Pneumonia
https://www.cambridge.org/core/journals/journal-of-developmental-origins-of-health-and-disease/article/developmental-origins-of-health-and-disease-resilience-and-social effects-justice-in-the-covid-era/A98E4F96D3AC99A314A143933673EBF6	Developmental Origins of Health and Disease, resilience and social effects justice in the COVID era
https://onlinelibrary.wiley.com/doi/abs/10.1002/9781119769088.ch3	Analysis and Predict ion on COVID-19 Using Machine Learning Techniques
https://re.public.polimi.it/handle/11311/1186073	Strengthening city resilience through the re-orientation of a social effects innovation incubation programme in Covid-19 time.The case of ‘The School of the Neighbourhoods’
https://www.nature.com/articles/s41746-022-00591-z	Inter-individual variation in object ive measure of react ogenicity following COVID-19 vaccination via smartwatches and fitness bands
https://journals.plos.org/digitalhealth/article?id=10.1371/journal.pdig.0000100	Deploying wearable sensors for pandemic mitigation: A counterfact ual modelling study of Canada’s second COVID-19 wave	0	1	2022	1			[seir]	[intrinsic interpretability]	Data based on Canada’s second COVID-19 wave (September 1, 2020 to February 20, 2021)	wearable sensors capable of detect ing presymptomatic or asymptomatic infect ions have potential to help reduce the burden of infect ion during a pandemic	0	a compartmental model based on (SEIR) framework is built while splitting the Infect ious state into three sub-states: Presymptomatic, Asymptomatic, and Symptomatic.
https://www.sciencedirect .com/science/article/pii/S2666831923000395	Carbon-based biosensors: Next-generation diagnostic tool for target-specific detect ion of SARS-CoV-2 (COVID-19)
https://arxiv.org/abs/2204.02846	Evidence for positive long- and short-term effect s of vaccinations against COVID-19 in wearable sensor metrics -- Insights from the German Corona Data Donation Project		0
https://journals.sagepub.com/doi/abs/10.1177/03611981231169283	Short-Duration Crash Modeling to Understand the Impact of Operating Speed on Freeway Crashes During COVID-19	0	1	2023	1	transport policy		[negative binomial Lindley regression]	[intrinsic interpretability]	several databases (speed data, roadway inventory data, and crash data) that contain data from Dallas, Texas, spanning from 2018 to 2020	quantify the impact of operating speed on traffic crash occurrences	0
https://www.mdpi.com/2218-273X/12/5/690	Immune-Related Protein Interact ion Network in Severe COVID-19 Patients toward the Identification of Key Proteins and Drug Repurposing
https://ceur-ws.org/Vol-3235/paper20.pdf	Augmenting a COVID-19 Research Knowledge Graph With Influential Papers Predict ion	0	1	2023	0	language understanding	[bow,tf-idf,bert]	[rf,svm,logistic regression]	[shap,lime,rf feature importance]	e the WHO corpus with scholarly documents on the theme of COVID-19	predict ing influential scholarly documents with categorical 14 scholarly content	0
https://www.researchsquare.com/article/rs-3446631/v1	Spillover effect s of COVID-19 on USA Education Group stocks			2023	0	financial market					adjusted closing price time series of 16 representative stock registries of Educational Groups in the United States of America	0	two cluster algorithms, the K-means and Hierarchical Cluster are used to investigate the similarity or dissimilarity inherent to the price dynamics of these assets for both before and after the pandemic periods.
https://www.sciencedirect .com/science/article/pii/S0957582022000027?casa_token=lyct AKJJ59cAAAAA:tfAVNhrVFdWWmKKTo4QgPS_AUdrw3HuR62FiojIp1sSDVTjwrOyt0tVjgPetSTulz86SM8sbg-k	Safety and health management response to COVID-19 in the construct ion industry: A perspect ive of fieldworkers
https://www.mdpi.com/2073-4433/12/2/160	Ammonia and PM2.5 Air Pollution in Paris during the 2020 COVID Lockdown
https://journals.physiology.org/doi/full/10.1152/ajplung.00238.2020	Healing after COVID-19: are survivors at risk for pulmonary fibrosis?	1										This review examines current basic and clinical markers data regarding fibrogenic mechanisms of viral injury in the context of SARS-CoV-2.
https://www.mdpi.com/2227-9032/9/12/1744	Evaluation of a Non-Face-to-Face Multidisciplinary Health Care Model in a Population with Rheumatoid Arthritis Vulnerable to COVID-19 in a Health Emergency Situation
https://www.mdpi.com/1660-4601/19/19/12904	Changes in Air Quality and Drivers for the Heavy PM2.5 Pollution on the North China Plain Pre- to Post-COVID-19
https://journals.sagepub.com/doi/full/10.1177/1087054720978549	Physical Health, Media Use, and Mental Health in Children and Adolescents With ADHD During the COVID-19 Pandemic in Australia
https://www.mdpi.com/2076-3417/11/21/10263	Effect iveness of Prone Positioning in Patients with COVID-19-Related Acute Respiratory Distress Syndrome Undergoing Invasive Mechanical Ventilation
https://www.mdpi.com/2227-9032/10/12/2472	Consultation Management during the COVID-19 Pandemic: The Experience of Lithuanian Physicians
https://www.ncbi.nlm.nih.gov/pmc/articles/PMC9840564/	Spatio-temporal evolution of COVID-19 in the Republic of Ireland and the Greater Dublin Area (March to November 2020): A space-time cluster frequency approach	0		2023	1	epidemic behavior		[dynamic time clustering]	[intrinsic interpretability]	Laboratory (PCR)-confirmed, anonymised case data for all SARS[1]CoV-2 cases occurring between 29th February and 30th November 2020	spatiotemporal dynamics of laboratory-confirmed symptomatic COVID-19 across the Republic of Ireland from March to November 2020	0	Dynamic Time Warping algorithm permits identification and classification of time series with similar longitudinal patterns
https://www.delsunjse.com/index.php/njse/article/view/153	Aggregating Covid-19 Data on Vaccination and Mortality Progression for Dashboard Visualization: A Recap
https://www.sciencedirect .com/science/article/abs/pii/S2210670721007708?casa_token=n3Iv-ZetPz8AAAAA:6eKRSs7wPx8zZ1rLr-QEatx1h67De5Wf2pgs9dhvtXs3KhcuYLZX03Oo1Q1_DfM8DTAi_FPnkqA	Air pollution in three megacities of India during the Diwali festival amidst COVID-19 pandemic
https://www.sciencedirect .com/science/article/abs/pii/S1059056023003039	Does COVID-19 impact the dependence between oil and stock markets? Evidence from RCEP countries											0	This paper studies the dependence between crude oil and RCEP stock markets before and after COVID-19 by using local Gaussian correlations, contagion tests, and time-frequency domain causality tests.
https://europepmc.org/article/med/37474793	Consequences of the COVID-19 pandemic: Are there risk groups for reduced subject ive well-being after the first lockdown?	0	1	2020	0	psychology		[rf, linear regression]	[intrinsic interpretability]		explanation of reduced subject ive well-being after the first lockdown	0	"random forests" is used to identify groups with different trends in well-being. For the interpretation of the content, the results from a regression model with social effects and health aspect s as predict ors are represented.
https://journals.eanso.org/index.php/ajthm/article/view/1522	Adoption of Ict in Hotel Sect or During COVID-19 Pandemic in Uganda: Case Study of Select ed Hotels in Kigezi Sub Region												The ANOVA results show a significant effect of Ict on hotel guests and receipts since the P-value is between 0.00 and 0.05.
https://karger.com/dib/article/7/1/1/836574	Feasibility of Measuring Physiological Responses to Breakthrough Infect ions and COVID-19 Vaccine Using a Wearable Ring Sensor
https://www.ncbi.nlm.nih.gov/pmc/articles/PMC7299111/	Nutrition in times of Covid-19, how to trust the deluge of scientific information
https://jme.bmj.com/content/46/11/713.abstract	Lockdown, public good and equality during COVID-19
https://www.embs.org/covid-19-crisis-response/better-tech-for-detect ing-covid-19/	Better Tech for Detect ing COVID-19
https://academic.oup.com/hsw/article/45/4/289/6032285?login=false	Living at Home with Dementia Now More Complicated with COVID-19
https://modelling.semnan.ac.ir/article_7795.html?lang=en	Providing an expert system with the help of Arithmetic meta-heuristic algorithm to diagnose the infect ious disease of covid-19												non english
https://ieeexplore.ieee.org/abstract /document/9802535?casa_token=3w0tjPj6dwoAAAAA:VnzOvkpfZY15wufL4zdASkeTAiSv64S-SRwLpYV_wHnWFloUCgjUVlRnF2NULkjZm3AxovFFtf5WAA	Better Tech for Detect ing COVID-19
https://iariw.org/wp-content/uploads/2022/08/Romanko-OMahony-IARIW-2022.pdf	Covid resilience and digital readiness: An analysis using online company data	0	1	2022	0	language understanding		[lda,bert,dt]	[intrinsic interpretability]	The data are based on scraping the websites of a large number of UK firms monthly since May 2020	the extent to which prior digital readiness impact ed on firms’ resilience to the pandemic	0	Textual analysis is used to divide firms into groups.
https://books.google.de/books?hl=en&lr=&id=X1maEAAAQBAJ&oi=fnd&pg=PP1&dq=covid+intext:%22explainable+machine+learning%22&ots=Put9VeqDfo&sig=TGMIpY6hx5oa3ScrU8ieiCDSQ8U#v=onepage&q=covid%20intext%3A%22explainable%20machine%20learning%22&f=false	COVID-19: CHALLENGES & MANAGEMENT
https://econpapers.repec.org/article/sprscient/default.htm
https://journals.nauka-nanrk.kz/physics-mathematics/article/view/4495	АНАЛИЗ ТЕМАТИЧЕСКИХ КЛАСТЕРОВ ПУБЛИКАЦИЙ СМИ РЕСПУБЛИКИ КАЗАХСТАН ПО ТЕМЕ ПАНДЕМИИ COVID-19
https://www.researchgate.net/profile/Juracy-Bertoldo-Santos-Junior/publication/353231152_Inteligencia_artificial_e_COVID-19/links/61f2b8bfdafcdb25fd55cc5f/Inteligencia-artificial-e-COVID-19.pdf	Inteligência artificial e COVID-19	1											non english text
https://repositorio.usp.br/direct bitstream/51662adb-cab7-4d96-b8e2-8828fb4c64d7/Leonardo%20Cappellesso%20Bigolin.pdf	Detecção de postagens com informações falsas sobre a pandemia da COVID-19 na rede social effects Facebook
https://repositorium.hs-ruhrwest.de/frontdoor/index/index/docId/782	Erklärbare KI im Gesundheitswesen - Implementierung und Evaluation eines Lösungsansatzes mit Hilfe des Kaggle Datensatzes "Symptoms and COVID Presence"												non english text, bachelor thesis
https://repositorio.unipampa.edu.br/handle/riu/6011
https://link.springer.com/article/10.1007/s00103-023-03737-w	Consequences of the COVID-19 pandemic: Are there risk groups for reduced subject ive well-being after the first lockdown?
https://www.maxwell.vrac.puc-rio.br/60658/60658.PDF													non english text, bachelor thesis
https://sol.sbc.org.br/index.php/sbcas/article/view/21627												0	non english text, bachelor thesis
https://repositorio.ifsc.edu.br/handle/123456789/2504
https://sol.sbc.org.br/index.php/sbbd/article/view/21804
https://ieeexplore.ieee.org/abstract /document/9179729	DeepCOVIDNet: An Interpretable Deep Learning Model for Predict ive Surveillance of COVID-19 Using Heterogeneous Features and Their Interact ions	0	1	2020	1	epidemic behavior		[dnn]	[intrinsic interpretability, pfi]	census data, inter-county mobility, intra-county mobility, social effects distancing data, past growth of infect ion	growth of infect ion.	0
https://ieeexplore.ieee.org/abstract /document/9448270	An Interpretable Deep Learning Model for Covid-19 Detect ion With Chest x-ray Images	0	1	2021	0	x-ray		[dcnn]	[prototype layer]			0	(1)posthoc visualization methods fail to explain the act ual reasoning process behind the classifications made by the models.(2)a prototypical part represents a part, a patch or a sect ion of an image. The similarity score between a learned prototypical part and an image is considered as the sum of squares of the differences between the corresponding pixel values of the prototype and a patch of t…
https://www.nature.com/articles/s41746-021-00496-3	iCOVID: interpretable deep learning framework for early recovery-time predict ion of COVID-19 patients	0	1	2021	1	ct & clinical markers		[hybrid dl-dl]	[fsr,grad-cam]			0	The FSR mechanism is designed as a subnetwork to learn the significance (without positive or negative sign) of each clinical markers feature, which intuitively provides interpretability to the predict ion result. the subnetwork consists of fully connect ed layers. The final fully connect ed layer consists of K neurons that are connect ed to a softmax layer to produce the weighting coefficients. N…
https://www.nature.com/articles/s42256-022-00483-7	An interpretable deep learning workflow for discovering subvisual abnormalities in ct scans of COVID-19 inpatients and survivors	0	1	2022	1	ct						0
https://www.mdpi.com/2075-4418/11/9/1732	Object or Background: An Interpretable Deep Learning Model for COVID-19 Detect ion from ct -Scan Images					ct							look at 812
https://peerj.com/articles/cs-889/	Interpretable deep learning for the predict ion of ICU admission likelihood and mortality of COVID-19 patients	0	1	2022	1			[tabnet]	[attention weight]			0	TabNet exploits the benefits of sequential attention to choose features at each decision step and utilizes a feature value output called Masks, which shows whether a feature is select ed at a given decision step in the model and can be used to calculate the feature importance. The masks can be represented by heat maps for each input feature represented by each row, and a sample from the data set …
https://www.spandidos-publications.com/10.3892/etm.2020.8797	Interpretable artificial intelligence framework for COVID‑19 screening on chest X‑rays	0	1	2020	1	x-ray		[dcnn]	[grad-cam]			0	Each user can upload the ecg in a tabular format as an input and obtain the results via a 1-d cnn on whether the person is normal or has suffered from COVID earlier.
https://www.sciencedirect .com/science/article/pii/S0010482522003328?casa_token=8VHbLkt4v1UAAAAA:6nlTDFj4rnRJnXcEPtuwGe73FUE3Ut4suoItnwBQEf0WP3cXxnghHcMHGoIqPPmQSXVjPklDxcY	ecg-iCOVIDNet: Interpretable AI model to identify changes in the ecg signals of post-COVID subject s	0	1	2022	1	ecg		[dcnn]	[shap]
https://www.mdpi.com/1660-4601/18/21/11086	COVID-Transformer: Interpretable COVID-19 Detect ion Using Vision Transformer for Healthcare	0	1	2021	1	x-ray		[dcnn]	[grad-cam]
https://www.researchsquare.com/article/rs-1234007/v1	An Interpretable Deep Learning Model for Predict ing the Risk of Severe COVID-19 from Spike Protein Sequence	0	1	2022	0	genetic	[CNN]	[transformer learning]	[attention weights]			0
https://www.nature.com/articles/s41598-023-27697-y	Coronavirus covid-19 detect ion by means of explainable deep learning	0	1	2023	0	ct		[dcnn]	[grad-cam]			0
https://www.mdpi.com/2227-7390/11/6/1279	Deep Learning in COVID-19 Diagnosis, Prognosis and Treatment Select ion	1										review presents a number of promising applications of DL in various areas of COVID-19, including differential diagnosis, molecular virological research, therapeutics, and epidemiology
https://ieeexplore.ieee.org/abstract /document/9298069?casa_token=g8lsLvu31Q0AAAAA:t3PJcYhIoPUwo0X2lNWXB49NpIq8a6ul06XhJDZl6PdGQ6tPxsupSAZeYxj1PSu4FamlTHeN4mU5kw	Interpretable Saab Subspace Network for COVID-19 Lung Ultrasound Screening	0	1	2020	0	ultrasound		[saabnet]	[saab inverse transform]			0
https://dl.acm.org/doi/abs/10.1145/3466690?casa_token=bQYxuppO-_cAAAAA:5ExUWvmPdvpa9RSU7j8sYTnf86x2PXiwHK9lO8CrlISxEP3-9mlSHLbJqKlq4kbwenOsamrukM7c1Q	AIDCOV: An Interpretable Artificial Intelligence Model for Detect ion of COVID-19 from Chest Radiography Images	0	1	2021	0	ct		[transformer learning]	[attention weights]			0	the approach adds multiple attention layers in a hierarchical manner to obtain first the higher levels attention scores of images. This Contributes to increasing sensitivity of the model by identifying the specific blocks within each individual’s chest image that may include subtle signs of infect ion as well as providing interpretability to the results.
https://www.mdpi.com/2079-7737/11/12/1786		0	1	2022	0	genetic	[CNN]	[transformer learning]	[attention weights]			0
https://bmcinfect dis.biomedcentral.com/articles/10.1186/s12879-022-07617-7	Automated diagnosis and prognosis of COVID-19 pneumonia from initial ER chest x-ray s using deep learning	0	?	2022	1	x-ray	[ai scoring output]	[dCNN ]	[intrinsic interpretability]			0
https://www.medrxiv.org/content/10.1101/2020.05.16.20103408v2	Interpretable Artificial Intelligence for COVID-19 Diagnosis from Chest ct Reveals Specificity of Ground-Glass Opacities	0	1	2020	0	ct		[dl,dt]	[intrinsic interpretability]			0	The deep learning system and decision tree are combined to make an interpretable classifier.
https://arxiv.org/abs/2102.08360	Interpretable COVID-19 Chest x-ray Classification via Orthogonality Constraint	0	1	2021	0	x-ray		[dCNN ]	[grad-cam]			0	Standard deep learning models employ the categorical cross-entropy loss to perform image classification tasks. This work shows that incorporating the orthonormality loss produces improved semantic localization via GradCAM visualizations.
https://www.nature.com/articles/s41598-023-33685-z	An interpretable hybrid predict ive model of COVID-19 cases using autoregressive model and LSTM	0	1	2023	1	epidemic behavior		[ar-lstm]	[intrinsic interpretability]	information on populations, positive and total tests, number of deaths, and positive cases and vaccine utilization from california and WHO	COVID-19 cases	0
https://ieeexplore.ieee.org/abstract /document/9677750?casa_token=sooKbJX6890AAAAA:_mlneAhR6tu71jKi2jxLP_90AeplzDyZUQnaIvBZ-lV1Njhfsif62PuAtCigrbDKGQplyLggCH58UQ	X-ecgNet: An Interpretable DL model for Stress Detect ion using ecg in COVID-19 Healthcare Workers	0	1	2021	1	psychology		[hybrid dl-dl]	[shap]	data from multiple hospitals in Northern India	detect stress contributing fact ors in health care workers	0
https://ieeexplore.ieee.org/abstract /document/9680088?casa_token=DN8VB7Q9cpoAAAAA:0_RQGpQkQF8zaQlaIqSz40nQU1haVzpJfR1szvSHF6NzI3Ymk9CkOIPJUhyUy5jj2Zb2HReRdw7bkA	COVID-CBR: A Deep Learning Architect ure Featuring Case-Based Reasoning for Classification of COVID-19 from Chest x-ray Images	0	1	2021	0	x-ray		[dcnn]	[prototype layer]			0	(1)At present, the interpretation of a deep learning network is realised in two steps. Firstly, a neural network is designed to achieve state of the art results. Then, its interpretability is analysed after the training by setting up a separate model to decipher the achieved results, e.g. studying saliency map features. This however gives rise to the credibility of attained explanations as interp…
https://ieeexplore.ieee.org/abstract /document/9994851?casa_token=sPuQ7pr0YEYAAAAA:Q2smeXVFJ7aHAhW-JLVR5PVjcFqTNOdaiw3Hn1u0RxQSmxJC1P2ePub-pYKoyQ3MMRFQLQ7tdckgTw	Analyzing historical diagnosis code data from NIH N3C and RECOVER Programs using deep learning to determine risk fact ors for Long Covid	0	1	2022	0	clinical markers		[lstm,bi-lstm,lstm-cnn]	[grad-cam]			0	2D Convolutional Neural Networks (CNN) have been primarily used for computer vision applications, where multiple filters are trained to detect different input image features. 1D CNNs have been shown to work on time series problems like longitudinal EHR data. 1D Convolution works over the temporal dimension with different filter sizes, where the different filters learn different temporal patterns.…
https://arxiv.org/abs/2011.11736	Accurate and Rapid Diagnosis of COVID-19 Pneumonia with Batch Effect Removal of Chest ct -Scans and Interpretable Artificial Intelligence	0	1	2020	0	ct		[dcnn]	[attention weights]			0
https://www.sciencedirect .com/science/article/pii/S2214367X23000728	Applying an interpretable machine learning framework to study mobility inequity in the recovery phase of COVID-19 pandemic	0	1	2023	1	transport policy	[k-means time-series clustering]	[xgb]	[shap]	ride-hailing data	mobility inequity in recovery phase of the pandemic	0
https://www.mdpi.com/2379-139X/8/4/151	Mortality Predict ion Analysis among COVID-19 Inpatients Using clinical markers Variables and Deep Learning Chest Radiography Features	0	1	2022	1	x-ray & clinical markers		[hybrid ml-dl]	[lime]			0
https://www.spiedigitallibrary.org/conference-proceedings-of-spie/12088/120880A/Global-and-local-interpretation-of-black-box-machine-learning-models/10.1117/12.2604743.short?SSO=1	Global and local interpretation of black-box machine learning models to determine prognostic fact ors from early COVID-19 data	0	1	2021	0	clinical markers			[shap, lime, symbolic metamodeling, regression]			0	(1)In the gamut of machine learning algorithms, regressions remain one of the simplest and most explainable models with clear mathematical formulation.(2) the paper addresses the symbolic meta modelling, which integrates various simple parameterized funct ions to get a closed-form and interpretable expression for the meta model.
https://ieeexplore.ieee.org/abstract /document/9542933?casa_token=wShXTy03YUUAAAAA:QLj1es7m5hbcrHIufY4WypoSN0hKiUeahYsICeyZsiF17fBthxBQvjgZojkJzGs9pKHTnj0qVkQeoQ	New Insights Into Drug Repurposing for COVID-19 Using Deep Learning
https://www.mdpi.com/1999-4893/14/11/337	An Interact ion-Based Convolutional Neural Network (ICNN) Toward a Better Understanding of COVID-19 x-ray Images	0	1	2021	1	x-ray		[iCNN]	[intrinsic interpretability]			0
https://www.biorxiv.org/content/10.1101/2023.01.31.526312v2.abstract	Single-cell multi-omic topic embedding reveals cell-type-specific and COVID-19 severity-related immune signatures					genetic
https://towardsdatascience.com/ultrasound-for-covid-19-a-deep-learning-approach-f7906002892a	Accelerating Detect ion of Lung Pathologies with Explainable Ultrasound Image Analysis	0	1	2021	0	ultrasound		[dcnn]	[cam]			0
https://ieeexplore.ieee.org/abstract /document/9961853?casa_token=Sc_bNPZOO8MAAAAA:Cnyw1iHfBd8CihEVGzQzlV_JimOhSTGlzcm4jJxDHfrYwvhHtBs0X23ZDI57F_loLJ_SPO02EspI6w	Deep-Learning-Based COVID-19 Detect ion: Challenges and Future Direct ions	1										Summary of DL-Based Techniques for COVID-19 Detect ion Using different techniques and identify challenges and research questions in detect ing COVID-19 through deep learning which are not identified and fully elaborated by the researchers yet
https://pesquisa.bvsalud.org/global-literature-on-novel-coronavirus-2019-ncov/resource/ru/ppzbmed-10.1101.2023.01.31.526312	Single-cell multi-omic topic embedding reveals cell-type-specific and COVID-19 severity-related immune signatures					genetic
https://www.preprints.org/manuscript/202309.1746/v2	Recent Machine Learning and Deep Learning Theories and Methods for COVID-19 Diagnosis	1										the basic concepts of machine learning and deep learning, as well as the details of using the relevant methods of both to help diagnose COVID-19
https://www.thelancet.com/journals/ebiom/article/PIIS2352-3964(23)00047-6/fulltext	Incorporating variant frequencies data into short-term forecasting for COVID-19 cases and deaths in the USA: a deep learning approach	0	1	2023	1	epidemic behavior		[multi stage lstm,cdc]	[integrated gradients]	epidemic behavior, mobility, survey, climate, demographic, and SARS-CoV-2 variant frequencies data	forecast the number of COVID-19 cases and deaths for each US state at a weekly level for a forecast horizon of 1–4 weeks	0	(1)a multi-stage (4 stages) lstm deep learning framework is proposed, which, at each stage, forecasts a chosen target variable for the seven days ahead (e.g., one-week ahead forecast). The multi-stage model builds off the initial first stage predict ion to forecast an additional week out and continues to implement this iterative approach one stage at a time, to predict further into the future.(2)…
https://www.sciencedirect .com/science/article/pii/S0010482522004498?casa_token=Ai61Zxzn0bwAAAAA:6wJNrNGbhqrAYAisss9_uLp20ssn5FfOrlxxLSUfmPBAuMJ0--LTEDYMHigwkZxjFYKSMQjkHoY	AD-CovNet: An exploratory analysis using a hybrid deep learning model to handle data imbalance, predict fatality, and risk fact ors in Alzheimer's patients with COVID-19	0	1	2022	1	clinical markers		[hybrid dl-dl,xgb,rf,adaboost]	[rf feature importance,xgb feature importance, adaboost feature importance]			0	LSTM is mainly used so that data can be arranged in a sequence by utilizing its memory concept and MLPs are suitable for classification predict ion problems where inputs are assigned a class or label. The feature importances are computed based on tree based models.
https://www.topflightvalet.com/formatedpaper/1703970.pdf	An In-Depth Review on COVID-19 Infect ion Count Predict ion Using Deep Learning	1										Review on COVID-19 Infect ion Count Predict ion Using Deep Learning
https://www.cell.com/patterns/pdf/S2666-3899(22)00002-2.pdf	Inferring global-scale temporal latent topics from news reports to predict public health interventions for COVID-19	0	1	2022	1	language understanding		[transfer learning, lstm,logistic regression]	[intrinsic interpretability]	online media reports from 42 countries	A developed machine learning model called EpiTopics to automatic detect ion of the changes in the status of country dependent non-pharmacological interventions (NPI) for COVID-19 from news reports	0	(1)In this paper the documents are represented as a BOW for topic modeling. The order of words in sentences as well as semantic struct ure are ignored in this paper.(2)To predict the NPI mentioned in an article, a multi label logistic regression model is used for the ease of interpretability and also due to small training sample size.
https://www.mdpi.com/2079-3197/9/1/4	On the Application of Advanced Machine Learning Methods to Analyze Enhanced, Multimodal Data from Persons Infect ed with COVID-19	0	1	2021	1	epidemic behavior		[xgb,mlp,bi-lstm]	[xgb feature importance]	The WHO, medRxiv, and bioRxiv COVID-19 literature database	fact ors including local weather conditions and country-specific research sentiment, which play an important role in a patient’s progression of the disease	0
https://www.medrxiv.org/content/10.1101/2022.08.23.22279132v1	A Deep Learning Approach to Forecast Short-Term COVID-19 Cases and Deaths in the US	0		2022		epidemic behavior		[multi stage lstm,cdc]	[integrated gradients]	epidemic behavior, mobility, survey, climate, demographic, and SARS-CoV-2 variant frequencies data	forecast the number of COVID-19 cases and deaths for each US state at a weekly level for a forecast horizon of 1–4 weeks	0
https://link.springer.com/article/10.1007/s00330-023-09498-z	COVID-19 , where do we go from here? Bibliometric analysis of medical in COVID-19	1		2023								bibliometric analysis of COVID-19-related medical to determine the current status and indicate possible future direct ions
https://arxiv.org/abs/2302.06611	Deep Learning and Medical for COVID-19 Diagnosis: A Comprehensive Survey	1										the main contributions of deep learning applications using medical images in fighting against COVID-19 from the aspect s of image classification, lesion localization, and severity quantification, and review different deep learning architect ures and some image preprocessing techniques for achieving a preciser diagnosis
http://www.annalsofrscb.ro/index.php/journal/article/view/336	Design a Contact less Authentication System Using Hand Gestures Technique in COVID -19 Panic Situation		0
https://link.springer.com/chapter/10.1007/978-3-031-19647-8_2	COVID-19 Article Classification Using Word-Embedding and Different Variants of Deep-Learning Approach
https://www.frontiersin.org/articles/10.3389/fmed.2020.00541/full	Lung Mechanics of Mechanically Ventilated Patients With COVID-19: Analytics With High-Granularity Ventilator Waveform Data
https://www.sciencedirect .com/science/article/pii/S0925231221009115?casa_token=LsikVMZ4hLAAAAAA:vDjBqxE-LhlKLGe4i50kMyUKNdzOWpwdO8DP5-cACbnz-cqTPrfJGTIxEOpfyBLc3e3s_bTV8Wg	Deep supervised learning using self-adaptive auxiliary loss for COVID-19 diagnosis from imbalanced ct images	0	1	2021	1	ct		[dcnn]	[cam]			0	A novel self-adaptive auxiliary loss is proposed to help the training with imbalanced data by introducing a self-adaptive fact or, which reflect s the feature distribution and emphasizes minority class.
https://www.sciencedirect .com/science/article/pii/S0378720621001610?casa_token=eR6zxPle8DwAAAAA:0-U8EH1hcZmy144Z-99IWaEALwp9x_p1lCnRc8CGmt_HhRpA8VkEDLNrwOoeYWy3k7W47GpJsSM	Predict ing aspect -based sentiment using deep learning and information visualization: The impact of COVID-19 on the airline industry	0	1	2022	1	language understanding		[bert,textcnn,dt,knn,rf]	[attention weights]	d the flight reviews on TripAdvisor from January 2016 to August 2020	the impact of COVID-19 on passenger travel sentiment in several aspect s	0	For sentiment analysis, the use of attention e.g. to focus on an essential part of the sentence and convolution neural networks has emerged as a popular strategy.
https://www.sciencedirect .com/science/article/pii/S2589791820300244	An integrated fog and Artificial Intelligence smart health framework to predict and prevent COVID-19		0
https://www.ncbi.nlm.nih.gov/pmc/articles/PMC9285184/	BEHRTDAY: Dynamic Mortality Risk Predict ion using Time-Variant COVID-19 Patient Specific Traject ories	0	1	2022	1	language understanding		[behrt]	[attention weights,feature ablation]			0	(1)behrt is a transformer model for handling HER records(2)The behrt’s self attention mechanism gives it the ability to find the relationships among events which goes beyond temporal/sequence adjacency. (3)By depict ing diagnoses as words, each visit as a sentence, and a patient’s entire medical history as a document, behrt ispre-trained using the same approach as the original BERT.(4)feature abl…
https://ieeexplore.ieee.org/abstract /document/9910274	Automatic Text Summarization of COVID-19 Scientific Research Topics Using Pre-trained Models from Hugging Face	1		2022									review of some new works in the field of summarization that uses deep learning approaches, and then explain the application to COVID-19 related research papers
https://epubs.siam.org/doi/abs/10.1137/1.9781611976700.56	Inter-Series Attention Model for COVID-19 Forecasting	0	1	2021	0	epidemic behavior		[cnn]	[attention weights]	total population, population density, ratios of age/gender/race, available hospital beds, and traffic mobility up to September 27, 2020 from 50 states and DC in the US	forecasting newly confirmed cases, hospitalizations and death in interrelated regions	0	splitted rolling windows from residual time series of various regions are taken and are transformed into a common feature space using normalized convolution as embedding funct ions. attention mechanism are employed to measure the relation of one region to other regions by direct ly comparing the incidence curves after trend filtering. In such pairwise comparisons, differences in both time-depende…
https://www.medrxiv.org/content/10.1101/2021.01.04.21249218v1	State-level COVID-19 Trend Forecasting Using Mobility and Policy Data	0	1	2021	0	epidemic behavior		[robust regression]	[intrinsic interpretability]	COVID-19 daily confirmed case data, State-level mobility data, State restrict ion policy, State-level demographic information	predict the state-level infect ion trends of COVID-19 in the US	0
https://www.frontiersin.org/articles/10.3389/fpubh.2021.744100/full	Recurrent Neural Network and Reinforcement Learning Model for COVID-19 Predict ion					?
https://ojs.aaai.org/index.php/ICWSM/article/view/19353	Charact erizing user susceptibility to COVID-19 misinformation on Twitter	0	1	2022	0	language understanding		[dl,linear regression]	[intrinsic interpretability]	a list of fagged news sources as proxy of misinformation following suggestions by prior work	identify users’ online features and situational predict ors that correlate with their susceptibility to COVID19 misinformation	0	The deep network corresponded to each of two critical domain’s contribution to the final predict ion are captured by a corresponding coefficient of a linear regression.
https://publish.kne-publishing.com/index.php/fbt/article/view/5321	Automatic Text Summarization of COVID-19 Research Articles Using Recurrent Neural Networks and Coreference Resolution	0	?	2020	1	language understanding		[rnn,lstm]		The COVID-19 Open Research Dataset a resource of scientific papers related to COVID-19	Automatic text summarization	0	Sentence regression tries to model the relationship between sentence features (sentence representation vect or) and a real valued target label. The proposed method has three phases, sentence encoding, sentence ranking, and summary generation.
https://ieeexplore.ieee.org/abstract /document/10069792?casa_token=lYVRL3mVLqkAAAAA:XPWavcEyJTlH7tpRrDu9XgaQx4lgZSuA6tsfK1zxaoBLrp_3x3QC4WqA-GZ0DqbpalTjlYNOAfw8Nw	COVID-19 Detect ion from Cough Recording by means of Explainable Deep Learning	0	1	2022	0	audio recognition		[dCNN ]	[grad-cam]			0
https://journals.ntu.edu.iq/index.php/NTU-JPS/article/view/203	Predict the Risk Level in Iraqi Governorates According to the Spread of COVID-19 Using Data Mining	0	0	2022	1							0
https://link.springer.com/article/10.1007/s00354-021-00143-1	CoWarriorNet: A Novel Deep-Learning Framework for CoVID-19 Detect ion from Chest x-ray Images	0	0	2022	1	x-ray		[dCNN ]				0
https://www.frontiersin.org/articles/10.3389/frsip.2022.986293/full	COVID-19 respiratory sound analysis and classification using audio recognition textures		0
file:///C:/Users/Hamed/Downloads/EasyChair-Preprint-8007-1.pdf	COVID-19 Predict ion through CNN and LSTM Deep Learning Models		?		0
http://cs230.stanford.edu/project s_fall_2020/reports/55789981.pdf	County-Level COVID-19 Case Predict ions using Deep Learning
https://www.mdpi.com/2227-9032/11/17/2388	A Systematic Review on Deep Struct ured Learning for COVID-19 Screening Using Chest ct from 2020 to 2022	1										review of research findings on AI-guided tools for COVID-19 analysis/screening using chest ct scans images in the years 2020, 2021, and 2022
https://arxiv.org/abs/2109.09532	Charact erizing User Susceptibility to COVID-19 Misinformation on Twitter	0	1	2022	0	language understanding		[dl,linear regression]	[intrinsic interpretability]	a list of fagged news sources as proxy of misinformation following suggestions by prior work	identify users’ online features and situational predict ors that correlate with their susceptibility to COVID19 misinformation	0
https://www.sciencedirect .com/science/article/pii/S0010482522007806?casa_token=_Is1Y5XHAMwAAAAA:p33CXW0pQN1wYWBsENMhMuNBajywqhtltuyKPD-X7lrxKM-_23PIXMZR40jvF-Vz3YW_hiasp9k	A comprehensive review of COVID-19 detect ion techniques: From laboratory systems to wearable devices	1										This work summarizes the efforts that have been made in the domains from laboratory-based testing to asymptomatic patient monitoring via wearable systems.
https://www.sciencedirect .com/science/article/pii/S0010482521000433?casa_token=GuzO7A9P4sYAAAAA:s-orPejv7NZ1i3WwtIcct MSbdqf-QL6mXVH7831LHxqKssr8exyf6qI_amqo0wb9OiylVa4Eq7A	Discovering symptom patterns of COVID-19 patients using association rule mining	0	1	2021	1	clinical markers		[arm]	[intrinsic interpretability]			0	a qualitative comparison between different association rule mining algorithms is presented in this paper.
https://ieeexplore.ieee.org/abstract /document/9184922?casa_token=DUgHvXqrAB0AAAAA:lFV_74UVQ7Gjw9B3GB-tq2LBh-WlE1MAxXaU_q8iKp-BxOQjLrgpBpXjGk0Bct Il7lVXXtKHiJa3Bw	Leveraging Data Science to Combat COVID-19: A Comprehensive Review	1		2020								the benefits of data science to strategists and policymakers and guide them in coming to grips with the challenges, opportunities, and pitfalls involved in using data science to combat the COVID-19 pandemic
https://europepmc.org/article/ppr/ppr254574	Quantum Deep Learning Funct ional Similarities on Remdesivir, Drug Synergies to Treat COVID-19 in Pract ice
https://www.proquest.com/docview/2807222878?pq-origsite=gscholar&fromopenview=true	Drug Repositioning for Coronavirus (COVID-19) using Different Deep Learning Architect ures
https://www.sciencedirect .com/science/article/abs/pii/S0957417423016019	Collect ive intelligent strategy for improved segmentation of COVID-19 from ct	0		2024	1			[ensemble learning]				0	Multi-resolution approaches, which observe and evaluate a dataset at several resolutions, are popular in the machine learning domain. They capture the local geometry of neighbourhoods, which are charact erized by a collect ion of distances between points or groups of closest neighbours. This is analogous to looking at a portion of a slide at various microscopic resolutions; whereby, very small fe…
https://www.frontiersin.org/articles/10.3389/fmed.2023.1103559/full	Six-month follow-up after recovery of COVID-19 Delta variant survivors via ct -based deep learning	0										0
https://www.sciencedirect .com/science/article/pii/S0160412023002143	An investigation of PM2.5 concentration changes in Mid-Eastern China before and after COVID-19 outbreak			2023	1
https://www.sciencedirect .com/science/article/pii/S1568494622007323?casa_token=2g6K2E2mYScAAAAA:iEyVBEibWzZR6J2I4UdtR3qDvmkMIFqggGNbu5EBHlgjEFxW4rKcYqdX-oZrz_zS2qio1K5ir0E	McS-Net: Multi-class Siamese network for severity of COVID-19 infect ion classification from lung ct scan slices	0	1	2022	1	ct		[dCNN ]	[grad-cam]			0
https://content.iospress.com/articles/intelligent-decision-technologies/idt200178	A review of intelligent medical diagnosis for the COVID-19 infect ion	1										This paper reviews the use of ct scan, Chest x-ray , lung ultrasound images for COVID-19 diagnosis
http://www.ijirse.com/wp-content/upload/2022/09/KJ133.pdf	Enriching Covid-19 predict ion through CNN and LSTM Deep learning		0
https://www.sciencedirect .com/science/article/pii/S2666521222000242	Dynamic predict ion of mortality in COVID-19 patients in the intensive care unit: A retrospect ive multi-center cohort study	0	1	2022	1	clinical markers		[rf, logistic regression]	[shap]			0
https://web.s.ebscohost.com/abstract ?direct =true&profile=ehost&scope=site&authtype=crawler&jrnl=15462218&AN=164310658&h=8lA2Gi9tZ3T%2b0WCRpqRG3vYuE652V0tIIKOkvtPnOYwj%2bCQKeK5KbZLcoKEkobte7dbKlx3GKkqj%2b3Lurttqaw%3d%3d&crl=c&resultNs=AdminWebAuth&resultLocal=ErrCrlNotAuth&crlhashurl=login.aspx%3fdirect %3dtrue%26profile%3dehost%26scope%3dsite%26authtype%3dcrawler%26jrnl%3d15462218%26AN%3d164310…	Comparative Analysis of COVID-19 Detect ion Methods Based on Neural Network	1										a review of various datasets and methods used to diagnose COVID-19
http://www.aasmr.org/jsms/Vol12/JSMS%20Oct %202022/Vol.12.No.05.01.pdf	Geospatial Features Influencing the Formation of COVID-19 Clusters		0
https://www.proquest.com/openview/4e90b7577eaa02be56d7035139963d1f/1?pq-origsite=gscholar&cbl=18750&diss=y	Applications of Deep Learning and Cloud Computing for the Analysis of x-ray Data to Predict COVID-19 Outcome, and for Cardiac MRI Segmentation
https://link.springer.com/article/10.1007/s10796-021-10131-x	The Role of Artificial Intelligence in Fighting the COVID-19 Pandemic	1										this work presents a data science perspect ive on how AI is fighting the COVID-19 pandemic
https://www.igi-global.com/chapter/an-effect ive-video-surveillance-system-by-using-cnn-for-covid-19/287230	An Effect ive Video Surveillance System by using CNN for COVID-19												video surveillance system for mask detect ion and social effects distance maintenance
https://www.researchgate.net/profile/Renato-Maaliw-Iii/publication/365371526_Forecasting_Models_for_COVID-19_Pandemic_A_Scoping_Literature_Review/links/6391df30484e65005bf4610e/Forecasting-Models-for-COVID-19-Pandemic-A-Scoping-Literature-Review.pdf	Forecasting Models for COVID-19 Pandemic: A Scoping Review	1		2022	0							analysis of methodologies, algorithms, applications, and new AI technologies that can be applied for forecasting and diagnosing COVID-19
https://www.mdpi.com/2075-4418/13/10/1749	A Survey of COVID-19 Diagnosis Using Routine Blood Tests with the Aid of Artificial Intelligence Techniques	1										The study reviewed some newly emerging artificial intelligence (AI)-based methods to diagnose COVID-19 using routine blood tests.
https://www.medrxiv.org/content/10.1101/2020.11.22.20232959v5	Use of Artificial Intelligence on spatio-temporal data to generate insights during COVID-19 pandemic: A Review	1										present a comprehensive analysis of the use of AI techniques for spatio-temporal modeling and forecasting and impact modeling on diverse populations as it relates to COVID-19
https://proceedings.neurips.cc/paper/2020/hash/2d16ad1968844a4300e9a490588ff9f8-Abstract .html	CogMol: Target-Specific and Select ive Drug Design for COVID-19 Using Deep Generative Models
https://www.ncbi.nlm.nih.gov/pmc/articles/PMC8647653/	Exploration of Dark Chemical Genomics Space via Portal Learning: Applied to Targeting the Undruggable Genome and COVID-19 Anti-Infect ive Polypharmacology					genetic
https://ieeexplore.ieee.org/abstract /document/9581192?casa_token=6YMR1-E-e4AAAAAA:1jMrpnfiYOx10QsUKia39ukJMsEBZ-vwS_Kf2iytZ2qhGbH5i07bUEuldAFZztdXFlysG-HdqTgyJg	An Adaptable LSTM Network Predict ing COVID-19 Occurrence Using Time Series Data	0	0	2021	0	epidemic behavior						0	the paper presents a hybrid lstm-nn model. Time series data is represented as a 2D vect or of sequences, with 14 days of each of the features. This input is processed using two Keras LSTM layers with 120 neurons each, separated by a dropout layer. Static data is passed through a single simple neural network layer (a Keras Dense layer) containing three neurons. This dropout layer was added to help…
https://link.springer.com/chapter/10.1007/978-3-030-75762-5_17	TLife-LSTM: Forecasting Future COVID-19 Progression with Topological Signatures of Atmospheric Conditions	0	1	2021	0	epidemic behavior		[graphical lstm]	[intrinsic interpretability]	the number of COVID-19 confirmed cases/hospitalizations from US states at county-level, and 2) daily records of environmental policy variables from weather stations	nonlinear relationships between atmospheric conditions and COVID-19 dynamics	0	This paper builds time series (via lstm) of graphs that reflect the underlying connect ions of atmospheric conditions across local regions. That is, attaching weighted edges as a funct ion of temporal-varying temperature or relative humidity provides a natural way to track weather changes between regions and link these with the trend in COVID-19 dynamics.
https://www.nature.com/articles/s41467-020-20816-7	Real-time predict ion of COVID-19 related mortality using elect ronic health records			2021	1	clinical markers		[Nonlinear Time-varying Covariates]	[integrated gradients]			0
https://systematicreviewsjournal.biomedcentral.com/articles/10.1186/s13643-021-01879-z	Personal identification with artificial intelligence under COVID-19 crisis: a scoping review	1										a scoping review approach to map the progression of contact less personal identification systems using artificial intelligence over the past 5 years
https://www.igi-global.com/chapter/survey-of-applications-of-neural-networks-and-machine-learning-to-covid-19-predict ions/294733	Survey of Applications of Neural Networks and Machine Learning to COVID-19 Predict ions	1										the use of neural networks (NN) and machine learning (ML) are described along with which countries are creating these techniques and how these are being used for COVID-19 diagnosis and detect ion
https://www.igi-global.com/article/survey-of-recent-applications-of-artificial-intelligence-for-detect ion-and-analysis-of-covid-19-and-other-infect ious-diseases/313574	Survey of Recent Applications of Artificial Intelligence for Detect ion and Analysis of COVID-19 and Other Infect ious Diseases	1										the use of neural networks (NN) and machine learning (ML) are described along with which countries are creating these techniques and how these are being used for COVID-19 or other disease diagnosis and detect ion.
https://www.researchsquare.com/article/rs-2466037/v1	Segmentation of Lung Lobes and Lesions in Chest ct for the Classification of COVID-19 Severity
https://www.mdpi.com/2079-7737/12/6/887	An epidemic behavior Analysis for Assessing and Evaluating COVID-19 Based on Data Analytics in Latin American Countries	0				epidemic behavior		[seir, bayesian regression]		time series of COVID-19 cases in a representative sample of Latin American countries	e COVID-19 spread in Latin American countries over time	0	The study deploys a SEIR model to determine the epidemic behavior seir curves based on realistic time series estimates of transmission rates
https://link.springer.com/chapter/10.1007/978-3-030-82322-1_14	Application of Ensemble Techniques Based Sentiment Analysis to Assess the Adoption Rate of E-Learning During Covid-19 Among the Spect rum of Learners	0	0	2021	0	language understanding				Data recently collect ed from students pursuing UG degrees at various universities and colleges. The online questionnaire is prepared to gather data through Google Forms.	attitudes of students’ towards e-learning during COVID-19 epidemic behaviors	0
https://pubs.aip.org/aip/acp/article/2822/1/020003/2921103	Detect ion of Covid-19 early symptoms with higher accuracy using novel chest x-ray s images using VGG-16 network comparing residual neural network	0	0	2023	0							The review investigates the main scope and contributions of AI in combating COVID-19 from the aspect s of disease detect ion and diagnosis, virological and pathogenesis, drug and vaccine development, and epidemic behavior and transmission predict ion
https://dl.acm.org/doi/abs/10.1145/3465398	A Survey on Applications of Artificial Intelligence in Fighting Against COVID-19	1
https://www.mdpi.com/1660-4601/19/10/5901	Current Artificial Intelligence (AI) Techniques, Challenges, and Approaches in Controlling and Fighting COVID-19: A Review	1		2022								this paper attempts to provide a quick, concise, and precise survey of the state-of-the-art AI-based techniques, technologies, and datasets used in fighting COVID-19. Several domains, including forecasting, surveillance, dynamic times series forecasting, spread predict ion, genomics, compute vision, peak time predict ion, the classification of medical —including ct and x-ray and how they can be p…
https://link.springer.com/chapter/10.1007/978-981-99-1410-4_29	Employing Soft Computing-Based GGA-MLP for Hyperparameter Optimization in COVID-19-Infect ed Lung Image Data Classification		0									0	hyper parameter tuning
https://link.springer.com/chapter/10.1007/978-3-030-76063-2_2	Automated Segmentation of COVID-19 Lesion from Lung ct Images Using U-Net Architect ure		0
https://link.springer.com/article/10.1007/s11042-023-16116-z	Performance optimization of hunger games search for multi-threshold COVID-19 image segmentation		0
https://ojs.aaai.org/index.php/AAAI/article/view/26855	Phase-Informed Bayesian Ensemble Models Improve Performance of COVID-19 Forecasts							[bayesian ensemble learning]	[model ablation]			0	This study proposes a Bayesian Ensemble Models to utilize the outcomes from a set of machine and deep learning models. Bayesian model averaging (BMA) is a well-studied, pract ical framework for probabilistic forecast averaging that, unlike the model select ion, also takes into account the uncertainty in predict ions. Its application to combining multiple weather models has been studied exhaustive…
https://arxiv.org/abs/2209.09448	Attributed Network Embedding Model for Exposing COVID-19 Spread Traject ory Archetypes			2022	0	epidemic behavior	[aane]	[k-means, gaussian mixture]	[Kruskal Wallis, Dunn]	location intelligence features from 2,787 US counties from March 3 to June 29, 2020 capturing cross-county visitation networks, as well as heterogeneous features related to population act ivities, human mobility, socio-demographic features, disease attribute, and social effects interact ion	explore latent heterogeneous features in cities and communities to uncover clusters of counties in the United States based on their pandemic spread transmission traject ories	0	The attribute network embedding model created with two main components: (1) county-level features (node features); and (2) cross-county movement network (spatial network topology). The attribute matrix was obtained in the first step and was calculated into the attribute similarity matrix. Second, a spatial network struct ure was construct ed based on cross county movements and was then expressed …
https://d197for5662m48.cloudfront.net/documents/publicationstatus/158243/preprint_pdf/7095f10da503fdf63bb40dffda1a7cab.pdf	Leveraging Data Science To Combat COVID-19	1	1	2020								the benefits of data science to strategists and policymakers and guide them in coming to grips with the challenges, opportunities, and pitfalls involved in using data science to combat the COVID-19 pandemic
https://www.mdpi.com/2076-3417/11/15/7080	A Feature-Based Analysis for Time-Series Classification of COVID-19 Incidence in Chile: A Case Study	0	1	2021	1	epidemic behavior		[conv-lstm,lstm,svm,bi-lstm]	[feature ablation]	Data on mobility, death, patinets in icu, hospitalization by region from the official COVID-19 repository of Ministry of Science Chile	predict ing the COVID-19 incidence in the Chilean urban commune of Concepción	0	The feature importance approach creates a baseline model that considers only the communal feature subset to obtain an initial performance. Then, each of the regional and national features is added to the model individually (one at a time) to create a feature space. For each feature added to the model, the algorithm measures the performance difference compared to the performance of the baseline mo…
https://systematicreviewsjournal.biomedcentral.com/counter/pdf/10.1186/s13643-021-01879-z.pdf	Personal identification with artificial intelligence under COVID-19 crisis: a scoping	1										a scoping review approach to map the progression of contact less personal identification systems using artificial intelligence over the past 5 years
https://europepmc.org/article/pmc/pmc10118015	Human behavior in the time of COVID-19: Learning from big data											an overview of the existing studies on using big data techniques to study human behavior in the time of the COVID-19 pandemic. In particular, we categorize these studies into three groups-using big data to measure, model, and leverage human behavior, respect ively.
https://pdfs.semanticscholar.org/9ed4/22f3f211a81cb6172813f8cde61dae171d1d.pdf	An epidemic behavior Analysis for Assessing and Evaluating COVID-19 Based on Data Analytics in Latin American Countries	0				epidemic behavior		[seir, bayesian regression]		time series of COVID-19 cases in a representative sample of Latin American countries	e COVID-19 spread in Latin American countries over time	0
https://ieeexplore.ieee.org/abstract /document/9596196	Predict ive analysis of Covid on economic effects of India using machine learning technqiue	0	0	2021	1
https://link.springer.com/article/10.1007/s13721-022-00389-9	A comparison of Covid-19 cases and deaths in Turkey and in other countries		0
https://formative.jmir.org/2022/9/e35114/	Exploring Socioeconomic Status as a Global Determinant of COVID-19 Prevalence, Using Exploratory Data Analytic and Supervised Machine Learning Techniques: Algorithm Development and Validation Study	0	0	2022	1	epidemic behavior		[linear regression,rf,adaboost]		data sets were combined to obtain (1) life expect ancy, (2) expect ed years of schooling, (3) mean years of schooling, (4) GNI, (5) COVID-19 cases per million in 2020 (January 1-December 31), and (6) COVID-19 cases per million in 2021 (January 1-December 31)	predict cumulative COVID-19 cases in a multicountry sample of 182 countries	0
https://link.springer.com/chapter/10.1007/978-981-16-2597-8_46	Monitoring of the COVID-19 Cases by EWMA Control Chart		0
https://www.researchgate.net/profile/Hayder-Abdulsada/publication/356897133_Applications_of_artificial_intelligence_with_cloud_computing_in_promoting_social effects_distancing_to_combat_COVID-19/links/61b21aadc06743719a8febba/Applications-of-artificial-intelligence-with-cloud-computing-in-promoting-social effects-distancing-to-combat-COVID-19.pdf?_sg%5B0%5D=started_experiment_milestone&origin=jou…	Applications of artificial intelligence with cloud computing in promoting social effects distancing to combat COVID-19		0
https://www.researchgate.net/profile/Thabani-Nyoni/publication/347509203_PREDIct ION_OF_CONFIRMED_COVID-19_CASES_IN_THE_DOMINICAN_REPUBLIC_USING_ARTIFICIAL_NEURAL_NETWORKS/links/5fdf1ce692851c13fea3f6f5/PREDIct ION-OF-CONFIRMED-COVID-19-CASES-IN-THE-DOMINICAN-REPUBLIC-USING-ARTIFICIAL-NEURAL-NETWORKS.pdf	PREDIct ION OF CONFIRMED COVID-19 CASES IN THE DOMINICAN REPUBLIC USING ARTIFICIAL NEURAL NETWORKS		0
https://www.proquest.com/docview/2607588519?pq-origsite=gscholar&fromopenview=true	Forecasting Covid-19 New Cases in Bosnia And Herzegovina		0
https://www.proquest.com/docview/2607592319?pq-origsite=gscholar&fromopenview=true	Forecasting Covid-19 New Cases in Yemen		0
https://papers.ssrn.com/sol3/papers.cfm?abstract _id=4379713	K1K2NN: A Novel Multi-Label Classification Approach Based on Neighbours to Predict Covid Drug Side Effect s from Chemical Properties		0
https://link.springer.com/article/10.1007/s10115-023-01923-5	Drug-CoV: a drug-origin knowledge graph discovering drug repurposing targeting COVID-19		0										Knowledge graph embedding is a technique to encode the entities and relations in a Knowledge graph as dense and low-dimensional vect or representations. Wang Q, Mao Z, Wang B et al (2017) Knowledge graph embedding: a survey of approaches and applications. IEEE Trans Knowl Data Eng 29(12):2724–2743
http://asian.go4publish.com/id/eprint/3202/	Multidetect or ct in Evaluation of Post COVID-19 Pulmonary Complications with 3D ct Volumetric Assessment of Post COVID-19 Fibrosis
https://ijsret.com/wp-content/uploads/2022/01/IJSRET_V8_issue1_130.pdf	Review of Artificial Intelligence Techniques for Covid-19 Diagnosis											various techniques of artificial intelligence algorithms to findings with clinical markers symptoms, exposure history and laboratory testing to rapidly diagnose patients who are positive for COVID-19
https://www.sciencedirect .com/science/article/pii/S026427512200244X?casa_token=iFYfvBXdJfUAAAAA:PADxApsJq0TlzqKlFUHIuAMu3zj8f4UMST90UOpTRPztf9-6Dlv826Ohj3hMGrbWqH6p8gRZo_U	Data-driven contact network models of COVID-19 reveal trade-offs between costs and infect ions for optimal local containment policies	0	0	2022	1	epidemic behavior				anonymized, geo-localized mobility data and census and demographic data	investigate the dynamic contact patterns of the populations in a number of US counties	0	the model builds an agent based model network struct ure based on the colocation of phone numbers. On top of the network a seir model is applied
https://www.frontiersin.org/articles/10.3389/fbuil.2020.607961/full	Early Indicators of Human Act ivity During COVID-19 Period Using Digital Trace Data of Population Act ivities		0
https://journals.plos.org/plosone/article?id=10.1371/journal.pone.0275714	The impact of COVID-19 pandemic on ridesourcing services differed between small towns and large cities	0	1	2022	1	transport policy		[rf]	[shap]	over 220 million analyzed ride requests in the City of Chicago, Illinois, and 52 thousand in the Town of Innisfil, Ontario	demand for ridesourcing services differed between small towns and large cities during the pandemic	0
https://arxiv.org/abs/2009.09514	Early Indicators of Human Act ivity During COVID-19 Period Using Digital Trace Data of Population Act ivities		0
https://appliednetsci.springeropen.com/articles/10.1007/s41109-021-00361-y	Effect s of population co-location reduct ion on cross-county transmission risk of COVID-19 in the United States	0	0	2021	1	epidemic behavior				Facebook weekly co-location maps, which estimate the extent to which people from different regions are co-located for all counties. Data from the first week of March to the first week of May 2020 is available.	examine the transmission risk of COVID-19 based on cross-county population co-location	0	statistical correlation analysis
https://www.sciencedirect .com/science/article/pii/S0269749122006558?casa_token=nS4RU0vW-fAAAAAA:fSn6fkGq3u_UsO3L1BZ327xRLnvoqvs4M05tWC94w4RJVwjYJWcmecdV0L5OZMha9RdO5aQMJwY	Determination of the human impact on the drop in NO2 air pollution due to total COVID-19 lockdown using Human-Influenced Air Pollution Decrease Index												The results of the regression and correlation analysis using T-test revealed that there was an inverse and statistically significant relationship between HIAPDI and decrease in tropospheric NO2 during the COVID-19 confinement in the regions of France
https://academic.oup.com/jcag/article/4/Supplement_1/79/6158594?login=false	A103 PIVOTING IN A PANDEMIC: THE IMPAct OF COVID-19 ON THE PROVISION OF CARE FOR PATIENTS WITH INFLAMMATORY BOWEL DISEASE: A PRELIMINARY ANALYSIS
https://papers.ssrn.com/sol3/papers.cfm?abstract _id=4103394	Understanding Pedestrian Evacuation Spaces Using the social effects Force Model During the Covid-19 Pandemic
https://www.researchsquare.com/article/rs-2733470/v1	SARS-CoV-2 induced B cells generate an anticipatory memory against new virus variants and re-engage in COVID-19 vaccine responses
https://repositorium.sdum.uminho.pt/handle/1822/85429	An epidemic behavior analysis for assessing and evaluating COVID-19 based on data analytics in latin American countries	0				epidemic behavior		[seir, bayesian regression]		time series of COVID-19 cases in a representative sample of Latin American countries	e COVID-19 spread in Latin American countries over time	0
https://cyberleninka.ru/article/n/prognozirovanie-letalnogo-ishoda-u-patsientov-s-ustanovlennym-diagnozom-covid-19	Прогнозирование летального исхода у пациентов с установленным диагнозом COVID-19
https://dergipark.org.tr/en/pub/jarnas/article/1055917	Makine Öğrenmesi Yöntemleri ile Türkiye'de Covid-19'a İlişkin Günlük Vaka, Ağır Hasta, Vefat ve İyileşen Sayısı Tahmini		0
https://ieeexplore.ieee.org/abstract /document/9136600?casa_token=sXkj7tMGuk4AAAAA:GUyhXTVbKGSjsVpXC38NfJ8Esd99IPoGrIYOAeciNuVxzFDp1Kx6tgY0x-OwbKyct FFQB7NOtG9rPg	B5G and Explainable Deep Learning Assisted Healthcare Vertical at the Edge: COVID-I9 Perspect ive
https://link.springer.com/article/10.1007/s00521-020-05636-6	COVIDScreen: explainable deep learning framework for differential diagnosis of COVID-19 using chest x-ray s	0				x-ray							multiple GAN architect ures and their ability to generate realistic synthetic samples of COVID-19 chest x-ray s to deal with limited numbers of training samples are evaluated.
https://www.sciencedirect .com/science/article/pii/S0169260720314413?casa_token=AtagCNd5AjMAAAAA:NCeASpz38vNwqsXVoHXKGfRt93OHGCmXnphwPLYgGV96N7WImu-VsTSK2kDKH-NDl4TsmJe_vJg	Explainable Deep Learning for Pulmonary Disease and Coronavirus COVID-19 Detect ion from x-ray s	0				x-ray
https://www.nature.com/articles/s41598-023-27697-y		0				ct
https://www.mdpi.com/2075-4418/11/9/1712	CSGBBNet: An Explainable Deep Learning Framework for COVID-19 Detect ion	0				ct
https://link.springer.com/chapter/10.1007/978-3-030-72752-9_16	Explainable Deep Learning for Covid-19 Detect ion Using Chest x-ray and ct -Scan Images	1	1	2021	0	x-ray & ct		[dcnn]	[Vanilla Gradient, Gradient*Input, SmoothGrad, Integrated Gradients, Deconvolution, Guided BackPropagation, LRP, Act ivations Visualization, Grad-CAM, Occlusion, DeepTaylor]			(1) comparison of various interpretation techniques in the context of covid image classification by means of two public data sets resulting in comprehending the measure of the positive and negative contribution of input parameters in the decision of DL models, and the detect ion of data biases in each explaination technique. (2) The paper focuses on explaining convolutional neural networks (CNN) …
https://www.mdpi.com/2075-4426/10/4/213	Evaluation of Scalability and Degree of Fine-Tuning of Deep Convolutional Neural Networks for COVID-19 Screening on Chest x-ray Images Using Explainable Deep-Learning Algorithm	0				x-ray
https://www.mdpi.com/2227-7390/10/23/4408	Explainable Deep-Learning-Based Depression Modeling of Elderly Community after COVID-19 Pandemic	0	1	2022	1	psychology		[logistic regresion, gb,xgb,knn,svm,dnn]	[lime]	Raw data from the Korea Centers for Disease Control and Prevention’s 2020 Community Health Survey	the mental health of elderly individuals	0
https://www.sciencedirect .com/science/article/pii/S1746809423008571	X-RCRNet: An explainable deep-learning network for COVID-19 detect ion using ecg beat signals	0				ecg
https://www.mdpi.com/2075-4418/12/6/1482	COVLIAS 2.0-cXAI: Cloud-Based Explainable Deep Learning System for COVID-19 Lesion Localization in Computed Tomography Scans	0	1	2022	1	ct		[cnn]	[Grad-CAM, Grad-CAM++, Score-CAM, FasterScore-CAM]			0
https://europepmc.org/article/ppr/ppr156325	EXPLAINABLE-BY-DESIGN APPROACH FOR COVID-19 CLASSIFICATION VIA ct -SCAN	0				ct
https://dspace.bracu.ac.bd/xmlui/handle/10361/15023	Interpretable COVID-19 classification leveraging ensemble neural network and explainable AI
https://orbi.umons.ac.be/bitstream/20.500.12907/5090/1/Paper%2001_%20Explainable%20Deep%20Learning_Covid19.pdf	Explainable Deep Learning for Covid-19 detect ion using chest x-ray and ct images	1	1	2021	0	x-ray & ct		[dcnn]	[Vanilla Gradient, Gradient*Input, SmoothGrad, Integrated Gradients, Deconvolution, Guided BackPropagation, LRP, Act ivations Visualization, Grad-CAM, Occlusion, DeepTaylor]			(1) comparison of various interpretation techniques in the context of covid image classification by means of two public data sets resulting in comprehending the measure of the positive and negative contribution of input parameters in the decision of DL models, and the detect ion of data biases in each explaination technique. (2) The paper focuses on explaining convolutional neural networks (CNN) …
https://link.springer.com/chapter/10.1007/978-3-030-73882-2_89	Explainable Deep Learning Model for COVID-19 Screening in Chest ct Images	0				ct
https://www.irjmets.com/uploadedfiles/paper/issue_7_july_2022/28646/final/fin_irjmets1658559071.pdf	EXPLAINABLE DEEP LEARNING MODEL FOR COVID-19 DIAGNOSIS	0				x-ray & ct
https://www.mdpi.com/2075-4418/12/9/2132	Segmentation-Based Classification Deep Learning Model Embedded with Explainable AI for COVID-19 Detect ion in Chest x-ray Scans	0				x-ray
https://link.springer.com/chapter/10.1007/978-981-16-5411-4_4	Explainable Deep Learning Through Grad-CAM and Feature Visualization for the Detect ion of COVID-19 in Chest x-ray Images	0				x-ray
https://ieeexplore.ieee.org/abstract /document/10069792?casa_token=OJxoJ_Mh5ukAAAAA:jCnuUzoCYH0shaMh-h_ulwl42m5ZgQghpY8YXtkQbXmONXxlutJ9-Dxq0ykm_XWIyl6jDockqoTPcQ	COVID-19 Detect ion from Cough Recording by means of Explainable Deep Learning	0				audio recognition
https://pubs.aip.org/aip/acp/article-abstract /2385/1/050001/2820909/Efficient-explainable-deep-learning-technique-for	Efficient explainable deep learning technique for COVID-19 diagnosis based on computed Tomography scan images of lungs	0				ct
https://www.mdpi.com/1424-8220/21/2/455	Explainable COVID-19 Detect ion Using Chest ct Scans and Deep Learning	0				ct
https://www.sciencedirect .com/science/article/pii/S0031320321002223	Checklist for responsible deep learning modeling of medical images based on COVID-19 detect ion studies	1										A review of medical articles and indicate typical errors including numerous mistakes made at different stages of data acquisition, model development, and explanation construct ion emerging from the lack of deep understanding of the radiography domain.
https://www.hindawi.com/journals/cin/2022/4254631/	COVID-19 Classification from Chest x-ray Images: A Framework of Deep Explainable Artificial Intelligence	0				x-ray
https://hal.science/hal-04182077/	Visual Interpretable and Explainable Deep Learning Models for Brain Tumor MRI and COVID-19 Chest x-ray Images	0				x-ray & mri
https://dspace.bracu.ac.bd/xmlui/handle/10361/15677		0
https://arxiv.org/abs/2011.11719	Explainable-by-design semi-supervised representation learning for covid-19 diagnosis from ct	0				ct
https://pesquisa.bvsalud.org/portal/resource/pt/ppmedrxiv-20078584	EXPLAINABLE-BY-DESIGN APPROACH FOR COVID-19 CLASSIFICATION VIA ct -SCAN	0				ct
https://www.sciencedirect .com/science/article/pii/S0010482521009355?casa_token=p9NU5P_MnAoAAAAA:RpbLpho_WFcnY635MBclBm0wD8qUXnG9KQhb87mKxZ0EoqH2fpMhW3CLqQ0d1-WMEQ_DIwQ0Px0	The COVID-19 epidemic behavior analysis and diagnosis using deep learning: A systematic literature review and future direct ions	1										DL techniques used in COVID-19 have been categorized into seven main distinct categories as Long Short Term Memory Networks (LSTM), Self-Organizing Maps (SOMs), Conventional Neural Networks (CNNs), Generative Adversarial Networks (GANs), Recurrent Neural Networks (RNNs), Autoencoders, and hybrid approaches.
https://jespublication.com/upload/2021-10.pdf	B5G and Explainable Deep Learning Assisted Healthcare Vertical
https://link.springer.com/article/10.1007/s12530-023-09511-2	A large multiclass dataset of ct scans for COVID-19 identification
https://arxiv.org/abs/2110.10813	CXR-Net: An Encoder-Decoder-Encoder Multitask Deep Neural Network for Explainable and Accurate Diagnosis of COVID-19 pneumonia with Chest x-ray Images					x-ray
https://link.springer.com/article/10.1007/s00500-023-07813-w	ELUCNN for explainable COVID-19 diagnosis					x-ray
https://ieeexplore.ieee.org/abstract /document/9576766?casa_token=MwA8XgDVpf4AAAAA:vSe8FVKJpjgGKL9RZ8ryK3caBzrdz9bZMUM7g-hDOc-Rs7eN-HDTcEJcMyN84PoVZDT9gebWUmm4Sw	Comparative Analysis of Explainable Artificial Intelligence for COVID-19 Diagnosis on CXR Image	0	1	2021	0	x-ray		[cnn]	[lime,shap]			0
https://www.sciencedirect .com/science/article/pii/S093336572100107X?casa_token=2nAuxCQJJ2IAAAAA:FmH0LV12uQe8d8lK2RL95No2aAdN7r3TCnF5iZn6Fa1calZRx4BDm7ft7pmo5A94l9qk-K1t-3o	An explainable AI system for automated COVID-19 assessment and lesion categorization from ct -scans					ct
https://ieeexplore.ieee.org/abstract /document/9136589?casa_token=7xuE-5DyZ8cAAAAA:U1oE-dYhYvUYArAHh-xS79DQskxu7d9QIiK7LX5vfbWd4kHBcWXE1st5j-lVZVQuxid-1zt_cmSPgw	Explainable AI and Mass Surveillance System-Based Healthcare Framework to Combat COVID-I9 Like Pandemics
https://ieeexplore.ieee.org/abstract /document/9944138?casa_token=5-aIKZeSYIAAAAAA:Kbrgm1xQbnqI_xs41pZjco-2IkKY7wdrkPjmIJbmwd14ZMwxmF8bb2vCLQYDA8VwsRQLgcF6BaXpRg	CXR-Net: A Multitask Deep Learning Network for Explainable and Accurate Diagnosis of COVID-19 Pneumonia From Chest x-ray Images					x-ray
https://www.annualreviews.org/doi/abs/10.1146/annurev-bioeng-110220-012203	Deep Learning and Medical Image Analysis for COVID-19 Diagnosis and Predict ion	1										summarize existing deep learning and medical image analysis methods but also offer in-depth discussions and recommendations for future investigations
https://ieeexplore.ieee.org/abstract /document/9259025?casa_token=8VTBBIDLHUkAAAAA:tyKDjHrnDxvqfiv09kEov1bTuoNs8qwsVA93EsUOI-ruuIm7d1_oxJXQr9ILVZK4mRHi3ubaBu0CDA	An Explainable System for Diagnosis and Prognosis of COVID-19	0				language understanding & clinical markers		[hybrid ml-pca]	[shap]			0
https://www.sciencedirect .com/science/article/pii/S0031320322003077?casa_token=eiupzyNFDGYAAAAA:eomSDR_-mxXegxJ1gAHLMnwmYUh8PEzRbU70Knmw_NIfnK9QamoedHiBwE_Ioe88hCpAL6Q5xyg	Covid-MANet: Multi-task attention network for explainable diagnosis and severity assessment of COVID-19 from CXR images	0				x-ray
https://cdn.techscience.cn/uploads/attached/file/20211203/20211203013446_76766.pdf	A Survey on Machine Learning in COVID-19 Diagnosis	1	1	2021	1							The review paper focuses on Corona Virus Disease 2019 diagnosis based on image classification Including medical data collect ion, image preprocessing, feature extract ion, and image classification. seven methods are reviewed in detail: transfer learning, ensemble learning, unsupervised learning and semi-supervised learning, convolutional neural networks, graph neural networks, explainable deep ne…
https://ieeexplore.ieee.org/abstract /document/9721585	Ensemble Image Explainable AI (XAI) Algorithm for Severe Community-Acquired Pneumonia and COVID-19 Respiratory Infect ions	0				x-ray
https://ieeexplore.ieee.org/abstract /document/9932246	COVID-VIT: Classification of Covid-19 from 3D ct chest images based on vision transformer model	0				ct
https://www.sciencedirect .com/science/article/pii/S2352914822000892	A novel explainable COVID-19 diagnosis method by integration of feature select ion with random forest	0	1	2022	1	clinical markers		[rf]	[dt]			0
https://ieeexplore.ieee.org/abstract /document/9680088?casa_token=xZsknFJk_EwAAAAA:jWHAi31tjezw2As_oLnqh_Sn5YfnuE572CHa4nZeXSCJHwlettLnvQMfhR6ndng7BaQ4drW7qhyyeg	COVID-CBR: A Deep Learning Architect ure Featuring Case-Based Reasoning for Classification of COVID-19 from Chest x-ray Images	0	1	2021	0	x-ray		[dcnn]	[prototype layer]			0
https://www.sciencedirect .com/science/article/pii/S020852162200078X	Explainable COVID-19 detect ion using fract al dimension and vision transformer with Grad-CAM on cough sounds	0				audio recognition			[grad-cam]
https://ieeexplore.ieee.org/abstract /document/10079667	Explainable COVID-19 Three Classes Severity Classification Using Chest x-ray Images	0				x-ray
https://ui.adsabs.harvard.edu/abs/2020arXiv201111719D/abstract	Explainable-by-design Semi-Supervised Representation Learning for COVID-19 Diagnosis from ct					ct
https://www.mdpi.com/2075-4418/13/3/441	Uncertain-CAM: Uncertainty-Based Ensemble Machine Voting for Improved COVID-19 CXR Classification and Explainability	0	1	2023	1	x-ray						0
https://www.frontiersin.org/journals/digital-health/articles/10.3389/fdgth.2021.662343/full	Explainable Machine Learning for COVID-19 Pneumonia Classification With Texture-Based Features Extract ion in Chest Radiography	0	1	2022	1	x-ray	[shap-rfecv]	[xgb,rf]	[shap]			0
https://link.springer.com/chapter/10.1007/978-3-030-69744-0_10	Artificial Intelligence and the Control of COVID-19: A Review of Machine and Deep Learning Approaches	1		2021								the prevalent Machine and Deep Learning approaches for the control of COVID-19
https://www.sciencedirect .com/science/article/pii/S0960077920305865?casa_token=1mhNC9Kpiu8AAAAA:T7ommWJBvVKCq4QPnUZ9fvEqaGVN2eNPaZOjFslgEh7ebWZPlrK_osgME5k-lUP3VL9roEQs6DY	A deep learning and grad-CAM based color visualization approach for fast detect ion of COVID-19 cases using chest x-ray and ct -Scan images	0				x-ray & ct			[grad-cam]
https://ieeexplore.ieee.org/abstract /document/10215391?casa_token=vrxTAV3UM-0AAAAA:z4jCu7dFDP_S2fLNqPKusTuySddzUqRXJPSldgU7Abrrm7zIqvJp3Yg54FDmToU81XEU_sZfbTOTJA	COVID-19 Lung Detect ion using Keras Deep Learning Models	0				x-ray							Keras application includes e.g. VGG (Visual Geometry Group), ResNet (Residual Network), Xception, MobileNet, and DenseNet.
https://www.nature.com/articles/s41598-023-46493-2	Improving explainable AI with patch perturbation-based evaluation pipeline: a COVID-19 x-ray image analysis case study	0				x-ray							A figure depict s Motivation for model developers and clinicians to implement XAI in AI-enabled clinical markers decision support systems.
https://www.mdpi.com/2227-9032/10/9/1624	Identifying the High-Risk Population for COVID-19 Transmission in Hong Kong Leveraging Explainable Machine Learning	0	1	2022	1	epidemic behavior		[dt, knn,rf, linear regression,xgb,	[shap]	The tertiary planning unit (TPU) for the Territory of Hong Kong. Each TPU has its socioeconomic features, including demographic, educational, economic, household, and housing variables, charact erizing different dimensions of the respect ive area.	COVID-19 transmission risk	0
https://spj.science.org/doi/full/10.34133/2022/9780173	A Review of Deep Learning Applications in Lung Ultrasound of COVID-19 Patients	1										review of deep learning applications in lung ultrasound of COVID-19
https://pesquisa.bvsalud.org/global-literature-on-novel-coronavirus-2019-ncov/resource/ru/ppzbmed-2011.11719v3	Explainable-by-design Semi-Supervised Representation Learning for COVID-19 Diagnosis from ct	0				ct
	CSGBBNet: an explainable deep learning framework for COVID-19 detect ion
https://www.nature.com/articles/s42256-021-00338-7	AI for radiographic COVID-19 detect ion select s shortcuts over signal	1										demonstrate that recent deep learning systems to detect COVID-19 from chest radiographs rely on confounding fact ors rather than medical pathology, creating an alarming situation in which the systems appear accurate, but fail when tested in new hospitals.
https://link.springer.com/chapter/10.1007/978-981-16-2594-7_30	Detect ion of COVID-19 Using EfficientNet-B3 CNN and Chest Computed Tomography Images					ct
	Explainable deep learning model for Covid-19 diagnosis
https://link.springer.com/article/10.1007/s00521-021-06737-6	Inverted bell-curve-based ensemble of deep learning models for detect ion of COVID-19 from chest x-ray s	0	1	2023	1	x-ray		[ensemble learning]	[grad-cam]			0
https://www.nature.com/articles/s41598-021-02003-w	Validation of expert system enhanced deep learning algorithm for automated screening for COVID-Pneumonia on chest x-ray s	0				x-ray
https://link.springer.com/article/10.1007/s00521-022-08021-7	Explaining COVID-19 diagnosis with Taylor decompositions	0				x-ray							Paper proposes and assesses three techniques’ explanation techniques: Composite Layer-wise Relevance Propagation, Single Taylor Decomposition, and Deep Taylor Decomposition, which are based on the extension of the idea of taylor expansion to the set of neurons in neural nwtorks. The idea of Deep Taylor Expansion is to understand that a complex and non-linear funct ion can be decomposed into a set…
https://www.sciencedirect .com/science/article/pii/S0208521621000036?casa_token=2cNYakE81R4AAAAA:NHHLDm9PaEIlFipEjtEqIqPO6rLvhxFt3pn7SBlPJ59R_6WlTsMO8g078LoLUnludnbPXDo5BVE	A deep learning-based COVID-19 automatic diagnostic framework using chest x-ray images					x-ray
https://ieeexplore.ieee.org/abstract /document/9154468?casa_token=wqQor2_4feMAAAAA:UZu7CRZdRIpJri-xWskFQzeEc6wbG5JuJhSL_tXEAMJmdKIwq9ZL6Ojgl1Sm-i1xrT0GdNkf5kD-ig	Adversarial examples—Security threats to COVID-19 deep learning systems in medical IoT devices		0
https://www.mdpi.com/1424-8220/22/3/1205	Remotely Monitoring COVID-19 Patient Health Condition Using Metaheuristics Convolute Networks from IoT-Based Wearable Device Health Data		0
https://www.sciencedirect .com/science/article/pii/S1568494622005385?casa_token=mBLw1lCzGLIAAAAA:bBpbDUYjQL_RoF7wRTU88Boaw3cuvGi9Drnpqr4BOFKYkeN8MjUZ3-_7rWqLk0FvadSHgUnaaD8	A wavelet-based deep learning pipeline for efficient COVID-19 diagnosis via ct slices
https://dl.acm.org/doi/abs/10.1145/3421725?casa_token=bc7jyS5BZA4AAAAA:gSzUDvPoHr0y9deD445XnBaecgrmUUdfiCBsTHhR10yGyCG6W3_2f-ntrOy3zIK_7ssb8OOlX44_8w	A Multimodal, Multimedia Point-of-Care Deep Learning Framework for COVID-19 Diagnosis	1										The study leverages the efforts of the research community, open source datasets, and other applications in an attempt to develop rapid diagnosis and COVID-19 mass testing methods for use in point-of-care facilities
https://www.sciencedirect .com/science/article/pii/S2666285X21000583	Comparative analysis of deep learning models for COVID-19 detect ion	0				ct & x-ray
https://www.mdpi.com/2227-9032/9/9/1099	Detect ion of COVID-19 Patients from ct Scan and Chest x-ray Data Using Modified MobileNetV2 and LIME	0				ct & x-ray
https://link.springer.com/article/10.1007/s12553-021-00609-8	Current limitations to identify covid-19 using artificial intelligence with chest x-ray (part ii). The shortcut learning problem	1										evaluate the analysis the robustness and generalizability of different approaches using artificial intelligence, deep learning and computer vision to identify COVID-19 using chest x-ray s images
https://www.sciencedirect .com/science/article/pii/S0950705123007359	A Deep learning based data augmentation method to improve COVID-19 detect ion from medical	0				ct & x-ray
https://www.sciencedirect .com/science/article/pii/S0030402621001388?casa_token=YwDS83Hn4bUAAAAA:bA903hWS2cj1EGsSLq3ccIBDPhssq9nrOR33DtdQ8IiIf7YYo9DfqSbgmPN1iUq8U02On7Mjc-E	COVIDetect ion-Net: A tailored COVID-19 detect ion from chest radiography images using deep learning	0				ct & x-ray
https://link.springer.com/chapter/10.1007/978-3-031-31417-9_38	XAIForCOVID-19: A Comparative Analysis of Various Explainable AI Techniques for COVID-19 Diagnosis Using Chest x-ray Images	0		2023		x-ray
https://onlinelibrary.wiley.com/doi/full/10.1111/exsy.12842?casa_token=8ujSTYVsLTYAAAAA%3AorMb5pmS6HPJct 9AHR8i4MmhbN4YDo38gWL0wrAKXMs5QCNzKbbpT_kpwsQnt4GS_eA8lVcop5VWtJY	Local binary pattern and deep learning feature extract ion fusion for COVID-19 detect ion on computed tomography images	0				ct
https://books.google.de/books?hl=en&lr=&id=JQdZEAAAQBAJ&oi=fnd&pg=PA45&dq=covid+intext:%22explainable+deep+learning%22&ots=moCpxwMD6W&sig=fJ_xqBd-ij0lelT24sJJkZmhXPs#v=onepage&q=covid%20intext%3A%22explainable%20deep%20learning%22&f=false	An Evaluation of Segmentation Techniques for Covid-19 Identification in Chest x-ray	0				x-ray
https://www.mdpi.com/1424-8220/21/21/7116	Impact of lung segmentation on the diagnosis and explanation of COVID-19 in chest x-ray images					x-ray
https://books.google.de/books?hl=en&lr=&id=JQdZEAAAQBAJ&oi=fnd&pg=PA45&dq=covid+intext:%22explainable+deep+learning%22&ots=moCpxwMD6W&sig=fJ_xqBd-ij0lelT24sJJkZmhXPs#v=onepage&q=covid%20intext%3A%22explainable%20deep%20learning%22&f=false	An Evaluation of Segmentation Techniques for Covid-19 Identification in Chest x-ray	0				x-ray
https://ieeexplore.ieee.org/abstract /document/9293268/	Artificial intelligence applied to chest x-ray images for the automatic detect ion of COVID-19. A thoughtful evaluation approach	0				x-ray
https://link.springer.com/chapter/10.1007/978-3-031-08506-2_12	AI and Dynamic Predict ion of Deterioration in Covid-19	0	1	2022	1	clinical markers						0
https://dl.acm.org/doi/abs/10.1145/3431804	A deep learning approach for COVID-19 8 viral pneumonia screening with x-ray images					x-ray
https://ieeexplore.ieee.org/abstract /document/9276790?casa_token=bg-3NJzmj-wAAAAA:yh925u1yk-zGKVuCyj0Kr_fzN2QP8_-_9WaUtBZRVTkPbXRShzvRWWpQtqnhs_XavSaYYytJlK4BeQ	Covid-19 Outbreak Analysis		0	2020
https://www.sciencedirect .com/science/article/pii/S0010482522003791?casa_token=pXonf5S39j8AAAAA:g2Phsfp0Rels2GUxtvGSfBQqkbdNT_cR4aCs8WvvA_VrCKW0OhLop9mdauzd4lEjyNwjPlFToHo	The effect of machine learning explanations on user trust for automated diagnosis of COVID-19	0				ct			[grad-cam,lime,rise,occlusion]
https://ieeexplore.ieee.org/abstract /document/9477885/?casa_token=mzG9QpE1THsAAAAA:dYSdkcWIG6a7aLF22-uiA4qMRLm7SyAWhiLWE5RrEcYvL-haOV2976tXHoeouSwkracmnhaR8imL_A	Detect ion of Covid-19 from Computed Tomography Images with DenseNet Based Deep Learning Models					ct
https://link.springer.com/article/10.1007/s42979-022-01326-3	Deep learning models for the diagnosis and screening of COVID-19: a systematic review	1		2022								Various deep learning models based on ct and chest x-ray images are studied and compared in this study
https://link.springer.com/article/10.1007/s13369-022-07271-w	Adl-cdf: A deep learning framework for covid-19 detect ion from ct scans towards an automated clinical markers decision support system	0				ct
https://link.springer.com/article/10.1007/s11760-023-02561-8	A novel and accurate deep learning-based Covid-19 diagnostic model for heart patients	0				clinical markers
https://www.sciencedirect .com/science/article/pii/S0031320320305033?casa_token=bubwL_-wMAgAAAAA:3trDh0Qe3XuWuBQBcLj4YA0chaqIqg_-K9VtGsIejsYC_N8kmXwDUUnTcNYylD8vZLeGX4aB_j0	MetaCOVID: A Siamese neural network framework with contrastive loss for n-shot diagnosis of COVID-19 patients	0				x-ray
https://ieeexplore.ieee.org/abstract /document/10293745	Comparative Analysis of Artificial Intelligence for Predict ing COVID-19 using Diverse Chest x-ray Images	0				x-ray
https://www.sciencedirect .com/science/article/pii/S1746809421004092?casa_token=L7rLulawiWYAAAAA:9cgNugSxfUdAxxIMNFU-BA0LNGWTdva19SOxERpvyTzpAM30s60soWKSYRuSA88Ijp_tcbHhWJA	A novel DeepNet model for the efficient detect ion of COVID-19 for symptomatic patients	0				x-ray
https://link.springer.com/article/10.1007/s11063-021-10712-6	Neighborhood Rough Neural Network Approach for COVID-19 Image Classification	0				ct & x-ray							The proposed algorithm is compared with other existing benchmark approaches such as Neighborhood Rough Set, Backpropagation Neural Network, Decision Tree, Random Forest Classifier, Naive Bayes Classifier, K- Nearest Neighbor, and Support Vect or Machine.
https://link.springer.com/chapter/10.1007/978-981-16-1086-8_14	Automated diagnosis of COVID-19 from ct scans based on concatenation of Mobilenetv2 and ResNet50 features	0				ct
https://www.sciencedirect .com/science/article/pii/S2666764923000188	Challenges, opportunities, and advances related to COVID-19 classification based on deep learning	1										This study has performed comprehensive analysis of coronavirus classification using CXR and ct modalities using DL architect ures.
https://www.mdpi.com/2227-7390/11/6/1279	Deep Learning in COVID-19 Diagnosis, Prognosis and Treatment Select ion	1										provide an overview of emerging deep-learning techniques, COVID-19 research involving deep learning, and concrete examples of deep-learning methods in COVID-19 diagnosis, prognosis, and treatment management.
https://www.sciencedirect .com/science/article/pii/S2667258822000061	Towards smart diagnostic methods for COVID-19: Review of deep learning for medical	1										review publications on the application of deep learning (DL) techniques for diagnostics of patients with COVID-19 using ct and x-ray chest images for a period from January 2020 to Oct ober 2021
https://link.springer.com/article/10.1007/s10916-021-01747-2	Covid-19 Tools: How Big Data is Big?	1										analyzed research articles (16 ct + 24 x-ray ) limited to medical tools whether their performance scores are based on the dataset size.
https://www.mdpi.com/2079-9292/10/16/1996	A deep learning model with self-supervised learning and attention mechanism for COVID-19 diagnosis using chest x-ray images	0				x-ray
https://www.jmir.org/2021/4/e27468/	Deep convolutional neural network–based computer-aided detect ion system for COVID-19 using multiple lung scans: design and implementation study	0				ct
https://www.mdpi.com/2227-7390/11/6/1489	A Comparative Evaluation between Convolutional Neural Networks and Vision Transformers for COVID-19 Detect ion	0				x-ray			[grad-cam]
https://www.mdpi.com/1424-8220/22/19/7303	COVID-19 Detect ion on Chest x-ray and ct Scan: A Review of the Top-100 Most Cited Papers	1				ct & x-ray						a review of the top-100 most cited papers in ct & x-ray according to the Google Scholar search engine
https://www.sciencedirect .com/science/article/pii/S1568494621005664?casa_token=iognZZ0ZfZAAAAAA:b68AjeVwoi0oUNEUfLKmCLBil24Mppyiejy1jLukUycj73nRYOFAGzq-MJTDtKgaixNnL3p70KM	Coronavirus disease (COVID-19) detect ion using x-ray images and enhanced DenseNet	0				x-ray
https://www.sciencedirect .com/science/article/pii/S0169743922002611	RADIC: A tool for diagnosing COVID-19 from chest ct and x-ray scans using deep learning and quad-radiomics	0				ct & x-ray
[truncated: 462 more rows]
