# Supplementary material for: Towards Improved XAI-Based Epidemiological Research into the Next Potential Pandemic
Source: Life (Basel). 2024 Jun 21;14(7):783. doi: 10.3390/life14070783 (PMC11278356; doi:10.3390/life14070783)
Supplement: Supplementary file 1 [file life-14-00783-s001.zip › life-3051132-supplementary/lit_rev-main/188 other covid literature_review papers.xlsx]

## Sheet: 1
Link	Title	Literature Review	Literature Review Covered
https://link.springer.com/chapter/10.1007/978-981-16-3783-4_15	Explainable AI for Fighting COVID-19 Pandemic: Opportunities, Challenges, and Future Prospect imagings	1	(1) applications of ai in covid (2) Review of XAI for covid (3) Challenges of XAI (4) Prospect imaging of XAI in covid
https://www.sciencedirect imaging.com/science/article/pii/S2214785321075714?casa_token=6Y3EDZBDR7MAAAAA:7I2iqdxf5fWQD7pRmXslMWcR0GZej41XbxGS1bY9SFFS36CVOGCN-994wLR95k5IIywbjzRV	Analyzing the impact imaging of machine learning and artificial intelligence and its effect imaging on management of lung cancer detect imagingion in covid-19 pandemic	1	applications of ai in covid to distinguishing COVID-19 from non-COVID-19 chest pneumonia
https://dl.acm.org/doi/abs/10.1145/3442188.3445917?casa_token=YBhlGaOy-QAAAAAA:Mem_JCAcKRWzs3D4gyDenTEQOjiaDtWP7RHUyOp6MVh7r24g6TwSeQkM4B_7UGx7mbaSGzyALOc	Impossible Explanations?: Beyond explainable AI in the GDPR from a COVID-19 use case scenario	1	Automated decision-making systems involving the processing of personal data of European Union (EU) citizens fall under the scope of the General Data Protect imagingion Regulation GDPR. The paper analyse the challenges of providing human legible explanations in pract imagingice and their legal implications following the GDPR by the example of AI-based automated decision making process for the medi…
https://www.preprints.org/manuscript/202309.1746/v2	Recent Machine Learning and Deep Learning Theories and Methods for COVID-19 Diagnosis	1	(1) The basic concepts of machine learning and deep learning (2) a review of using a couple of ml models in the context of covid
https://www.sciencepublishinggroup.com/article/10.11648.j.ijiis.20221102.11	Survey of COVID-19 Predict imagingion Models and Their Limitations	1	clinical markers Data Analysis Models, Medical Image Processing, epidemic behavior models and Limitations of AI Models including explainability, interpretability, usability and stability
https://www.mdpi.com/2624-831X/1/2/28	Building Resilience against COVID-19 Pandemic Using Artificial Intelligence, Machine Learning, and IoT: A Survey of Recent Progress	1	(1)Application of AI and ML for the Medical Sect imagingor(2)social effects and Information Science-Related Applications Using AI and ML(3)IoT Applications during COVID-19
https://link.springer.com/chapter/10.1007/978-3-030-72752-9_16	Explainable Deep Learning for Covid-19 Detect imagingion Using Chest x-ray imaging and ct imaging-Scan Images	1	(1) comparison of various interpretation techniques in the context of covid image classification by means of two public data sets resulting in comprehending the measure of the positive and negative contribution of input parameters in the decision of DL models, and the detect imagingion of data biases in each explaination technique. (2) The paper focuses on explaining convolutional neural networks…
https://www.sciencedirect imaging.com/science/article/pii/S0079610723000159	A systematic review of artificial intelligence-based COVID-19 modeling on multimodal genetic information	1	ai methods developed to resolve the critical process of COVID-19 gene data analysis
https://orbi.umons.ac.be/bitstream/20.500.12907/5090/1/Paper%2001_%20Explainable%20Deep%20Learning_Covid19.pdf	Explainable Deep Learning for Covid-19 detect imagingion using chest x-ray imaging and ct imaging images	1	(1) comparison of various interpretation techniques in the context of covid image classification by means of two public data sets resulting in comprehending the measure of the positive and negative contribution of input parameters in the decision of DL models, and the detect imagingion of data biases in each explaination technique. (2) The paper focuses on explaining convolutional neural networks…
https://www.ncbi.nlm.nih.gov/pmc/articles/PMC8071762/	Artificial intelligence in the diagnosis of COVID-19: challenges and perspect imagingives	1	The review addresses the clinical markers applications of machine learning and deep learning, including clinical markers charact imagingeristics, elect imagingronic medical records, medical images (ct imaging, x-ray imaging, ultrasound images).
https://onlinelibrary.wiley.com/doi/full/10.1111/acem.14447	Predict imagingion models for severe manifestations and mortality due to COVID-19: A systematic review	1	This systematic review aims to evaluate published reports of predict imagingion models for severe illnesses caused COVID-19.
https://www.sciencedirect imaging.com/science/article/pii/S2667102621000863	Artificial intelligence for COVID-19: battling the pandemic with computational intelligence	1	review of ai application in the covid comprising: epidemiology, therapeutics, clinical markers research and behavioral science
https://link.springer.com/article/10.1007/s42979-021-00823-1	A Comprehensive Survey of COVID-19 Detect imagingion Using Medical Images	1	AI-based models that can detect imaging COVID-19 from x-ray imaging or ct imaging of lung images.
https://www.mdpi.com/2075-4418/13/10/1749	A Survey of COVID-19 Diagnosis Using Routine Blood Tests with the Aid of Artificial Intelligence Techniques	1	The study reviewed some newly emerging artificial intelligence (AI)-based methods to diagnose COVID-19 using routine blood tests.
https://www.sciencedirect imaging.com/science/article/pii/S2666412721000155	Applications of Artificial Intelligence (AI) for cardiology during COVID-19 pandemic	1	The review studies the capabilities of AI in the field of cardiology during the COVID-19 pandemic
https://books.google.de/books?hl=en&lr=&id=1PGiEAAAQBAJ&oi=fnd&pg=PA57&dq=covid+intext:%22interpretable+machine+learning%22&ots=OSY5xTliVV&sig=NlTd7tXcIWct imaging9Tngdi8hh8Mdbwc#v=onepage&q=covid%20intext%3A%22interpretable%20machine%20learning%22&f=false	Application of Machine Techniques in COVID-19 Epidemiology: A Glimpse	1	the review discusses the role of machine learning techniques to understand the epidemic behavior fact imagingors
https://uhra.herts.ac.uk/handle/2299/23440	Applications of Artificial Intelligence in Battling Against Covid-19: A Literature Review	1	an overview on the applications of AI in a variety of fields including diagnosis of the disease via different types of tests and symptoms, monitoring patients, identifying severity of a patient, processing covid-19 related imaging tests, epidemiology, pharmaceutical studies, etc.
https://d1wqtxts1xzle7.cloudfront.net/64606265/256-998-1-PB-libre.pdf?1601961196=&response-content-disposition=inline%3B+filename%3DApplication_of_Artificial_Intelligence_B.pdf&Expires=1699542015&Signature=XTQdPTJ7gtA2VsFqjN3a9VyF2SYOrtEkHD~0m18RFa8ec0e8y1D5~lly09MGGuaIUg9wKEJF42SLUzqKQejPxzKSXt5Ao-eb6aaj9e33LJr62iCeh6uutlhOK9mc21bqa0sdW7o6pYtI~CKVlNpXwyaXfWl-7qV~v4hsRq8XC0DHm6wwuNustqlnkY5CVk3nG…	Application of artificial intelligence-based computation in the health sciences to ward off the COVID-19 pandemic	1	The object imagingive of this review is to highlight AI applications in the health sciences in order to assist healthcare professionals in facing the COVID-19 pandemic.
https://www.thieme-connect imaging.com/product imagings/ejournals/html/10.1055/s-0041-1726513	The clinical markers Information Systems Response to the COVID-19 Pandemic	1	review the areas in which clinical markers information systems (CIS) are utilized to support and enhance the response of healthcare systems to pandemics, focusing on COVID-19
https://link.springer.com/chapter/10.1007/978-3-030-72834-2_9	COVID-19 Modeling Under Uncertainty: Statistical Data Analysis for Unveiling True Spreading Dynamics and Guiding Correct imaging epidemic behavior Management	1	a biological, statistical, and mathematical framework to understand and formulate sensible models to study the spreading dynamics of COVID-19
https://www.igi-global.com/chapter/topical-repute-on-artificial-intelligence-based-approaches-in-covid-19-supervision/304181	Topical Repute on Artificial Intelligence-Based Approaches in COVID-19 Supervision: Distinct imaging Kingpin on Drug Re-Purposing Blueprint		the authors present the regulations on how to use AI to expedite drug repurposing or repositioning, for which AI propositions are not only intimidating but are also inevitable
https://www.mdpi.com/1660-4601/18/14/7648	How Artificial Intelligence and New Technologies Can Help the Management of the COVID-19 Pandemic		review addresses the relevant papers that direct imagingly address the adoption of artificial intelligence and new technologies in the management of pandemics and communicable diseases such as SARS-CoV-2
https://www.ncbi.nlm.nih.gov/pmc/articles/PMC10091135/	Sources, diffusion and predict imagingion in COVID-19 pandemic: lessons learned to face next health emergency		Review of Papers dealing with fact imagingors of emergence and diffusion of COVID-19, and about predict imagingion models for COVID-19
https://dergipark.org.tr/en/pub/jhsm/issue/71310/1122437	Research trends and global product imagingivity on mechanical ventilation with the impact imaging of COVID-19: a bibliometric analysis in the period 1980-2021	1	trend topics and global product imagingivity by holistically analyzing scientific articles on Mechanical Ventilator published between 1980 and 2021
https://www.mdpi.com/1660-4601/19/22/15125	Higher Risk of Acute Respiratory Distress Syndrome and Risk Fact imagingors among Patients with COVID-19: A Systematic Review, Meta-Analysis and Meta-Regression	1	A systematic review to estimate the global risk and risk fact imagingors associated with acute respiratory distress syndrome (ARDS) among patients with COVID-19
https://www.mdpi.com/2077-0383/12/3/916	Vitamin D, Menopausal Health and COVID-19: Critical Appraisal of Current Data	1	A review on the effect imaging of Vitamin D defficiency on Menopausal Health and COVID-19
https://www.inderscienceonline.com/doi/abs/10.1504/IJMED.2022.126566	Current trends and future research themes for sustainable business management post-COVID-19	1	literature review to identify future research themes related to sustainable business management in the post-COVID-19 era
https://www.researchgate.net/profile/Dxso-Josdxs/publication/354399153_Data-Driven_Organization_And_Covid-19_Pandemic_A_Systematic_Review/links/6136bb722b40ec7d8bed496a/Data-Driven-Organization-And-Covid-19-Pandemic-A-Systematic-Review.pdf	Data-Driven Organization and Covid-19 Pandemic: A Systematic Review	1	the review explores crucial elements and matching requirements to develop consensus definition in the research field of the organizational design theory.
https://papers.ssrn.com/sol3/papers.cfm?abstract imaging_id=4377102	COVID-19 Pandemic Crisis: Systematic Analysis, Forecasting and Healthcare Management Implications to Cope with Future Pandemic Threats	1	A review of studies to clarify fact imagingors of emergence, diffusion and epidemic behavior predict imagingion of COVID-19
https://www.researchgate.net/profile/Sangil-Lee-7/publication/358069155_Predict imagingion_Models_for_Severe_Manifestations_and_Mortality_due_to_COVID-19_A_Systematic_Review/links/61f157f48d338833e397f847/Predict imagingion-Models-for-Severe-Manifestations-and-Mortality-due-to-COVID-19-A-Systematic-Review.pdf	Predict imagingion Models for Severe Manifestations and Mortality due to COVID-19: A Systematic review	1	A review of clinical markers signs and symptoms of COVID-19 that can help predict imaging deterioration including mechanical
https://www.redjournal.org/article/S0360-3016(22)00194-8/fulltext	COVID-19 Effect imagings on Medical Education: A Viral Transfer of Knowledge to Radiation Oncology	1	The review studies the effect imagings of the pandemic on medical education in a broad sense and discusses the potential roles for e-learning in radiation oncology.
https://cdn.techscience.cn/uploads/attached/file/20211203/20211203013446_76766.pdf	A Survey on Machine Learning in COVID-19 Diagnosis	1	The review paper focuses on Corona Virus Disease 2019 diagnosis based on image classification Including medical data collect imagingion, image preprocessing, feature extract imagingion, and image classification. seven methods are reviewed in detail: transfer learning, ensemble learning, unsupervised learning and semi-supervised learning, convolutional neural networks, graph neural networks, expla…
https://link.springer.com/chapter/10.1007/978-981-19-9819-5_1	Review of Machine Learning-Based Disease Diagnosis and Severity Estimation of COVID-19	1	With a focus on disease development, diagnosis, severity estimation, medication and treatment analysis, novel feature select imagingion, and the post-COVID context, the review evaluated the body of research on the application of machine learning in the fight against COVID-19.
https://www.publishoa.com/index.php/journal/article/view/421	Review Of Machine Learning-Based Disease Diagnosis and Severity Estimation of Covid-19	1	With a focus on disease development, diagnosis, severity estimation, medication and treatment analysis, novel feature select imagingion, and the post-COVID context, the review evaluated the body of research on the application of machine learning in the fight against COVID-19.
https://www.sciencedirect imaging.com/science/article/pii/S093336572200077X?casa_token=ikcKf9CPDe8AAAAA:PV17yCMUCeH4IDveLnS5qaDk_QViFZEFiCoR1FaxtZ2JB9nXiBuI1xLe8db6SqXy6L6eF1oEKFU	A rapid review of machine learning approaches for telemedicine in the scope of COVID-19	1	a literature review of the applications of telemedicine in the scope of COVID-19
https://www.mdpi.com/2313-433X/8/10/267	Comprehensive Survey of Machine Learning Systems for COVID-19 Detect imagingion	1	a comprehensive review of proposed AI mechanisms of chest medical images
https://www.sciencedirect imaging.com/science/article/abs/pii/S1386505623002289	Predict imaginging COVID-19 severity: Challenges in reproducibility and deployment of machine learning methods	1	135 independent studies that had built machine learning predict imagingion models to predict imaging severity related outcomes of COVID-19 patients based on EHR data
https://www.sciencedirect imaging.com/science/article/pii/S0169260723004698	Extremely missing numerical data in Elect imagingronic Health Records for machine learning can be managed through simple imputation methods considering informative missingness: A comparative of solutions in a COVID-19 mortality case study	1	to charact imagingerize the most effect imagingive data imputation techniques and ML models for dealing with highly missing numerical data in EHRs, in the case where only a very limited number of data are complete
https://www.frontiersin.org/journals/digital-health/articles/10.3389/fdgth.2021.637944/full	COVID-19 Prognostic Models: A Pro-con Debate for Machine Learning vs. Traditional Statistics	1	The review debates the relative strengths and weaknesses of machine learning versus statistics models toward the specific task of predict imaginging COVID-19 outcomes
https://www.mdpi.com/2075-4426/11/9/893	COVID Mortality Predict imagingion with Machine Learning Methods: A Systematic Review and Critical Appraisal	1	The present review looked into the studies that implemented machine learning, including deep learning, methods in COVID mortality predict imagingion
https://www.sciencedirect imaging.com/science/article/pii/S0925231223000139	Towards an ML-based semantic IoT for pandemic management: A survey of enabling technologies for COVID-19	1	the review analyzes the classification and the challenges of the ML, semantic and IoT techniques for an efficient pandemic management such as COVID-19
http://jurnal.iakmi.id/index.php/IPHJI/article/view/173	Machine Learning Applications For The Promotion And Management Of Community Mental Health In The Pandemic Era Covid-19: A Scoping Review	1	identify and map the innovations in the promotion and treatment of public mental health-based machine learning during pandemics
https://www.sciencedirect imaging.com/science/article/pii/S2001037021001914	Artificial intelligence in clinical markers care amidst COVID-19 pandemic: A systematic review	1	a systematic literature review on published and preprint reports of Artificial Intelligence models developed and validated for screening, diagnosis and prognosis of the coronavirus disease 2019
https://www.sciencedirect imaging.com/science/article/pii/S0933365722000513?casa_token=ivzV_gkU0TAAAAAA:hz91V1wkOUrP3mMlYkG38GuKw9YPKui4RrnXE1r8RFBn4GVuJlnYwNq5jKC_NNdjW_IjkM_NHYk	Artificial intelligence for forecasting and diagnosing COVID-19 pandemic: A focused review	1	a comprehensive review of machine learning methods, algorithms, applications, and emerging AI technologies that can be utilized for forecasting and diagnosing COVID-19.
https://ieeexplore.ieee.org/abstract imaging/document/9644892	Analysis of the use of Machine Learning in the detect imagingion and predict imagingion of hypertension in COVID 19 patients. A review of the scientific literature	1	a review of Machine Learning models in the detect imagingion and predict imagingion of hypertension in patients with coronavirus
https://shodhgangotri.inflibnet.ac.in/bitstream/20.500.14146/9436/1/deepti%20malhotra%20synopsis.pdf	DESIGN AND IMPLEMENTATION OF COVID 19 PREDIct imagingION BY USING MACHINE LEARNING MODEL		ML models based on laboratory tests combined with other biometric parameters; the applications aimed at optimizing diagnosis and prognosis were mainly described.
https://www.researchgate.net/profile/Kalyana-Kandala/publication/363255869_MACHINE_LEARNING_TECHNIQUES_TO_PREDIct imaging_FORECAST_AND_DIAGNOSIS_OF_COVID-19/links/63136ffd1ddd44702131a84d/MACHINE-LEARNING-TECHNIQUES-TO-PREDIct imaging-FORECAST-AND-DIAGNOSIS-OF-COVID-19.pdf	MACHINE LEARNING TECHNIQUES TO PREDIct imaging, FORECAST AND DIAGNOSIS OF COVID-19	1	review of machine learning for two primary applications: COVID-19 diagnosis and mortality risk and severity predict imagingion.
https://d1wqtxts1xzle7.cloudfront.net/78090982/23311916.2021-libre.pdf?1641372116=&response-content-disposition=inline%3B+filename%3DBattling_COVID_19_using_machine_learning.pdf&Expires=1700568566&Signature=Y1x0Y2TqoKW0-gPplT-a~4fH~B2osKFR7rrWlUxqXclay0JgHFsLamZIphjlaIzqGvS7yVnv7C14oGbmcmNHa96owbB7ggHrqI4rmFUYGaVEUVR~3I5Rgg3ZbyLFsLzOJusuNFXEBRI7tO3ZdnzueQq02iFSmY6-vRt1EvWvCnCZxuVZhlBwW3IaeWzVC7Im…	Battling COVID-19 using machine learning: A review	1	Diagnosis of this viral disease using ct imaging-Scans, x-ray imaging images, sound analysis and blood tests using machine learning are presented in-depth. Drug and vaccine development using machine learning for COVID-19 are also discussed. Pandemic management and control were also examined.
https://link.springer.com/article/10.1007/s11673-022-10200-z	Bias in algorithms of AI systems developed for COVID-19: A scoping review	1	A review of ethically relevant by academic literature in artificial intelligence (AI) algorithms developed either for patient risk predict imagingion and triage, or for contact imaging tracing to deal with the COVID-19 pandemic
https://www.researchgate.net/profile/Renato-Maaliw-Iii/publication/365371526_Forecasting_Models_for_COVID-19_Pandemic_A_Scoping_Literature_Review/links/6391df30484e65005bf4610e/Forecasting-Models-for-COVID-19-Pandemic-A-Scoping-Literature-Review.pdf	Forecasting Models for COVID-19 Pandemic: A Scoping Review	1	analysis of methodologies, algorithms, applications, and new AI technologies that can be applied for forecasting and diagnosing COVID-19
https://www.ncbi.nlm.nih.gov/pmc/articles/PMC8743418/	Application of artificial intelligence in COVID-19 medical area: a systematic review	1	AI applications in six areas: (I) epidemiology, (II) diagnosis, (III) progression, (IV) treatment, (V) psychological health impact imaging, and (VI) data security
https://ieeexplore.ieee.org/abstract imaging/document/9626260?casa_token=0FoyS1bGiSEAAAAA:dJHRZXmqmNN955bv7-3nVQEW2HqL-JNqZlMT9Qkag3bHDzzCVEQSe4G6FXlErYRnS6yFkbhktfwG5w	An Overview of Ontologies and Tool Support for COVID-19 Analytics	1	investigate COVID-19 related challenges that can benefit from ontology-based solutions pinpointing telehealth, health monitoring, dis[1]ease modelling, data intelligence, and drug modelling.
https://users.ics.forth.gr/~katehaki/publications/frontiers2022.pdf	HEALTH TECHNOLOGIES AND INNOVATIONS TO EFFEct imagingIVELY RESPOND TO THE COVID-19 PANDEMIC	1	how digital technologies can help make integrated care a reality addressing the needs of governments to efficiently respond to pandemics such as COVID-19
https://www.mdpi.com/1660-4601/18/16/8814	Process Improvement Approaches for Increasing the Response of Emergency Departments against the COVID-19 Pandemic: A Systematic Review	1	review the literature on process improvement interventions focused on increasing the Emergency Departments response to the current COVID-19 outbreak to delineate future research lines based on the gaps detect imaginged in the pract imagingical scenario
https://www.mdpi.com/2073-8994/14/1/16	Data-Driven Analytics Leveraging Artificial Intelligence in the Era of COVID-19: An Insightful Review of Recent Developments	1	major services that AI can provide in the context of COVID-19 pandemic based on six grounds, (i) AI role in epidemic behavior containment strategies, (ii) AI role in data life cycle phases employed to control pandemic via digital solutions, (iii) AI role in performing analytics on heterogeneous types of data stemming from the COVID-19 pandemic, (iv) AI role in the healthcare sect imagingor in the…
https://www.sciencedirect imaging.com/science/article/pii/S0048969720323755?casa_token=n287ODWEkSMAAAAA:XtuVqjJIRF6KaDst_5k2VfkrqmnTkLLB_BLKZUGc-6xp_nT0RIwW9NstVLswD7wynp8etMVPObY	Restruct imagingured society and environment: A review on potential technological strategies to control the COVID-19 pandemic	1	The review enlightens the various implemented technologies that assists healthcare, government, public, industries, environment, energy system for fighting against COVID-19
https://www.sciencedirect imaging.com/science/article/pii/S0091743522002195	Wearable technology for early detect imagingion of COVID-19: A systematic scoping review	1	review examines the use of wearable technology as a solution and highlighted types, mechanisms, and detect imagingion accuracy
https://www.mdpi.com/2079-6374/13/1/62	Role of Wearable Sensing Technology to Manage Long COVID	1	This review includes long COVID challenges for frequent monitoring of biometrics and its possible solution with wearable device technologies for diagnosis and post-therapy of diseases
https://www.nature.com/articles/s41587-022-01350-x	Smartphone apps in the COVID-19 pandemic	1	a review of smart phone apps and wearbles during the pandemic
https://spj.science.org/doi/full/10.34133/2022/9830476	Mobile Sensing in the COVID-19 Era: A Review	1	A review of mobile sensing for monitoring COVID-19 covering remote detect imagingion, long-term tracking, contact imaging tracing, and epidemic behavior study
https://journals.physiology.org/doi/full/10.1152/ajplung.00238.2020	Healing after COVID-19: are survivors at risk for pulmonary fibrosis?	1	This review examines current basic and clinical markers data regarding fibrogenic mechanisms of viral injury in the context of SARS-CoV-2.
https://www.mdpi.com/2227-7390/11/6/1279	Deep Learning in COVID-19 Diagnosis, Prognosis and Treatment Select imagingion	1	review presents a number of promising applications of DL in various areas of COVID-19, including differential diagnosis, molecular virological research, therapeutics, and epidemiology
https://ieeexplore.ieee.org/abstract imaging/document/9961853?casa_token=Sc_bNPZOO8MAAAAA:Cnyw1iHfBd8CihEVGzQzlV_JimOhSTGlzcm4jJxDHfrYwvhHtBs0X23ZDI57F_loLJ_SPO02EspI6w	Deep-Learning-Based COVID-19 Detect imagingion: Challenges and Future Direct imagingions	1	Summary of DL-Based Techniques for COVID-19 Detect imagingion Using different techniques and identify challenges and research questions in detect imaginging COVID-19 through deep learning which are not identified and fully elaborated by the researchers yet
https://www.topflightvalet.com/formatedpaper/1703970.pdf	An In-Depth Review on COVID-19 Infect imagingion Count Predict imagingion Using Deep Learning	1	Review on COVID-19 Infect imagingion Count Predict imagingion Using Deep Learning
https://link.springer.com/article/10.1007/s00330-023-09498-z	COVID-19 imaging, where do we go from here? Bibliometric analysis of medical imaging in COVID-19	1	bibliometric analysis of COVID-19-related medical imaging to determine the current status and indicate possible future direct imagingions
https://arxiv.org/abs/2302.06611	Deep Learning and Medical Imaging for COVID-19 Diagnosis: A Comprehensive Survey	1	the main contributions of deep learning applications using medical images in fighting against COVID-19 from the aspect imagings of image classification, lesion localization, and severity quantification, and review different deep learning architect imagingures and some image preprocessing techniques for achieving a preciser diagnosis
https://www.mdpi.com/2227-9032/11/17/2388	A Systematic Review on Deep Struct imagingured Learning for COVID-19 Screening Using Chest ct imaging from 2020 to 2022	1	review of research findings on AI-guided tools for COVID-19 analysis/screening using chest ct imaging scans images in the years 2020, 2021, and 2022
https://www.sciencedirect imaging.com/science/article/pii/S0010482522007806?casa_token=_Is1Y5XHAMwAAAAA:p33CXW0pQN1wYWBsENMhMuNBajywqhtltuyKPD-X7lrxKM-_23PIXMZR40jvF-Vz3YW_hiasp9k	A comprehensive review of COVID-19 detect imagingion techniques: From laboratory systems to wearable devices	1	This work summarizes the efforts that have been made in the domains from laboratory-based testing to asymptomatic patient monitoring via wearable systems.
https://ieeexplore.ieee.org/abstract imaging/document/9184922?casa_token=DUgHvXqrAB0AAAAA:lFV_74UVQ7Gjw9B3GB-tq2LBh-WlE1MAxXaU_q8iKp-BxOQjLrgpBpXjGk0Bct imagingIl7lVXXtKHiJa3Bw	Leveraging Data Science to Combat COVID-19: A Comprehensive Review	1	the benefits of data science to strategists and policymakers and guide them in coming to grips with the challenges, opportunities, and pitfalls involved in using data science to combat the COVID-19 pandemic
https://content.iospress.com/articles/intelligent-decision-technologies/idt200178	A review of intelligent medical imaging diagnosis for the COVID-19 infect imagingion	1	This paper reviews the use of ct imaging scan, Chest x-ray imaging, lung ultrasound images for COVID-19 diagnosis
https://web.s.ebscohost.com/abstract imaging?direct imaging=true&profile=ehost&scope=site&authtype=crawler&jrnl=15462218&AN=164310658&h=8lA2Gi9tZ3T%2b0WCRpqRG3vYuE652V0tIIKOkvtPnOYwj%2bCQKeK5KbZLcoKEkobte7dbKlx3GKkqj%2b3Lurttqaw%3d%3d&crl=c&resultNs=AdminWebAuth&resultLocal=ErrCrlNotAuth&crlhashurl=login.aspx%3fdirect imaging%3dtrue%26profile%3dehost%26scope%3dsite%26authtype%3dcrawler%26jrnl%3d1…	Comparative Analysis of COVID-19 Detect imagingion Methods Based on Neural Network	1	a review of various datasets and methods used to diagnose COVID-19
https://link.springer.com/article/10.1007/s10796-021-10131-x	The Role of Artificial Intelligence in Fighting the COVID-19 Pandemic	1	this work presents a data science perspect imagingive on how AI is fighting the COVID-19 pandemic
https://www.medrxiv.org/content/10.1101/2020.11.22.20232959v5	Use of Artificial Intelligence on spatio-temporal data to generate insights during COVID-19 pandemic: A Review	1	present a comprehensive analysis of the use of AI techniques for spatio-temporal modeling and forecasting and impact imaging modeling on diverse populations as it relates to COVID-19
https://systematicreviewsjournal.biomedcentral.com/articles/10.1186/s13643-021-01879-z	Personal identification with artificial intelligence under COVID-19 crisis: a scoping review	1	a scoping review approach to map the progression of contact imagingless personal identification systems using artificial intelligence over the past 5 years
https://www.igi-global.com/chapter/survey-of-applications-of-neural-networks-and-machine-learning-to-covid-19-predict imagingions/294733	Survey of Applications of Neural Networks and Machine Learning to COVID-19 Predict imagingions	1	the use of neural networks (NN) and machine learning (ML) are described along with which countries are creating these techniques and how these are being used for COVID-19 diagnosis and detect imagingion
https://www.igi-global.com/article/survey-of-recent-applications-of-artificial-intelligence-for-detect imagingion-and-analysis-of-covid-19-and-other-infect imagingious-diseases/313574	Survey of Recent Applications of Artificial Intelligence for Detect imagingion and Analysis of COVID-19 and Other Infect imagingious Diseases	1	the use of neural networks (NN) and machine learning (ML) are described along with which countries are creating these techniques and how these are being used for COVID-19 or other disease diagnosis and detect imagingion.
https://pubs.aip.org/aip/acp/article/2822/1/020003/2921103	Detect imagingion of Covid-19 early symptoms with higher accuracy using novel chest x-ray imagings images using VGG-16 network comparing residual neural network	0	The review investigates the main scope and contributions of AI in combating COVID-19 from the aspect imagings of disease detect imagingion and diagnosis, virological and pathogenesis, drug and vaccine development, and epidemic behavior and transmission predict imagingion
https://www.mdpi.com/1660-4601/19/10/5901	Current Artificial Intelligence (AI) Techniques, Challenges, and Approaches in Controlling and Fighting COVID-19: A Review	1	this paper attempts to provide a quick, concise, and precise survey of the state-of-the-art AI-based techniques, technologies, and datasets used in fighting COVID-19. Several domains, including forecasting, surveillance, dynamic times series forecasting, spread predict imagingion, genomics, compute vision, peak time predict imagingion, the classification of medical imaging—including ct imaging an…
https://d197for5662m48.cloudfront.net/documents/publicationstatus/158243/preprint_pdf/7095f10da503fdf63bb40dffda1a7cab.pdf	Leveraging Data Science To Combat COVID-19	1	the benefits of data science to strategists and policymakers and guide them in coming to grips with the challenges, opportunities, and pitfalls involved in using data science to combat the COVID-19 pandemic
https://systematicreviewsjournal.biomedcentral.com/counter/pdf/10.1186/s13643-021-01879-z.pdf	Personal identification with artificial intelligence under COVID-19 crisis: a scoping	1	a scoping review approach to map the progression of contact imagingless personal identification systems using artificial intelligence over the past 5 years
https://europepmc.org/article/pmc/pmc10118015	Human behavior in the time of COVID-19: Learning from big data		an overview of the existing studies on using big data techniques to study human behavior in the time of the COVID-19 pandemic. In particular, we categorize these studies into three groups-using big data to measure, model, and leverage human behavior, respect imagingively.
https://ijsret.com/wp-content/uploads/2022/01/IJSRET_V8_issue1_130.pdf	Review of Artificial Intelligence Techniques for Covid-19 Diagnosis		various techniques of artificial intelligence algorithms to findings with clinical markers symptoms, exposure history and laboratory testing to rapidly diagnose patients who are positive for COVID-19
https://www.sciencedirect imaging.com/science/article/pii/S0031320321002223	Checklist for responsible deep learning modeling of medical images based on COVID-19 detect imagingion studies	1	A review of medical imaging articles and indicate typical errors including numerous mistakes made at different stages of data acquisition, model development, and explanation construct imagingion emerging from the lack of deep understanding of the radiography domain.
https://www.sciencedirect imaging.com/science/article/pii/S0010482521009355?casa_token=p9NU5P_MnAoAAAAA:RpbLpho_WFcnY635MBclBm0wD8qUXnG9KQhb87mKxZ0EoqH2fpMhW3CLqQ0d1-WMEQ_DIwQ0Px0	The COVID-19 epidemic behavior analysis and diagnosis using deep learning: A systematic literature review and future direct imagingions	1	DL techniques used in COVID-19 have been categorized into seven main distinct imaging categories as Long Short Term Memory Networks (LSTM), Self-Organizing Maps (SOMs), Conventional Neural Networks (CNNs), Generative Adversarial Networks (GANs), Recurrent Neural Networks (RNNs), Autoencoders, and hybrid approaches.
https://www.annualreviews.org/doi/abs/10.1146/annurev-bioeng-110220-012203	Deep Learning and Medical Image Analysis for COVID-19 Diagnosis and Predict imagingion	1	summarize existing deep learning and medical image analysis methods but also offer in-depth discussions and recommendations for future investigations
https://link.springer.com/chapter/10.1007/978-3-030-69744-0_10	Artificial Intelligence and the Control of COVID-19: A Review of Machine and Deep Learning Approaches	1	the prevalent Machine and Deep Learning approaches for the control of COVID-19
https://spj.science.org/doi/full/10.34133/2022/9780173	A Review of Deep Learning Applications in Lung Ultrasound Imaging of COVID-19 Patients	1	review of deep learning applications in lung ultrasound imaging of COVID-19
https://www.nature.com/articles/s42256-021-00338-7	AI for radiographic COVID-19 detect imagingion select imagings shortcuts over signal	1	demonstrate that recent deep learning systems to detect imaging COVID-19 from chest radiographs rely on confounding fact imagingors rather than medical pathology, creating an alarming situation in which the systems appear accurate, but fail when tested in new hospitals.
https://dl.acm.org/doi/abs/10.1145/3421725?casa_token=bc7jyS5BZA4AAAAA:gSzUDvPoHr0y9deD445XnBaecgrmUUdfiCBsTHhR10yGyCG6W3_2f-ntrOy3zIK_7ssb8OOlX44_8w	A Multimodal, Multimedia Point-of-Care Deep Learning Framework for COVID-19 Diagnosis	1	The study leverages the efforts of the research community, open source datasets, and other applications in an attempt to develop rapid diagnosis and COVID-19 mass testing methods for use in point-of-care facilities
https://link.springer.com/article/10.1007/s12553-021-00609-8	Current limitations to identify covid-19 using artificial intelligence with chest x-ray imaging imaging (part ii). The shortcut learning problem	1	evaluate the analysis the robustness and generalizability of different approaches using artificial intelligence, deep learning and computer vision to identify COVID-19 using chest x-ray imagings images
https://link.springer.com/article/10.1007/s42979-022-01326-3	Deep learning models for the diagnosis and screening of COVID-19: a systematic review	1	Various deep learning models based on ct imaging and chest x-ray imaging images are studied and compared in this study
https://www.sciencedirect imaging.com/science/article/pii/S2666764923000188	Challenges, opportunities, and advances related to COVID-19 classification based on deep learning	1	This study has performed comprehensive analysis of coronavirus classification using CXR and ct imaging imaging modalities using DL architect imagingures.
https://www.sciencedirect imaging.com/science/article/pii/S2667258822000061	Towards smart diagnostic methods for COVID-19: Review of deep learning for medical imaging	1	review publications on the application of deep learning (DL) techniques for diagnostics of patients with COVID-19 using ct imaging and x-ray imaging chest images for a period from January 2020 to Oct imagingober 2021
https://link.springer.com/article/10.1007/s10916-021-01747-2	Covid-19 Imaging Tools: How Big Data is Big?	1	analyzed research articles (16 ct imaging + 24 x-ray imaging) limited to medical imaging tools whether their performance scores are based on the dataset size.
https://www.mdpi.com/1424-8220/22/19/7303	COVID-19 Detect imagingion on Chest x-ray imaging and ct imaging Scan: A Review of the Top-100 Most Cited Papers	1	a review of the top-100 most cited papers in ct imaging & x-ray imaging according to the Google Scholar search engine
https://arxiv.org/abs/2007.10785	Automated detect imagingion and forecasting of covid-19 using deep learning techniques: A review	1	A complete survey of studies on the application of DL techniques for COVID-19 diagnostic and segmentation of lungs is discussed, concentrating on works that used x-ray imaging and ct imaging images.
https://www.mdpi.com/2076-3417/11/8/3414	COVID-19 detect imagingion empowered with machine learning and deep learning techniques: A systematic review	1	review presents ML and DL techniques pract imagingiced in this era to predict imaging, diagnose, classify, and detect imaging the coronavirus.
https://jqcsm.qu.edu.iq/index.php/journalcm/article/view/1274	COVID-19 Diagnosis Using Deep Learning Algorithms Based on Chest ct imaging Scan: A Survey	1	an overview of deep learning techniques based on ct imaging scan that have been used in chest radiography of COVID-19 and pneumonia cases, as well as the most important datasets that help researchers test algorithms
https://link.springer.com/article/10.1007/s11831-021-09641-3	COVID-19: A Comprehensive Review of Learning Models	1	this article summarizes the reported works on novel coronavirus detect imagingion and predict imagingion
https://www.frontiersin.org/articles/10.3389/fcvm.2021.638011/full	application of machine learning in diagnosis of COVID-19 through x-ray imaging and ct imaging images: a scoping review	1	a reviewe of studies which used machine and deep learning methods on chest x-ray imaging images and ct imaging scans for the purpose of COVID-19 diagnosis usinf prisma
https://www.mdpi.com/2673-7426/3/3/45	Deep Learning and Federated Learning for Screening COVID-19: A Review	1	study of the use of deep learning (DL) and federated learning (FL) approaches to COVID-19 screening
https://www.sciencedirect imaging.com/science/article/pii/S266709682200043X	A review study of the deep learning techniques used for the classification of chest radiological images for COVID-19 diagnosis	1	review the different deep learning techniques that have been used to analyze Chest x-ray imaging and Computed Tomography scans to classify patients with Covid-19.
https://link.springer.com/content/pdf/10.1007/978-3-030-72752-9.pdf	Healthcare informatics for fighting COVID-19 and future epidemic behaviors		this survey compares current Deep Convolutional Neural Networks approaches for the classification of ct imaging scans considering datasets, neural network architect imagingures, and evaluation metrics.
https://arxiv.org/abs/2107.09602	Medical Imaging with Deep Learning for COVID- 19 Diagnosis: A Comprehensive Review	1	detail various medical imaging-based studies such as x-ray imagings and computed tomography (ct imaging) images along with DL methods for classifying COVID-19 affect imaginged versus pneumonia
https://arxiv.org/abs/2008.07343	Artificial intelligence in the battle against coronavirus (COVID-19): a survey and future research direct imagingions	1	a survey of AI methods being used in various applications in the fight against the COVID-19 outbreak
https://www.hindawi.com/journals/jhe/2022/5998042/	Radiological Analysis of COVID-19 Using Computational Intelligence: A Broad Gauge Study	1	identifying the various COVID-19 medical imaging analysis models proposed by different researchers and featured their merits and demerits
https://link.springer.com/chapter/10.1007/978-981-19-0379-3_12	Deep Learning Applications for COVID-19: A Brief Review	1	to provide a nutshell resource for researchers to think about the design of more effect imagingive Deep Learning models for early COVID-19 detect imagingion
https://cdn.techscience.cn/ueditor/files/cmes/TSP_CMES_129-1/TSP_CMES_16981/TSP_CMES_16981.pdf	Deep Learning Applications for COVID-19 Analysis: A State-of-the-Art Survey	1	his survey is to summarize and analyze the contributions made in various fields during the COVID-19 pandemic by considering both the contribution of deep learning in chest x-ray imaging and ct imaging images, as well as the application of the latest LUS during the COVID-19 pandemic
https://www.hindawi.com/journals/cmmm/2021/5528144/	An Overview of Deep Learning Techniques on Chest x-ray imaging and ct imaging Scan Identification of COVID-19	1	This paper presents an overview of deep learning techniques made in the chest radiography on COVID-19 and pneumonia cases
https://link.springer.com/article/10.1007/s44196-023-00236-3	Machine Learning Applied to COVID-19: A Review of the Initial Pandemic Period	1	this review investigates AI’s main scope and contributions to the diagnosis and outcomes of COVID-19, considering the beginning of the pandemic
https://link.springer.com/article/10.1007/s12553-023-00757-z	A comprehensive review of COVID-19 detect imagingion with machine learning and deep learning techniques	1	This research explores all the existing machine learning (ML) or deep learning (DL) models, used for COVID-19 detect imagingion
https://ieeexplore.ieee.org/abstract imaging/document/9895426	A Comprehensive Review of Deep Learning-Based Methods for COVID-19 Detect imagingion Using Chest x-ray imaging Images	1	review deep learning approaches for COVID-19 detect imagingion using chest x-ray imaging images
https://link.springer.com/article/10.1007/s13721-022-00367-1	Diagnosing COVID-19 using artificial intelligence: a comprehensive review	1	In this review, the applications of Artificial Intelligence in the detect imagingion of coronavirus using modalities such as ct imaging-Scans, x-ray imagings, Cough sounds, MRIs, ultrasound and clinical markers markers are explored
https://link.springer.com/article/10.1007/s00354-021-00128-0	Leveraging Artificial Intelligence (AI) Capabilities for COVID-19 Containment	1	review the critical role of AI in responding to different research challenges around the COVID-19 crisis
https://ieeexplore.ieee.org/abstract imaging/document/9451237?casa_token=H2NUHHb1ogMAAAAA:HHLJm5RLtsrgFpuRNBoSgqp3V24j18UiPgtpC81aodbc_7GV8DvncBhx-Rn_KcjpkmlIHrBhVoadwQ	Deep Learning in Image Analysis for COVID-19 Diagnosis: a Survey	1	surveyed deep learning techniques applied to extract imaging information from images to detect imaging pneumonia caused by SARS-COV-2
https://www.sciencedirect imaging.com/science/article/pii/S0010482521009173?casa_token=EmIReU7WBgkAAAAA:r83Kr-SYNviLc3zYx81Pi54w3gB4_tExgglX2VgIxguYhMPlrxPWVVK-kqNqjHKzjERjBLUI8oE	Review and classification of AI-enabled COVID-19 ct imaging imaging models based on computer vision tasks		A review and categorization of COVID-19 ct imaging-based diagnosis methods in terms of computer vision tasks (i.e., classification, segmentation, and detect imagingion/localization)
https://link.springer.com/article/10.1007/s00521-023-08683-x	A survey on deep learning models for detect imagingion of COVID-19	1	evaluate the performance of the deep learning models in processing the x-ray imaging and ct imaging-Scan images of the Corona patients’ lungs
https://www.mdpi.com/2077-0383/10/9/1961	A State-of-the-Art Survey on Artificial Intelligence to Fight COVID-19		the paper surveyes the use of AI for COVID-19 detect imagingion, screening, diagnosis, the progression of severity, mortality, drug repurposing, and other tasks
https://link.springer.com/article/10.1007/s11042-022-11913-4	Perspect imagingive of AI system for COVID-19 detect imagingion using chest images: a review	1	The paper identifies and reviews various chest image features using the imaging modalities for reliable and faster detect imagingion of COVID-19 than laboratory processes.
https://www.mdpi.com/2076-3417/12/20/10535	Detect imagingion and Classification of COVID-19 by Radiological Imaging Modalities Using Deep Learning Techniques: A Literature Review	1	the aim of this review is to examine existing methods and frameworks in the literature of medical imaging that have been used to detect imaging and classify COVID-19, as well as to identify research gaps and highlight the limitations from a critical perspect imagingive
https://www.hindawi.com/journals/cmmi/2022/1306664/	Artificial Intelligence and Deep Learning Assisted Rapid Diagnosis of COVID-19 from Chest Radiographical Images: A Survey	1	this survey presented candid work to detect imaging and classify COVID-19, using deep-learning-based models from chest x-ray imagings and ct imaging scan images.
https://www.sciencedirect imaging.com/science/article/pii/S0960077920307323?casa_token=71ifAFCxZGsAAAAA:WFHhWmDB2ZNIKZW_PoVAltnihVUNgAjMP51B2Qqtx-3ypPF801g9dOzJk-qthySiFvIW2j7IAvo	A survey on artificial intelligence approaches in supporting frontline workers and decision makers for the COVID-19 pandemic		This paper aimed to explore and understand how and which different technological tools and techniques have been used within the context of COVID-19
https://link.springer.com/article/10.1007/s11042-022-12952-7	Automatic COVID-19 detect imagingion mechanisms and approaches from medical images: a systematic review		evaluate various ML-based techniques in detect imaginging COVID-19 using medical imaging
https://link.springer.com/chapter/10.1007/978-3-030-79753-9_4	A Review on Detect imagingion of COVID-19 Patients Using Deep Learning Techniques	1	Review of Machine learning techniques to diagnose COVID-19 using x-ray imaging or ct imaging scan
https://www.mdpi.com/2306-5354/9/4/153	COVID-19 Diagnosis: A Review of Rapid Antigen, RT-PCR and Artificial Intelligence Methods	1	This paper presents a review of the various types of COVID-19 detect imagingion methods, diagnostic technologies, and surveillance approaches
https://link.springer.com/article/10.1007/s11042-023-16017-1	Challenges of deep learning diagnosis for COVID-19 from chest imaging		This paper reviewed numerous studies to develop a DL diagnostic chest imaging tools
https://arxiv.org/abs/2111.09537	The Prominence of Artificial Intelligence in COVID-19	1	This paper first details the background knowledge of the conventional methods in the Artificial Intelligence domain followed by the commonly used datasets and their use cases to date and the percentage of researchers adopting Machine Learning over Deep Learning techniques.
https://www.sciencedirect imaging.com/science/article/pii/S1877050922022700	A systematic literature review of machine learning application in COVID-19 medical image classification		By filtering titles, abstract imagings, and content in the Google Scholar database, this literature review was able to find 19 related papers to answer two research questions, i.e. what medical images are commonly used for COVID-19 classification and what are the methods for COVID-19 classification.
https://link.springer.com/article/10.1007/s00607-021-00937-7	AI-enabled remote monitoring of vital signs for COVID-19: methods, prospect imagings and challenges	1	study analyzes the prospect imagings of vital signs monitoring for COVID-19 infect imaginged as well as quarantined individuals by using DL and image/signal-processing techniques, many of which can be deployed using simple cameras and sensors available on a smartphone or a personal computer, without the need of specialized equipment
https://kalaharijournals.com/resources/IJME_Vol7.1_687.pdf	A review of machine learning and deep learning approaches for COVID-19 diagnosis	1	This article discusses COVID-19 detect imagingion utilizing x-ray imaging images scans, as well as data analytics and comprehensive review on of the most recent DL and ML techniques.
https://ieeexplore.ieee.org/abstract imaging/document/9791687	A Review on Deep Learning Methods and ct imaging Scan Approaches for Covid-19 Detect imagingion	1	This paper explains the basics of deep learning (DL) techniques and their application in this COVID-19 pandemic situation.
https://link.springer.com/chapter/10.1007/978-981-16-0811-7_7	Machine Learning Approaches in Detect imagingion and Diagnosis of COVID-19	1	an overview of the state-of-the-art deep learning architect imagingures in the detect imagingion of COVID-19 by analysis of chest ct imaging scans and x-ray imaging images
https://www.researchgate.net/profile/Amandeep-Kaur-93/publication/375723123_Deep_learning_ModelsTechniques_for_Covid-19_Detect imagingion_A_Survey/links/65586a123fa26f66f40f8b09/Deep-learning-Models-Techniques-for-Covid-19-Detect imagingion-A-Survey.pdf	Deep learning models/techniques for COVID-detect imagingion: a survey	1	to comprehend various deep learning techniques that are used to detect imaging COVID-19 and to introduce or ensemble those approaches to prevent the spread of corona virus in future
https://www.taylorfrancis.com/chapters/edit/10.1201/9781003338789-4/covid-19-forecasting-using-deep-learning-models-sahiti-cheguru-ch-prerana-tejasree-tarine-deepthi-vijayalata-ghosh-siddhartha	COVID-19 Forecasting Using Deep Learning Models	1	The paper discusses existing theories and research that provide a better understanding of the spread pattern recognition which will help to tackle any future pandemic of similar intensity.
https://link.springer.com/article/10.1007/s42979-022-01184-z	Machine Learning-Based Research for COVID-19 Detect imagingion, Diagnosis, and Predict imagingion: A Survey	1	an overview of more than 160 ML-based approaches developed to combat COVID-19 including the type of the addressed problem (detect imagingion, diagnosis, or detect imagingion), the type of the analyzed data (Text data, x-ray imaging images, ct imaging images, Time series, clinical markers data,...) and the evaluated metrics (accuracy, precision, sensitivity, specificity, F1-Score, and AUC)
https://link.springer.com/article/10.1007/s42979-021-00841-z	Review of Recent Technologies for Tackling COVID-19	1	The advancements of deep neural networks, cloud computing solutions, blockchain technology, and beyond 5G (B5G) communication
https://journals.semnan.ac.ir/article_7119.html	Deep learning-based COVID-19 detect imagingion: State-of-the-art in research	1	the paper provides a critical literature review on implementing Deep learning techniques: 1) Novel deep learning architect imagingure; 2) Direct imaging use of deep learning; 3) Transfer learning fine-tuning technique, and 4) Transfer learning feature extract imagingion technique.
https://link.springer.com/chapter/10.1007/978-3-030-67716-9_4	Integration of Deep Learning Machine Models with Conventional Diagnostic Tools in Medical Image Analysis for Detect imagingion and Diagnosis of Novel Coronavirus (COVID-19)	1	review research studies available in PubMed database with the Keywords COVID-19, Diagnosis, Deep learning models, and Medical Imaging till August 10, 2020 related to COVID-19 and DLM in medical image analysis.
https://link.springer.com/chapter/10.1007/978-3-030-82199-9_34	A Critical Evaluation of Machine Learning and Deep Learning Techniques for COVID-19 Predict imagingion	1	this paper critically reviews and evaluates ML and DL-based techniques for COVID-19 Predict imagingion
https://academic.oup.com/bib/article/23/1/bbab456/6425232?login=true	Impact imaging of computational approaches in the fight against COVID-19: an AI guided review of 17 000 studies	1	a review of six broad application areas i.e. Molecular Pharmacology and Biomarkers, Molecular virological, Epidemiology, Healthcare, clinical markers Medicine and clinical markers Imaging
https://www.sciencedirect imaging.com/science/article/pii/S0925231221009280	Fusion of intelligent learning for COVID-19: A state-of-the-art review and analysis on real medical data	1	an extensive review of the ongoing strategies such as diagnosis, predict imagingion, drug and vaccine development and preventive measures used in combating the COVID-19 along with technologies used and limitations
https://ieeexplore.ieee.org/abstract imaging/document/9669784	Convolutional Neural Network Techniques on x-ray imaging Images for Covid-19 Classification	1	This work focuses on the most adopted Convolutional Neural Network Techniques applied on chest x-ray imaging images.
https://ieeexplore.ieee.org/abstract imaging/document/9478135	COVID-19 Detect imagingion using Image Modality: A Review	1	This paper discusses various image modalities like ct imaging-Scan, x-ray imagings, Ultrasound which are used for detect imagingion
https://peerj.com/articles/cs-313.pdf	Early survey with bibliometric analysis on machine learning approaches in controlling COVID-19 outbreaks	1	to bridge this gap by carrying out an in-depth survey with bibliometric analysis on the adoption of machine learning-based technologies to fight COVID-19 pandemic from a different perspect imagingive, including an extensive systematic literature review and bibliometric analysis.
https://www.researchgate.net/profile/Mohamad-Shady-Alrahhal/publication/348716611_A_Survey_of_the_COVID-19_epidemic behavior_Through_the_Eyes_of_Artificial_Intelligence_and_Deep_Learning_Challenges_and_Research_Questions/links/600c7de245851553a0678088/A-Survey-of-the-COVID-19-epidemic behavior-Through-the-Eyes-of-Artificial-Intelligence-and-Deep-Learning-Challenges-and-Research-Questions.pdf	A Survey of the COVID-19 epidemic behavior Through the Eyes of Artificial Intelligence and Deep Learning: Challenges and Research Questions	1	The paper proposes a statistical model that is used to analyses and evaluate previous works that proposed methods for detect imaginging and diagnosing COVID-19 driven by three main issues: dealing with blurry medical images, imbalanced medical data and COVID- 19 detect imagingion using a real-time data stream.
https://www.frontiersin.org/articles/10.3389/fmed.2021.704256/full?utm_campaign=The%20Batch&utm_source=hs_email&utm_medium=email&_hsenc=p2ANqtz-_HvLNusQwBTc1Oos-fWOPpLoi8UtoSuJJEL0ampcOCkAsZaJXtCHh1R6QIEWWUIEde9ayk	Artificial Intelligence for COVID-19: A Systematic Review	1	AI performance in diagnosis, prognosis evaluation, epidemic behavior predict imagingion and drug discovery for COVID-19
https://link.springer.com/article/10.1007/s10489-020-02102-7	Intelligent system for COVID-19 prognosis: a state-of-the-art survey	1	In this paper, a perspect imagingive research has been conduct imaginged in the applicability of intelligent systems such as ML, DL and others in solving COVID-19 related outbreak issues.
https://medinform.jmir.org/2022/6/e37365/	Combating COVID-19 Using Generative Adversarial Networks and Artificial Intelligence for Medical Images: Scoping Review	1	This review presents a comprehensive study on the role of GANs in addressing the challenges related to COVID-19 data scarcity and diagnosis.
https://link.springer.com/article/10.1007/s12539-021-00431-w	COVID-19 in the Age of Artificial Intelligence: A Comprehensive Review	1	In this paper, a detailed review of the role of AI as a decisive tool for prognosis, analyze, and tracking the COVID-19 cases is performed.
https://arxiv.org/abs/2108.04344	A Survey of Machine Learning Techniques for Detect imaginging and Diagnosing COVID-19 from Imaging	1	This survey provides researchers with insights into different machine learning techniques and their performance in the detect imagingion and diagnosis of COVID-19 from chest imaging.
https://www.frontiersin.org/articles/10.3389/frai.2021.612914/full	AI-Empowered Computational Examination of Chest Imaging for COVID-19 Treatment: A Review	1	a comprehensive review of state-of-the-art AI-empowered methods for computational examination of COVID-19 patients with lung scans.
https://www.researchgate.net/profile/Swapnil-Singh-17/publication/362248113_Review_of_medical_imaging_with_machine_learning_and_deep_learning-based_approaches_for_COVID-19/links/6368b6ed37878b3e878c9fc0/Review-of-medical-imaging-with-machine-learning-and-deep-learning-based-approaches-for-COVID-19.pdf	Review of medical imaging with machine learning and deep learning-based approaches for COVID-19		surveyed the existing mechanisms for COVID-19 medical imaging detect imagingion using machine learning and deep learning algorithms and presented a critical review of the major shortcomings in existing mechanism that could open further research in this area.
https://arxiv.org/abs/2206.05615	Machine learning approaches for COVID-19 detect imagingion from chest x-ray imaging imaging: A Systematic Review		This paper presents a systematic review of ML applied to COVID-19 detect imagingion using chest x-ray imaging images, aiming to offer a baseline for researchers in terms of methods, architect imagingures, databases, and current limitations.
https://www.pulmonolrespirjournal.com/apdf/jprr-aid1044.pdf	COVID-19 detect imagingion and classification: key AI challenges and recommendations for the way forward	1	provision of the more prominent challenges and gaps in the prior studies of COVID-19 image classification, followed by a list of recommendations
https://eprints.tiu.edu.iq/906/	Automatic COVID-19 detect imagingion mechanisms and approaches from medical images:a systematic review	1	In this survey, a complete and systematic review of the application of Machine Learning (ML) methods for the detect imagingion of COVID-19 is presented, focused on works that used medical images.
https://www.scienceopen.com/hosted-document?doi=10.14293/S2199-1006.1.SOR-.PPVK63O.v1	Cmbatting COVID-19: Artificial Intelligence Technologies & Challenges	1	a literature search of different AI technologies and their associated challenges.
https://ieeexplore.ieee.org/abstract imaging/document/9454579	Artificial Intelligence Technologies for COVID-19-Like epidemic behaviors: Methods and Challenges	1	This article summarizes a series of AI technologies that can be used to fight COVID-19 and proposes a medical network architect imagingure based on AI technologies to embody the superior performance of AI technologies.
https://ieeexplore.ieee.org/abstract imaging/document/10102067	Machine Learning Techniques on x-ray imaging Images for Covid-19 Classification	1	information on the most widely used Machine Learning algorithms applied to chest x-ray imaging images
https://www.hindawi.com/journals/bmri/2021/9942873/	x-ray imaging Equipped with Artificial Intelligence: Changing the COVID-19 Diagnostic Paradigm during the Pandemic	1	This systematic review assessed the current state of AI applications and the performance of algorithms in x-ray imaging image analysis.
https://www.mdpi.com/1424-8220/21/23/8045	Role of Artificial Intelligence in COVID-19 Detect imagingion	1	a systematic review on state-of-the-art AI techniques applied with x-ray imaging, ct imaging, and US images to detect imaging COVID-19.
https://www.researchgate.net/profile/Krishnaraj-Chadaga/publication/361945111_Diagnosing_COVID-19_using_artificial_intelligence_a_comprehensive_review/links/62ce0b6a6151ad090b978d01/Diagnosing-COVID-19-using-artificial-intelligence-a-comprehensive-review.pdf?_sg%5B0%5D=started_experiment_milestone&_sg%5B1%5D=started_experiment_milestone&origin=journalDetail	Diagnosing COVID‑19 using artificial intelligence: a comprehensive review	1	the applications of Artificial Intelligence in the detect imagingion of coronavirus using modalities such as ct imaging-Scans, x-ray imagings, Cough sounds, MRIs, ultrasound and clinical markers markers are explored in depth.
https://d1wqtxts1xzle7.cloudfront.net/101181869/2206-libre.pdf?1681752470=&response-content-disposition=inline%3B+filename%3DMachine_learning_approaches_for_COVID_19.pdf&Expires=1701180245&Signature=Bx4aSli~4wrWqrH-cAHQPg33Z4t-dtaM4eH4mA6baRiemmCJRlOnV4WOLutWssq5ANqXkC~MshPza4CeF25gzc~oZliLl~dXhUdnhz7HuIw0cg0jtnhVHdrZxpbS97Z1B270lcuN12QxOg06KIMTTAHDHKYXBRf0VnYF~VnXvontrRAU15sfunTRenRoGxH3vL5vIbyw…	MACHINE LEARNING APPROACHES FOR COVID-19 DETEct imagingION FROM CHEST x-ray imaging IMAGING: ASYSTEMATIC REVIEW	1	a systematic review of ML applied to COVID-19 detect imagingion using chest x-ray imaging images, aiming to offer a baseline for researchers in terms of methods, architect imagingures, databases, and current limitations
https://engrxiv.org/preprint/view/1168	A Complete Survey on Automatically Diagnosing COVID-19 In the field of Computer Vision and A Collect imagingion of Medical Images	1	Survey on Automatically Diagnosing COVID-19 In the field of Computer Vision and A Collect imagingion of Medical Images
https://web.s.ebscohost.com/ehost/detail/detail?vid=0&sid=9b612c2c-82b1-4076-9ec4-1d06e1484deb%2540redis&bdata=JnNpdGU9ZWhvc3QtbGl2ZQ%253d%253d	Application of artificial intelligence in chest imaging for COVID-19	1	reviewe of the current progress in AI technology for chest imaging for COVID-19
https://www.tandfonline.com/doi/abs/10.1080/0954898X.2022.2147231	A systematic review: Chest radiography images (x-ray imaging images) analysis and COVID-19 categorization diagnosis using artificial intelligence techniques	1	this study reviews several deep learning and machine learning procedures to be implemented in x-ray imaging images of chest
https://www.frontiersin.org/articles/10.3389/fgene.2022.845305/full	A Comprehensive Review of Artificial Intelligence in Prevention and Treatment of COVID-19 Pandemic	1	to analyze past research results and interpret the role of Artificial Intelligence in the prevention and treatment of COVID-19
https://link.springer.com/chapter/10.1007/978-981-19-0901-6_18	Review on Automated Detect imagingion of COVID-19 from x-ray imaging Images Using Machine Learning	1	This review includes the contribution of image processing and machine learning to make swift and precise diagnostic system from lung x-ray imaging images.
https://www.mdpi.com/2076-3417/12/8/3895	Let AI Perform Better Next Time—A Systematic Review of Medical Imaging-Based Automated Diagnosis of COVID-19: 2020–2022	1	The review presents the existing automated diagnosis medical imaging models and note a total of three significant problems: biased model performance evaluation; inappropriate implementation details; and a low reproducibility, reliability and explainability
https://ieeexplore.ieee.org/abstract imaging/document/10080567	COVID-19 Detect imagingion by Medical Images with Pretrained Transfer Learning-based Model using CNN: A Systematic Review	1	various models such as ResNet50, DenseNet-21, VGG-16, ImageNet, and some hybrid models are analyzed and their performance matrix with a particular set of data used in their research work evaluated
https://www.mdpi.com/1424-8220/20/23/6764	An Analysis Review of Detect imagingion Coronavirus Disease 2019 (COVID-19) Based on Biosensor Application	1	In this review, the detect imagingion of coronavirus disease 2019 (COVID-19) technologies is summarized and discussed with a comparison between them from several aspect imagings to arrive at an accurate decision on the feasibility of applying the best of these techniques in the biosensors that operate using laser detect imagingion technology.
https://assets.cureus.com/uploads/review_article/pdf/152237/20230531-27964-n6zhy9.pdf	Harnessing Machine Learning in Early COVID-19 Detect imagingion and Prognosis: A Comprehensive Systematic Review	1	Machine Learning in Early COVID-19 Detect imagingion and Prognosis
https://www.researchgate.net/profile/Othman-Alrusaini/publication/359714706_COVID-19_Detect imagingion_from_x-ray imaging_Images_using_Convoluted_Neural_Networks_A_Literature_Review/links/63d917e2c465a873a271cee2/COVID-19-Detect imagingion-from-x-ray imaging-Images-using-Convoluted-Neural-Networks-A-Literature-Review.pdf	COVID-19 Detect imagingion from x-ray imaging Images using Convoluted Neural Networks: A Literature Review	1	This paper reviews a host of other peer-reviewed articles related to the detect imagingion of COVID-19 infect imagingion from x-ray imaging images using Convoluted Neural Network (CNN) approaches
https://link.springer.com/article/10.1007/s10462-021-10106-z	Using artificial intelligence technology to fight COVID-19: a review	1	the main application of artificial intelligence technology in the suppression of coronavirus from three major aspect imagings of identification, predict imagingion, and development
https://www.taylorfrancis.com/chapters/edit/10.1201/9781003369035-6/edge-computing-artificial-intelligence-systems-adopted-smart-healthcare-comprehensive-survey-real-time-covid-19-pandemic-saravanan-lakshmi-prabha	Edge Computing and Artificial Intelligence Systems Adopted in Smart Healthcare: A Comprehensive Survey in Real-Time COVID-19 Pandemic	1	the effect imagingiveness of edge computing and artificial intelligence in the Internet of Medical Things (IIoT) to meet all the health service requirements in such an emergency situations.
https://ieeexplore.ieee.org/abstract imaging/document/9511801	Systematic review of artificial intelligence in acute respiratory distress syndrome for COVID-19 lung patients: a biomedical imaging perspect imagingive	1	The purpose of this study is to understand the Risk-of-Bias (RoB) in a non-randomized AI trial for handling ARDS using novel AtheroPoint-AI-Bias (AP(ai)Bias).
https://pdfs.semanticscholar.org/ebfe/518cbb7d8647f798afd215b095bfc329f0aa.pdf	Intelligent COVID-19 forecasting, diagnoses and monitoring systems: A survey	1	Review analyzed a significantly wide range of machine learning algorithms and IoTs which can be used in predict imaginging the spread of COVID-19 and in diagnosing and monitoring the infect imaginged individuals.
https://link.springer.com/chapter/10.1007/978-3-030-69744-0_29	Applications of Artificial Intelligence and Molecular Immune Pathogenesis, Ongoing Diagnosis and Treatments for COVID-19		Applications of Artificial Intelligence and Molecular Immune Pathogenesis, Ongoing Diagnosis and Treatments for COVID-19
https://link.springer.com/chapter/10.1007/978-3-030-87019-5_1	Application of Artificial Intelligence and Big Data for Fighting COVID-19 Pandemic		this paper reviews the applicability and importance of AI and Big Data methods to data produced from the countless ubiquitously connect imaginged healthcare devices that produced entrenched and distributed information handling capabilities in fighting COVID-19 outbreak.
https://www.mdpi.com/2673-8112/3/1/6	On the Adoption of Modern Technologies to Fight the COVID-19 Pandemic: A Technical Synthesis of Latest Developments		This paper presents a comprehensive analysis of community-beneficial digital technologies that were employed to fight the COVID-19 pandemic.
https://www.mdpi.com/2072-666X/13/8/1349	Diagnosis Methods for COVID-19: A Systematic Review	1	a systematic review was performed in order to provide an overview of the COVID-19 diagnosis methods and tests already available, as well as their evolution in recent months.
https://link.springer.com/chapter/10.1007/978-981-19-2057-8_4	COVID-19 Predict imagingion, Diagnosis and Prevention Through Computer Vision	1	paper presents an extensive study of some computer vision-based technologies for detect imagingion, diagnosis, predict imagingion and prevention of COVID.
https://www.mdpi.com/2075-4418/12/12/3171	Preliminary Stages for COVID-19 Detect imagingion Using Image Processing	1	this study attempts to offer a full grasp of image processing in COVID-19 while considering all phases required prior to classification.
https://www.sciencedirect imaging.com/science/article/pii/S0277953622002799	The medical and societal impact imaging of big data analytics and artificial intelligence applications in combating pandemics: A review focused on Covid-19	1	Literature review addressing health/social effects outcomes from Covid19 BDA applications
https://www.mdpi.com/2075-4418/11/5/855	Artificial intelligence centric scientific research on COVID-19: an analysis based on scientometrics data	1	the study closely monitors the impact imaging of the pandemic on global research act imagingivities related exclusively to AI
https://www.worldscientific.com/doi/abs/10.1142/S0218001422520103	Deep Learning for Covid-19 Screening Using Chest x-ray imagings in 2020: A Systematic Review	1	Covid-19 Screening Using Chest x-ray imagings in 2020
https://avesis.ogu.edu.tr/yayin/d0de4654-7313-49f1-8564-05cde454cc26/contribution-of-artificial-intelligence-applications-developed-with-the-deep-learning-method-to-the-diagnosis-of-covid-19-pneumonia-on-computed-tomography	Contribution of artificial intelligence applications developed with the deep learning method to the diagnosis of COVID-19 pneumonia on computed tomography	1	investigate the contribution of deep learning to diagnosis in patients with typical COVID-19 pneumonia findings on ct imaging.
https://www.ingentaconnect imaging.com/content/ben/cmir/2023/00000019/00000007/art00003	A Review of COVID-19 Diagnostic Approaches in Computer Vision		This study includes a preliminary review of COVID-19 computer vision research conduct imaginged in recent years.
