# Supplementary material for: Towards Improved XAI-Based Epidemiological Research into the Next Potential Pandemic
Source: Life (Basel). 2024 Jun 21;14(7):783. doi: 10.3390/life14070783 (PMC11278356; doi:10.3390/life14070783)
Supplement: Supplementary file 1 [file life-14-00783-s001.zip › life-3051132-supplementary/lit_rev-main/26_Final_selected_Papers(3).xlsx]

## Sheet: 1
Paper	Research Question	Data	Data preprocessing	Feature engineering	Parameter tuning	Model training	Model evaluation	XAI	Significant results	Note
Bakkeli, 2023	Factors impacting self-perceived exposure risk to covid in Norway	Norwegian survey data collected with regrad to important predictors of Self-perceived exposure risk to covid e.g. persons' NPI-compliance, mobility pattern and work life conflicts etc.	data imputation depending on the type of missing data with reference to a paper & data partitioning	correlation statistics analysis based on bivariate ordinary least squares for the predictor variables and the target variable but no feature selection or feature extraction in the pipeline before model training	grid search k-fold	[gb, svm, knn, enr]	[rmse, mae,rsq]	[pdp, shap, ice]	The most significance predictors of perceived exposure risk are compliance with interventions, work-life conflict, age and gender.	0
Paul et al., 2021	Factors impacting county level spread of COVID-19 & death rates in USA	local socio-economic conditions of counties i.g. income per capita, population density etc. data collected from the 5 years American Census Survey	data imputation is done for a few values with reference to the code	discard evidently unimportant variables via correlation analysis	0	[xgb]	[rsq]	[shap]	The spread of COVID-19 can be an 'urban phenomenon' when the population density is very high.	0
Vega et al., 2022	the number of new infections one to four weeks in advance in USA & Canada	tracked regional changes in the policies implemented at the government level in data from United States and the six biggest provinces of Canada	handling missing values based on basic logics	0	ML model learns to set the seir model's time varying parameter based on change in government policy	[hybrid seir-ml]	[mape,mae]	Using probabilistic graphical models based on exogenously given government policies to the model does makes the model interpretable	A model that explicitly models government policies can potentially produce one- to four-week forecasts of the number of COVID-19 infections.	0
Cao et al., 2020	main contributors to the number of new cases and COVID-19 growth rates in China	Multiple data e.g. travel-related factors, population density, medical endowmwnts, socioeconomic, environmental policy, and etc. in China	0	stepwise wrapping feature selection	0	[xgb]	[mse]	[shap]	Travel-related population movement was the main contributing factor for new cases and COVID-19 growth rates in China.	0
Banerjee et al., 2022	spread of COVID-19 in the USA	socioeconomic disparities that have a causal link to the spread of COVID-19 in the USA	data imputation is done for a few values with reference to the code	0	0	[xgb]	[rsq]	causal Shap accounting for pre knowledge based graphical causal structure of the data when estimating the Shapley values	Causal Shapley values can be used to understand the causal connections between the socioeconomic metrics and the spread of COVID-19.	0
Saleh et al., 2022	New hospital admissions per day in UK	Six attributes comprising total cases, new cases, seasons, national lockdown, number of people who have received the first dose vaccine, and second vaccine.	0	63 possible combinations of the 6 variables is examined	exogenously assigned	[lstm]	[rmse]	By Formal Concept Analysis (FCA) approach, a set of association rules are generated with different confidence intervalls, which comprise implications between the attributes in the formal context	National Lockdown, New Cases and First Vaccine have a strong correlation with the total admission number due to COVID-19 in hospitals in the UK.	0
Zhang et al., 2023	Confirmed cases prediction in 8 counties in the state of California, USA, and 7 other different countries	information on populations, positive and total tests, number of deaths, and positive cases and vaccine utilization obtained from california and WHO data sources	0	0	0	[hybrid ar-lstm]	[mape]	Joint incorporation of the coeffcients from the intrinsically interpretable auto regressive AR part and uninterpretable predictive LSTM part by concatenating the models in the last layer of a neural network	Hybrid deep learning regression model can be useful in simultaneously providing accurate prediction as well as shedding light into policy guided understanding of the virus transiotion.	0
Jian et al., 2022	Identifying the High-Risk Hongkong's territory units for COVID-19 Transmission	Population specific socioeconomic features e.g. population density, educational, income, household and housing variables etc.	0	0	grid search	[dt, knn,rf, lr,xgb]	[mae, rsq]	[shap]	The top three most important indicators of high risk territories are people in accommodation and food services, low income, and high population density.	0
Nader at al., 2021	Analyzing COVID-19 growth rates and the effects of NPIs combined with how long they have been in place in 176 countries	NPIs of 176 countries using Corona net data during the initial phase of the outbreak presenting if and how long which NPI has been in place in a specific country at a specific day	NPIs that were used in less than 20 countries are excluded to balance data	0	random search	[rf]	0	[ale]	Closure and regulation of schools was the most important NPI, associated with a pronounced effect about 10 days after implementation.	0
Docquier et al., 2022	changes in daily evolution of cross-border movements of people during the Covid-19 in Europe	Data on nternational travel bans, the stringency of countries' containment policies & Facebook users’ mobility dat	0	synthetic policy indices are obtained by conducting PCA and extract the first two components of the PCA and propose the first PCA component can be interpreted as an average index of stringency of containment measures and the second component captures testing and tracing policies	exogenously assigned	[linear regression, knn,gb,mlp]	[mae,rmse]	[pfi]	Countries' containment policies are more important in explaining changes in cross-border traffic as compared with international travel bans and fears of being infected.	0
Balogh et al., 2022	Main time series Predictors of COVID-19 cases in EU	Country-specific response measures, the spread of different variants, the average daily temperature, country population characteristics , health expenditures, cultural participation etc.	missing values are checked with reference to code	Sensitivity tests on feature dimensionality reduction, i.e., new versions of restrictions produced by merging restrictions with partially relaxed measures	the final rf parameters are reported	rf & Hierarchical Clustering	[rmse]	pdp to interpret the covariates used in rf & rf used to explain the role of covariates used in Clustering	The most important predictors of new COVID-19 cases in the EU include proportion of vaccinated people, the spread of different variants, the average daily temperature, self-reported COVID-like symptoms, and the use of protective masks.	0
Arık et al., 2021	Daily predictions of the expected number of confirmed COVID-19 deaths, cases, and hospitalizations in USA & Japan	confirmed cases, deaths, publicly available Google Mobility Reports, government restrictions, demographic etc.	median imputation for static variables & forward & backward filling for time-varying variables	0	hyper parameter tuning to optimize the validation loss with reference to the literature	[hybrid seir-gams-xgb]	[mape, aape]	a generalized additive model is adopted for each variable into the seir model to represent the time varying explaination of features on transmission rates	School closures are associated with the highest reduction in predicted exposed counts among all NPIs.	0
Dlamini et al., 2022	to examine the factors that determine the spatial distribution of COVID-19 transmission risk in Eswatini	geographic factors e.g. proximity to major health facilities, churches, shopping centres and supermarkets as well as average annual traffic density in Eswatini	discretizing data based on the minimal description length algortihm to minimize the class variable entropy for each variable	The Incremental Wrapper Feature Subset Selection with Naı¨ve Bayes is used for feature selection	different BN structures are examined	[bayesian network]	Logarithmic loss	[intrinsic interpretability]	The proximity to health facilities, churches, shopping centres and supermarkets as well as average annual traffic density were the strongest predictors of transmission risk during strict lockdown. After relaxation of the lockdown, the proportion of the youth in an area became the strongest predictor of COVID-19 transmission.	0
Zhou et al., 2023	key factors including booster vaccination affecting the COVID-19 age-adjusted case fatality rate in 32 countries	Country specific level of health services index HAQ, GDP, behavioral risk factors etc. data from 32 countries	XGB's advantage to handle missing data by assigning it to a default direction and finding the best imputation value	recursive feature elimination	grid search	[xgb]	[rmse]	[shap]	The key risk factors for countries with higher age-adjusted case fatality rates (CFR) than crude CFR are low GDP per capita and low booster vaccination rates	0
Doblhammer et al., 2021	The effect of local socioeconomic characteristics on COVID-19 incidence rates in Germany	data on demographic, social, economic, health care, unemployment, education, emission etc.	0	the 10 most frequent features from each top 10 ranking of SHAP values over all subsamples are selected	exogenously assigned	[rf,catboost]	[rmse,rsq]	[shap]	High mobility of high socioeconomc status (SES) groups may drive the pandemic at the beginning of waves, while mitigation measures and beliefs about the seriousness of the pandemic as well as the compliance with mitigation measures may put lower SES groups at higher risks later on.	0
Ren et al., 2023	Assessing socioexposomic associations with COVID-19 mortality rates across New Jersey	spatially , demographic and socioeconomic factors including air pollution, proximity to industrial facilities, neighborhood and housing characteristics, age, poverty, etc.	The paper investigates how sparse data do not drastically affect the association estimates but increase uncertainties in Bayesian spatial models	Forward stepwise algorithm starting with a predefined set based on variables with variance inflation factor below 5 & Poisson and Negative binomial Bayesian regression	repeated coarse-fine grid search	[bayesian regression model,rf,xgb]	[rsq]	[shap, intrinsic interpretability]	Robust positive associations of COVID-19 mortality is found with historic exposures to NO2, population density, percentage of minority and below high school education.	0
Trajanoska et al., 2022	Dietary, comorbidity, and geo-economic data for explaining country wise COVID-19 mortality rates	154 countries’ dietary habits fused with data on past comorbidity prevalence and environmental policy factors such as seasonally averaged temperature geolocation, economic and development indices etc.	Only countries for which there were no missing mortality rates are included	Wrapper methods i.e.recursive feature elimination with feature importance, recursive feature importance with shap, Boruta shap]	hyperparameter space search	[xgb,som]	[mse, mae, rsq]	in addition to the shap to interpret XGB, to explain the SOM clustering, dominant feature leading to the decision are presented in a Decision map	Countries with imbalanced dietary habits generally tend to have higher COVID-19 mortality predictions.	0
Baquie et al., 2021	the importance of non-laboratorial and socio-geographic factors on COVID-19 hospital survival in Brazil	non-laboratorial data e.g. sex, age, ethnicity, comorbidities, socioeconomic etc. of COVID-19 patients in Brazil	XGB algorithm imputes missing data	The study highlights the beneficial use of the XGB model in coping with correlations between the covariates	0	[XGB, svm,knn,logistic regression,rf,xgb,nn]	AUC-ROC metric i.e. area under the receiver-operating curve	[pfi]	The most important non-laboratorial and socio-geographic factors on COVID-19 patients hospital survival in Brazil, are the state of residence and its development index, the distance to the hospital, the level of education, hospital funding model and strain.	0
Qiu et al., 2022	The effects of governmental nonpharmaceutical interventions against COVID-19 at seasonal influenza transmission	Data for 14 NPIs implemented in 33 countries and the corresponding influenza virological surveillance	countries excluded based on with no infuenza surveillance data not exhibition of a typical seasonal epidemic curve	For each NPI, the lagged day with the largest Spearman correlation coefcient was selected. Wrapper methods based on svm & rf, a shap-based rf & a laso regression are utilized to feature selection	Bayesian optimization	[xgb]	0	shap is used & subsequently NPIs shap values is clustered by k-means	The three most effective Covid-19 related NPIs to suppressing influenza transmission were gathering limitations, international travel restrictions, and school closures.	0
Zheng et al., 2022	important factors related to occurrence of COVID-19 in the USA	Data on vaccination, wearing masks, mobility, government interventions etc.	There were no missing data in this study	Although some features had a statistically weak association with daily cases, they were still included to ensure the integrity of the features	hyper parametric optimization ((Hyperopt)	[ensemble rf-xgb-lgb learning]	[mae, rmse, mape]	[shap]	Vaccination, wearing masks, less mobility, and government interventions identified as the most significant factors on the control and prevention of COVID-19.	0
Janko et al., 2021	The effect of Non-Countermeasure Factors to classify countries into those more and less prone to the fast spread of COVID-19	Data on non-countermeasure factors including weather, culture, travel,health, economic effects,development etc of severla countries	Iterative imputer a multivariate imputation approach	Features manually categorized (A synthetic categorization based on k-means & PCA is tried beside the manual categorization) & some features were excluded due to high internal correlation in the same category. Wrapper methode,rf feauture importance & Boruta are used for feature selection.	grid search	[knn, dt, rf, xgb, svm, adaboost]	[AUC, accuracy]	A rule learning algorithm is created by discretizing features into low and high values to evaluate all possible combination of rules. Three metrics are corresponded to each rule comprising rule coverage, rule accuracy on covered examples, and rule score as coverage multiplied by accuracy.	Culture and Development, followed by Travel and Health (excluding countermeasures) contribute the most to the virus’s fast spread.	0
Kianfar et al., 2022	explanatory variables on COVID-19 prevalence and mortality at a global scale	Data on unemployment, population density, air and rail transportation, urban population, GNI per capita etc. of all countries.	0	variance inflation factor and Pearson’s correlation analysis are used for feature selection	optimum number of neurons in the hidden layer is determined using WIC index	[ann]	root mean square error interquartile index	[pfi, wrapper,connection weights, modified connection weights,most squares,Lek's profile,modified Lek,variance based,pdp,Garson]	Unemployment and population density were the most influential variables regarding the COVID-19 prevalence. Health-related variables such as diabetes prevalence and number of hospital beds were the most significant variables regarding COVID-19 mortality.	0
Jing et al., 2022	Impacting factors on total number of confirmed COVID-19 cases across the US	Demographic, public health, and other relevant COVID-19 predictors e.g. population density, transportaion, pollution, sex ration etc.	0	XGB algorithm imputes missing data	Parameter setting is given	Xgb, RF, LGB (with subsequent shap) to illustrate the main factors influencing the virus spread & a dual stage attention based rnn model incorporating to provide a time series forecast of covid case numbers	[mae,rmse,rsq]	Beside shap, DA-RNN model involves two attention layers: the first is an input attention layer that determines which feature should be given more attention than the others & the second is a temporal attention layer that determines the weight of importance for each historical temporal step.	The most important three factors affecting the spread rate of COVID-19 are temperature, age 65+ and pollution.	0
Du et al., 2023	forecast the number of COVID-19 cases and deaths for each US state at a weekly level for a forecast horizon of 1–4 weeks	Data on epidemiological, mobility, survey, climate, demographic, and SARS-CoV-2 variant frequencies	0	Four models are constructed which include different combinations of available features	different LSTM model settings are explored	a multi-stage (4 stages) lstm deep learning, which, at each stage, forecasts a chosen target variable for one-week ahead. It builds off the initial first stage prediction to forecast an additional week out and continues to implement this iterative approach one stage at a time, to predict further into the future. the model performance is compared with CDC-ensemble COVID-19 Forecast Hub model, whic…	[ae,pae,wis]	[integrated gradients]	The variant specific data are the most important predictors in short-term Covid-19 cases forecasting	0
Zeng et al., 2021	The effects of additional factors i.e. local weather conditions as well as country-specific research sentiment to reflect patients' progression of the disease	Data on weather situation in the location of the infected person as well as medRxiv, and bioRxiv COVID-19 literature databases	SMOTE	0	GridSearchCV	[xgb,mlp,bi-lstm]	[AUC, accuracy, Precision, Recall, F1-score]	[xgb feature importance]	The weather textual description in particular air pollution, followed by local temperature, humidity, and age, appear as the most important features to forecast Covid-19 patients' progression of the disease	0
Flores et al., 2021	Analyzing the relative importance of factors in predicting the COVID-19 incidence in the Chilean urban commune of Concepción	Data on mobility, death, patinets in icu, hospitalization by region from the official COVID-19 repository of Ministry of Science Chile	0	Wrap around method to select features based on XAI step	Parameter setting is given	[conv-lstm,lstm,svm,bi-lstm]	[accuracy, Precision, Recall, F1-score]	The feature importance approach (feature ablation) creates a baseline model that considers only the communal feature subset to obtain an initial performance. Then, each of the regional and national features is added to the model individually (one at a time) to create a feature space. For each feature added to the model, the algorithm measures the performance difference compared to the performance…	Number of patients in ICU, bed types, deaths and features related to the type of mechanical ventilators rank first to predict the incidence of disease.	0
