# Supplementary material for: Towards Improved XAI-Based Epidemiological Research into the Next Potential Pandemic
Source: Life (Basel). 2024 Jun 21;14(7):783. doi: 10.3390/life14070783 (PMC11278356; doi:10.3390/life14070783)
Supplement: Supplementary file 1 [file life-14-00783-s001.zip › life-3051132-supplementary/lit_rev-main/325 paper pipeline conceptual framework.xlsx]

## Sheet: Sheet1
Data preprocess	Feature engineering	Hyper parameter tuning	Model training	Evaluation metrics	Model interpretability	Link
	The BERT is used to extract features, namely word and sentence embedding vectors, from text data. these vectors are used as high-quality feature inputs to downstream models. NLP models such as LSTMs or CNNs require inputs in the form of numerical vectors, and this typically means translating features like the vocabulary and parts of speech into numerical representations.		The accuracy of the BERT model would have likely further increased if we retrained the BERT model on research literature instead of using a generic model trained on Wikipedia.			https://link.springer.com/article/10.1007/s11192-022-04314-9
	The application of the content based filter allows us to pass from the field of images to that of numbers, thus transforming a data set of images into a numerical one. This latter can be easily deal with evolutionary algorithm.					https://link.springer.com/article/10.1007/s00521-021-06806-w
models using only dichotomous features perform only slightly worse than models based on a complex combination of numerical input values						https://www.sciencedirect.com/science/article/pii/S2352914823000308
			while logistic regression summarizes the influence of each feature with a single coefficient and limited to clustering patients, or regression trees, GAMs accommodate non-linear and non montonic effects			https://www.sciencedirect.com/science/article/pii/S1532046422001022
					RIPPER is a rule-based ML algorithm, in which rules are learned from the data directly. pyFUME can create rules based on fuzzy logic. the potential of pyFUME and RIPPER in providing inherent interpretability are reflected.	https://ieeexplore.ieee.org/abstract/document/9863020
					GNAMs belong to the GAMs family and learn a linear combination of multi-layer perceptron (MLP) with an input, an output, and several hidden layers.	https://link.springer.com/article/10.1186/s12874-022-01827-y
	Before running the machine learning models, a descriptive correlation statistics analysis is carried out comprising the p-values for the predictor variables and the target variable in the original datasets.					https://link.springer.com/article/10.1186/s12889-023-16236-z
	The pipeline mines over 60 thousand raw (e.g., diagnosis, medication and procedure codes) and 160 million transitive sequential (e.g., medication to diagnosis) representations. Through the iterative feature selection by means of MSMR flter method and embedded methods, these features were shrunk to over 2300 representations, about 900 of which were raw features and about 1400 were transitive seque…					https://www.nature.com/articles/s41598-021-84781-x
			SIMLIR is an interpretable probabilistic graphical model (PGM) that utilies ML inside the compartmental SIR model (the changes in the policies implemented at the government level is used to estimate the time-varying parameters of an SIR model) to explicitly incorporate government policy decisions			https://www.mdpi.com/2571-9394/4/1/5
						https://ieeexplore.ieee.org/abstract/document/9179729
synthetic data is generated using the VAE model.						https://www.nature.com/articles/s41598-023-31542-7
						https://www.mdpi.com/2075-1680/11/8/374
			xgb is an ensemble model and creates multiple weak classifiers which work strongly when together.			https://journals.plos.org/digitalhealth/article?id=10.1371/journal.pdig.0000020
					EBM is constructed with multiple hierarchically organized simple classifiers consisting of sequences of binary decisions. Unlike the black-box models, EBM produce lossless explanations for outcome predictions due to its great interpretability potential of tree-based decision system.	https://www.medrxiv.org/content/10.1101/2020.06.30.20143651v1
					Temporal	https://pesquisa.bvsalud.org/global-literature-on-novel-coronavirus-2019-ncov/resource/ru/ppzbmed-2210.03258v1
					Fusion Transformer TFT adds a kind of interpretable multi-head self-attention mechanism to lstm to better learn the different temporal patterns. (2) attention weights provides insights on feature importances. (3) the sensitivity of a model input is the ratio of the change in an output variable to the change in an input feature. (4) The conceptualization of modeling individual features with the po…
						https://ieeexplore.ieee.org/abstract/document/9298069?casa_token=m6oiKIyCDvoAAAAA:U0bIZU7qphPaabOjBmXIQH0YTbCuJ0e6hFGRgYQyQW9YMJBfmb9uWAIiBz75SIzAgZKjJ0Mel1k
	The factor analysis technique contributes to identify latent composite variables. Factor Analysis accounts for the fact that multiple socio-economic factors may be strongly correlated, for example between GDPs per capita and other development metrics e.g., access to electricity to underlying latent factors which are represented by other variables.				One of the strengths of EBM is its ability to consider many factors simultaneously and inform their relative impacts on the dependent variables. This is comparable to the factor analysis, but instead of aggregating correlating factors in the same category to construct latent variables, EBM highlights the most representative factor.	https://pesquisa.bvsalud.org/global-literature-on-novel-coronavirus-2019-ncov/resource/ru/ppzbmed-10.21203.rs.3.rs-2877405.v1
						https://www.medrxiv.org/content/10.1101/2021.01.04.21249218v1
a sequential feature selection method works as follows: It removes features one by one from the full set of features and evaluates the error function. When the error reaches the optimumlevel, the combination of left-over features is regarded as the optimal feature combination. . (2) importance of each selected factor determined by xgb feature importance (3) SHAP analysis was used to calculate the…						https://www.jmir.org/2020/11/e23853/
			xgb is frequently reported as a robust method in the context of COVID-19 research.			https://www.sciencedirect.com/science/article/pii/S0010482523000847
						https://id.elsevier.com/as/authorization.oauth2?platSite=SD%2Fscience&scope=openid%20email%20profile%20els_auth_info%20els_idp_info%20els_idp_analytics_attrs%20urn%3Acom%3Aelsevier%3Aidp%3Apolicy%3Aproduct%3Ainst_assoc&response_type=code&redirect_uri=https%3A%2F%2Fwww.sciencedirect.com%2Fuser%2Fidentity%2Flanding&authType=SINGLE_SIGN_IN&prompt=none&client_id=SDFE-v4&state=retryCounter%3D0%26csrfT…
					causal Shapley values account for subjective or pre knowledge based graphical causal structure of the data into account in when estimating the Shapley values.	https://www.nature.com/articles/s41598-022-18725-4
				The ann feature selcection's objective is to maximize AUC score and minimize the number of features selected for model development.		https://www.frontiersin.org/articles/10.3389/fpubh.2021.626697/full
					Through Formal Concept Analysis (FCA) approach, a set of association rules are generated with different confidence intervalls, which comprise clear implications between the attributes in the formal context.	https://www.sciencedirect.com/science/article/pii/S0933365722001452?casa_token=xZ2ZfpJF4BIAAAAA:3t4UDDZyoGcfcwSUdcVX0Ibs1LsQsR6QtG0AMf7gtuo77G6ghaDRaWQoaSIPadVXnzLyOiaQ
						https://www.sciencedirect.com/science/article/pii/S1076633222002008
					a hybrid architecture that combines autoregressive AR and LSTM models additively and trains the entire architecture jointly, allowing the relative weights of the interpretable AR part and uninterpretable predictive LSTM part to be fully determined by the data.	https://www.nature.com/articles/s41598-023-33685-z
						https://link.springer.com/article/10.1007/s12559-020-09812-7
						https://www.frontiersin.org/articles/10.3389/frai.2021.684609/full
					LIME perturbs the features in an example and fits a linear model to approximate the neural network at the local region in the feature space surrounding the example. It then uses the linear model to determine which features were most contributory to the model’s prediction for that example.	https://towardsdatascience.com/investigation-of-explainable-predictions-of-covid-19-infection-from-chest-x-rays-with-machine-cb370f46af1d
						https://journals.plos.org/plosone/article?id=10.1371/journal.pone.0240346
			Among non-linear classifiers, Gaussian process classifier is arguably one of the most powerful techniques with sound statistical properties.			https://www.nature.com/articles/s41598-021-98071-z
					iCNN does not make assumptions about the relevance of local information. Instead, a model-free influence score (I-score) is used to directly extract the influential information from images to form important variable modules. This technique replaces all pretrained filters in well-documented cnns by trial-and-error with explainable, influential, and predictive variable sets (modules) determined by …	https://www.mdpi.com/1999-4893/14/11/337
						https://pesquisa.bvsalud.org/global-literature-on-novel-coronavirus-2019-ncov/resource/fr/covidwho-1871934
						https://ieeexplore.ieee.org/abstract/document/10090012
	H-statistics indicates overall interaction strength of each feature with the other features. The interaction is defined as the share of variance that is explained by the interaction. , but it does not tell us how the interactions look like. That is what pdps are for.					https://www.researchsquare.com/article/rs-52330/v1
a convolutional neural network (CNN) layer before the transformer as a way to reduce the required size of the transformer heads					(3) The forward attention layer not only helps classify data but also allow us to visualize and potentially interpret the models that we train.	https://www.researchsquare.com/article/rs-1234007/v1
					JRIP (rule classifier) showed the best performance in 10-fold cross validation, and the best average performance in a further validation test using a diferent patient dataset. Moreover, JRIP showed comparable performances with other approaches that do not provide a clear and/or understandable explanation.	https://bmcmedinformdecismak.biomedcentral.com/articles/10.1186/s12911-022-02076-1
						https://link.springer.com/article/10.1007/s10994-020-05921-4
(1) unlabeled data is exploited in augmenting the dataset to enhance the performance of the classifier , thus providing ample training data and overcoming the issue of label sparsity and label inconsistency.			each expert is modeled by a Deep Neural Network, and then the outputs of these expert models are combined to generate a final label for each sample			https://www.sciencedirect.com/science/article/pii/S0169260723004091
	feature selction procedure consists of a voting system utilizing the feature coefficient metric for logistic regression and feature importance metric for gradient boosting and AdaBoost model					https://www.sciencedirect.com/science/article/pii/S0010482522001536?casa_token=2qkRXlZ5_t4AAAAA:U3evkD-v3275wrGgfpa-s79wt-5resKwppyh2tB6hFbcBq9JnVH5ppNomAH8axPSBRpcj5PI
						https://www.future-science.com/doi/full/10.2144/fsoa-2020-0207
	(1) UMAP is a flexible non-linear dimension reduction algorithm to learn the manifold structure of the data and find a low dimensional embedding that preserves the essential topological structure of that manifold. (2) instead of applying clustering directly to feature data in an unsupervised manner, clustering is run on feature SHAP values (after xgboost classification). SHAP also serves as a pre…				Finally, rather than characterise clusters using descriptive statistics, the paper uses the SkopeRules package to construct discriminative decision-rules that identify and differentiate the clusters, forming the subgroup descriptions.	https://link.springer.com/chapter/10.1007/978-3-030-93733-1_29?xgtab=&%3B=&ref=aidan-coopers-blog
ARIMA is found to be a suitable model for prediction COVID-19 cases in india, though, with little data, no good results were obtained, but having 4-month data the results obtained were promising.						https://link.springer.com/chapter/10.1007/978-3-031-08637-3_2
			(0) bagging tries to reduce variance not bias but boosting tries to reduce bias not variance high variances are present(3) boosting: Boosting is a sequential ensemble method that iteratively adjusts the weight of observation as per the last classification e.g. adaboost			https://www.igi-global.com/chapter/an-investigation-of-the-coronavirus-disease-covid-19-mortality-risk-using-machine-learning/301406
			(1) the nodes in gnn represent districts (2) the network data is augmented with spatial networks encoding neighboring districts and distances in kilometers (3)network data comprising colocations, social conectedness and people staying put, are incorporated into distric forecast. (5) The graph is the input, and each graphs component i.e. nodes edges get updated by a machine learning model e.g. bas…		(4) the genral framework fuses the interpretability of distributional regression with a GNN architecture	https://arxiv.org/abs/2101.00661
	principal component analysis was used in the pretraining step to condense highly comorbid anxiety and depression symptoms into a single data-driven measure of emotional distress.					https://mental.jmir.org/2021/11/e32876/
For imputation, the multivariate k-nearest neighbors algorithm was used						https://www.degruyter.com/document/doi/10.1515/cclm-2020-1294/html
			(1) the framework consists of a computational graph cg as an activity choice model based on the survey data (2) at the second step, based on the Google mobility dataset, the mobility demand change is predicted by applying the LSTM method (3) the utility function of choosing an activity is defined as the sum of a systematic portion for observed individual preferences and a constant portion that re…			https://www.sciencedirect.com/science/article/pii/S0968090X21003636?casa_token=ANHkji2x9jsAAAAA:qMcn4lz3gZnioh9LjazIPBocEY8ULYXweC5AOD6JwS7WNhopL2GjCf0mMZlgp8rjwZsg355V
			A GBDT aggregates a large number of weak prediction models, in this case dts, into a robust prediction algorithm, where the presence of many trees mitigates the errors due to a single-tree prediction.		(1) The odds ratio is commonly used to report the strength of association between exposure and an event.(2)	https://journals.plos.org/ploscompbiol/article?id=10.1371/journal.pcbi.1009121
	(1)The DVAE model has inherent advantages being interpretable i.e. the input data can be encoded to some latent space features that reveal the hidden relationship among the input variables.(2)				Miller (2019) defined interpretability as: “Interpretability is the degree to which a human can understand the cause of a decision”.	https://hammer.purdue.edu/ndownloader/files/31719740
			(1) CNN is capable of learning global and higher-level features through max-pooling from successive convolutional windows. However, CNN is not capable of sequential learning, while RNN deals with time-series and sequential data.			https://www.researchgate.net/profile/Mohammad-Hossain-185/publication/361408466_Explainable_Text_Classification_Model_for_COVID-19_Fake_News_Detection/links/62aef70d40d84c1401b7e892/Explainable-Text-Classification-Model-for-COVID-19-Fake-News-Detection.pdf
By trying to compare an unlabeled data point to the training dataset, the K-nearest-neighbor (KNN) classifier improves considerably. It finds the K most related data-points, which are termed as KNNs. A metric that measures distance such as Euclidean or Manhattan distance is widely utilized to determine proximity. This technique then assigns the given data point to the KNN's most familiar class.						https://link.springer.com/article/10.1007/s12539-021-00499-4
						https://link.springer.com/chapter/10.1007/978-3-031-08506-2_12
			(1) In this study, a logistic regression model was used as the meta-learner, and different combinations of SVM, XGB and ANNs were used as base-learners, resulting in four different instances of stacking ensemble models.(2) There are several ensemble learning techniques in literature however, the most common ones are: (a) Bagging, (b) Boosting, Stacking and Mixture of Experts. (3) the predictions …			https://www.sciencedirect.com/science/article/pii/S0010482522007442
	(1) two different feature selection algorithms, including Bagging Random Forests (BRF) and Multivariate Adaptive Regression Splines (MARS)		(2) For multiclass classification, multinomial logistic regression (MLR)	Importance values (IVs) were calculated using generalized cross-validation criterion with normalization.		https://www.nature.com/articles/s41598-022-18994-z
			(1) Two glass-box models, logistic regression and explainable boosting machine, and two black-box models, random forest and support vector machine, were used		(2) with local explanations the paper show that although the overall results are really good, the models still make case wise classification mistakes and get confused with the features	https://link.springer.com/article/10.1007/s40313-021-00858-y
						https://books.google.de/books?hl=en&lr=&id=I3lxEAAAQBAJ&oi=fnd&pg=PA5&dq=covid+intext:%22interpretable+machine+learning%22&ots=IaZ6OoM7wR&sig=7loT2hcNvtpO4RclQ_WvilOVglc#v=onepage&q=covid%20intext%3A%22interpretable%20machine%20learning%22&f=false
	The architecture of the proposed dCNNs model comprises an early feature extractor acting as candidate generator in an abstract feature space, followed by a discriminator sub-network used to compute probabilities on whether the abnormality is present or not (in an image sub-region of interest)					https://bmcinfectdis.biomedcentral.com/articles/10.1186/s12879-022-07617-7
	LASSO’s objective function is the same as in OLS regression, with the exception the LASSO solution also minimizes the sum of the absolute value of the model coefficients. The minimization of the absolute value of the predictor variable coefficient estimates helps penalize the model as it becomes more complex. When the shrinkage penalty λ gets sufficiently large, it will shrink coefficients down t…					https://www.sciencedirect.com/science/article/pii/S0739885923000161
	(1) Stepwise multiple regression analysis is a variable selection method		(2) the paper selects linear regression (LR), support vector regression (SVR), and extreme learning machine (ELM) as the base learners. At the same time, it uses linear regression as the combiner of the second layer of the model.			https://www.sciencedirect.com/science/article/pii/S1568494621008681?casa_token=awLgwwPr1cwAAAAA:tNRPcz3-WUgepJOIajcAETANlYqkoonAVTsbBXaaQd5Chs9eY8EzbDPsPKEiq-v4UjC2POMj
	(2) (3) We see that there is a high degree of correlation between multiple independent variables, such as F18 (Share of population with cancer) and F27 (Share who is 70 or over). The high correlation between these two variables is easy to understand because the risk of cancer is closely related to age and older age groups will show a higher risk of cancer. After the correlation analysis, we elimi…
						https://www.jmir.org/2021/4/e26211/
			(1) The belief rule based expert system can integrate the advantages of expert knowledge based plus data-driven approaches in a single framework. The initial belief rule base is established by expert knowledge which is further optimized by COVID-19 patients’ data using a modified differential evolution algorithm.			https://www.mdpi.com/2076-3417/11/13/5810
						https://www.proquest.com/openview/2182a86de3e6939add0a47ca718cf388/1?pq-origsite=gscholar&cbl=4986839&casa_token=D4EoMEsyuYoAAAAA:NfeRznT2-Yj06vEetmVg6pOiheTxiAdp50gvFH4H59xo3GKNUCS_NZ3Ln3iAPjpDwkyeesw_
					shap is used to figure out words that contributed to producing the given predictions.	https://www.sciencedirect.com/science/article/pii/S0306457321000704?casa_token=y4DrAHVPOuUAAAAA:cyFCKPlER5rGmpJW_OM0CHmO3gQzpktTEbhb0ReoLA9W521xPtepVTnEN6boxRrIyfMKPdHOz90
.					The coefficients from LR model were utilized to build a nomogram predicting the probability of critically ill COVID-19 related pneumonia patients	https://www.frontiersin.org/articles/10.3389/fcimb.2022.819267/full
					(1) the DALEX package estimated the increase in the model’s binary-cross-entropy loss if each of the 708 input variables in the data set was dropped from the model one at a time.	https://journals.sagepub.com/doi/full/10.1177/0956797620959594
For data preparation, the proposed methodology employs a KNNImputer algorithm to handle null values in the dataset, isolation forest (iForest) to remove outlier data, and a synthetic minority oversampling technique (SMOTE) to balance data distribution. (3) SMOTE balances the data by randomly creating minority class instances, to over sample the minority class.			(1) The proposed model utilized structural diversity by employing two level of classifiers, the prediction from the first level classifiers (extra treess, RF, LR) was fed to the second level classifier (XGBoost) to enhance the predictor capabilities. (2)			https://www.sciencedirect.com/science/article/pii/S2352914820305992
			(2) Recurrent Neural Networks (RNN) consider the sequence of lab test findings, instead of the snapshot of the patient’s health conditions. (3) Gradient boosting gb algorithms use a gradient descent procedure to assign a weight to each weak learner, whose value is related to the ability of the learner to reduce errors. The main differences between gb algorithms are related to the methods for buil…	(1) For selecting the best performing model, instead of evaluating the relative performance of the models on a single validation dataset, the authors follow a Bayesian pairwise comparison approach to compute the the posterior distribution, of the ‘‘worse probability’’ (i.e., the first model performs significantly worse than the second one), the ‘‘better probability’’ (i.e., the first mode perform…		https://ieeexplore.ieee.org/abstract/document/10185020
			At each iteration, the genetic algorithm builds a population of policy schedules, which is fed into the deep learning model to predict the reproduction rates by incorporation time series records and country specific information. The outcome of the deep learning module is then used to parameter tuning of the SEIR model. The seir models feedback to generate better schedules, optimizing health-relat…			https://dl.acm.org/doi/abs/10.1145/3394486.3412863
Smote resampling	(1) The number of features to utilize for model training was obtained by iteratively training an XGboost model on a collection of the top K most important features		Various machine learning		(2) a directed acyclic graphical model (Bayesian network) approach was taken to infer and visualize the effect of the potential influencers for decision making. Hill climbing optimization algorithm was used to learn bayesian networks. (4) The consensus network was then parameterized with conditional probabilities using junction tree algorithm, thus marginal probabilities and conditional probabili…	https://journals.plos.org/plosone/article?id=10.1371/journal.pone.0264785
						https://link.springer.com/chapter/10.1007/978-3-030-72752-9_16
			The proposed ensemble learning model consists of 4 cascade levels. Each cascade level is constructed using six forests: two extra trees, two XGBoost, and two LightGBM.			https://www.nature.com/articles/s41598-021-95957-w
					The authors applied Stable and Interpretable RUle Set (SIRUS; Bénard et al., 2021) to extract a list of rules based on the rf model. . SIRUS identified highly predictive logical rules of the form “If the abundance of feature X is greater than Y, then the probability of needing respiratory support is Z”. SIRUS inherits a predictive accuracy close to random forests, combined with the simplicity of …	https://www.frontiersin.org/articles/10.3389/fmicb.2022.1009440/full
	(1) in the feature selection phase, an initial weighted graph illustrates features with Pearson similarity criteria for the feature similarities calculation as well as integration of Fisher Score (FS) and the Node Centrality to determine the score of each feature. Hence, the feature selection approach considers not only feature importance but also feature similarity. (2) irrelevant and redundant …				(3) The research belongs to the studies, which aim at transforming random forest to a single dt	https://www.sciencedirect.com/science/article/pii/S2352914822000892
		The outputs of these base-learners were aggregated via a weighted voting scheme, with the weights optimized via an evolutionary paradigm. Training CNNs involves the optimization of a considerably large number of learning parameters i.e. the connection weights, filter values, etc. This optimization is done by combining the speed of gradient descent (GD) algorithms and global search space coverage …	The ensemble model consists of 9 base learners including statistical approaches and convolutional neural networks.			https://www.sciencedirect.com/science/article/pii/S2667102623000025
					a rule learner is used based on Repeated Incremental Pruning (Cohen, 1995).	https://2wvvw.easychair.org/publications/download/V81H
						https://orbi.umons.ac.be/bitstream/20.500.12907/5090/1/Paper%2001_%20Explainable%20Deep%20Learning_Covid19.pdf
To identify the optimal hyper parameters of the random forest model i.e. the maximum depths of trees (‘max depth’) and maximum number of features used in each split (‘max features’), a grid search is applied.						https://www.nature.com/articles/s41598-023-33033-1
			various algorithms were considered including Random forest, Gradient boosted trees, Extreme gradient boosted trees, Light-gradient boosted machine, Neural networks, Regularized regression, Elastic-net, K-Nearest neighbors, Support vector machine, Generalized additive model. multiple ensemble models are examined and searched for the model with the best accuracy.	To build the ensemble model, the average, median, elastic-net model and generalized linear model are examined and confirmed that three to five models constituted the ensemble.		https://www.sciencedirect.com/science/article/pii/S2468042722000574
			(1) Time-aware Long Short-Term Memory incorporates the elapsed time information into LSTM, if diferent time intervals exist. (2) The study distinguishes 4 stages of COVID-19 progression with different patient statuses and mortality risks and		uses Kullback-Leibler Divergence (KL divergence) to analyze patient characteristics through each laboratory test feature. It calculates the average KL divergence of the distribution of adjacent stages. If the average KL divergence of a feature is large, it more likely is a biomarker to distinguish different stages.	https://bmcmedinformdecismak.biomedcentral.com/articles/10.1186/s12911-020-01359-9
					Linear SVMs are also interpretable as any other linear model. Non-linear SVMs are partially interpretable, as they tell you which training data are relevant for prediction, and which aren't. This is not possible for other methods such as Random Forest	https://link.springer.com/article/10.1186/s12890-023-02421-8
				An ensemble model was developed with the best-performing ML models (rf,gb,xgb,knn,svm) and a DL (MLP) model to achieve optimized results.		https://www.mdpi.com/2075-4418/12/6/1464
		(1) The search for hyperparameters was carried out using two different algorithms; a random search and a Bayesian search.		(2) To evaluate the performance of the models, theerror metrics (mean absolute error—MAE, mean square error—MSE, root mean squared error—RMSE) and goodness-of-fit (R2 score) were used.		https://www.mdpi.com/2073-445X/11/11/2100
	The binary SVM classifier can classify each period (r the period during the first lockdown in 2020 and a comparable non-pandemic period situation in 2019) based on the mood cluster derived by the inbeforehand k-means clustering analysis					https://pure.mpg.de/pubman/faces/ViewItemOverviewPage.jsp?itemId=item_3362723
Given a dataset, we construct a set of predictors and study explanations generated e.g. by means of shap. The paper intoduces the issue of underspecification when observing “too many” different explanations form various predictors on a dataset. It suggests to use shap as it is applicable to any data type and ml method. the authors show how e.g. by increasing the size of data, explainations of the…						https://link.springer.com/chapter/10.1007/978-3-030-89188-6_24
	The paper uses a form of Latent Dirichlet Allocation, a Bayesian unsupervised clustering method that can naturally model the categorical nature and inherent imprecision of disease codes. This clustering distils thousands of disease codes, and billions of possible combinations into a set of ‘digital comorbidity fingerprints DCFs. Each patient’s pre-existing conditions are thus summarised by a sing…					https://www.medrxiv.org/content/10.1101/2021.03.29.21254579v1
			(1) the paper proposes a hybrid ml-dl model: first, by adding a 1*10 fully connected layer before the final output layer, a modified dcnn (resnet) is created to transform the imaging data to a 10 features output model, then the clinical information (10 feutures) and lab testing information (23 features) of patients are added to the 10 extracted image features. RF, SVM, and kNN models are utilzed …		gini impurity score is computed based on random forest model. (2)	https://www.jmir.org/2021/1/e25535/
					cam exploits global average pooling and allows to compute class-specific heatmaps that indicate the discriminative regions of the image that caused the particular class activity of interest	https://towardsdatascience.com/ultrasound-for-covid-19-a-deep-learning-approach-f7906002892a
						https://www.mdpi.com/2227-9032/9/9/1099
						https://www.nature.com/articles/s41746-021-00453-0
	(1) First, the paper uses HHOSRL as the optimization algorithm to find the optimal subset (3) HHO is a new swarm algorithm that was proposed inside the class of bio-inspired methods, used for feature selection.		, and after finding the optimal features, it uses KELM as the classifier for the classification task. (2) KELM is a special kind of single-implicit feedforward neural network			https://www.sciencedirect.com/science/article/pii/S0010482521009604?casa_token=xDVkrDV2jgUAAAAA:iplqPXRkLKGCe6AupBiU6RUkWOMv3wrcbjQxSAsvVKGTbznhKVfpJ5AE-K5c-yTZfqUwKNmZriQ
			(1) XGBoost has built-in capabilities to handle missingness, sparsity and feature interactions			https://journals.plos.org/plosone/article?id=10.1371/journal.pone.0285991
					The human attention visual mechanism uses limited attention to quickly screen high-value information from a large amount of information. The attention mechanism in deep learning is essentially similar to the selective visual attention mechanism of humans. Its core goal is to select information that is more critical to the current task goal from a large number of information. At present, the atten…	https://www.researchsquare.com/article/rs-577494/v1
					rf feature importance reports the importance of each individual variable to the model by quantifying the percentage of trees that use the variable.	https://www.acpjournals.org/doi/full/10.7326/M20-6754
	The feature extraction role is performed by a deep, pre-trained specialized CNN, but the regression and classification results are given by a simple logistic regression model.					https://arxiv.org/abs/2011.14983
						https://ieeexplore.ieee.org/abstract/document/9514609
					The study calculated the average marginal effects using the idea of calculating partial dependence (Molnar, 2020)	https://www.sciencedirect.com/science/article/pii/S2214367X23000352
						https://www.mdpi.com/1999-4915/14/3/625
	(1) pca is used for dimensional reduction, lasso for feature selection. the PCA algorithm projects the features to a new dimension, and the features on the new dimension become mixed features. These new features cannot provide a strong explanatory basis					https://dl.acm.org/doi/abs/10.1145/3543377.3543384?casa_token=87bZtcn6Dc4AAAAA:yZBvULd3uHXsqLHy4tTrE6o2npmYqUWiH8Kr9BX37bNQHsf-apsUw4E8y9a3nLg0QaO8IAcelgknMw
						https://www.frontiersin.org/articles/10.3389/fpubh.2022.987376/full
						https://www.nature.com/articles/s41598-022-18472-6
			Gradient Boosted regression trees and Support Vector Regression are used (not classification).			https://www.ceeol.com/search/article-detail?id=1111407
						https://journalofbigdata.springeropen.com/articles/10.1186/s40537-021-00476-0
						https://papers.ssrn.com/sol3/papers.cfm?abstract_id=3590467
					(1)The derivation of relevance scores value goes from upper-layer neurons to lower layer neurons	https://www.frontiersin.org/articles/10.3389/fimmu.2023.974343/full
	The paper introduces a non-supervised clustering analysis with neural network self-organizing maps (SOM). The outcome of the analysis process is the allocation of each sample in a cluster by maximizing the similarity between elements in the same cluster. The SOM used here grouped 67 of the 81 positive SARS-CoV-2 patients into three principal map units (15, 20, 25) that had common patterns and beh…				during the process of finding and establishing the “Information Need,” which in this case was determined as “what variables in routine laboratory blood test at present significant patterns for detection of SARS-CoV-2 positive patients,” the SOM analyses demonstrated some attributes weights (that represented the variables in the blood test) in each unit of the map, generating human explainability …	https://link.springer.com/article/10.1007/s00500-021-05810-5
						https://ieeexplore.ieee.org/abstract/document/9881792?casa_token=tqOwRWJGnv4AAAAA:orRTZhj1TkWQ88she2JdpCGIlM8QxXjcPL2pYQnPEcrLlgPhU4xK3irpfNGcC1MTLchpmLy2mLHHAw
	The feature selection process consisted of three steps. Firstly, the features were ranked by importance and frequency scores computed from the na¨ıve XGB model. Then, the importance and frequency scores were clustered by the k-means clustering method. Finally, the features were selected based on the significance of the cluster at 99%.					https://downloads.hindawi.com/journals/jat/2022/6458371.pdf
		Hyperparameters were optimized for all steps in the pipeline with 150 iterations of Bayesian optimization				https://www.jacc.org/doi/abs/10.1016/j.jacadv.2022.100043
(1) SMOTE is used to create synthetic data that is close, or nearest neighbor, to the minority class in the feature space	(2) pca is performed to compute the minimal set of principal components that explained 95% of the variance in the data. recursive feature elimination rfe is used to to select the minimal set of predictors that were most predictive for a COVID-19 positive test.					https://link.springer.com/article/10.1007/s11517-022-02549-5
		4 types of loss functions for dnn keras model are examined to figure out the best accuracy				https://revistas.unal.edu.co/index.php/dyna/article/view/105616
	K-Means is one of the popular clustering algorithms that can detect complex patterns. This algorithm works with a partition system to group data into several clusters.					https://journal.universitasbumigora.ac.id/index.php/Varian/article/view/2149
	t-stochastic neighborhood embedding t-SNE is an unsupervised clustering dimensionality reduction technique. The 2D map allows for the simultaneous assessment of the relative similarity of all subjects in the dataset, along with the distribution of their clinical characteristics. Axes represents arbitrary unit determined based on t-SNE. Target variables are indicated by color-bar in each mapping.					https://www.nature.com/articles/s41598-022-17567-4
	To reduce the embedding dimension to the 5-dimension clustering techniques e.g. UMAP is used. The results is presented by Scatter plot of UMAP embedding of the topics related to the first, second and third waves of the pandemic.		BERT is pre-trained language model based on Transformers, i.e. encoder-decoder LSTM-based recurrent neural network that features enhanced memory mechanism known as attention. The encoder generates an encoding that feature information about the relevant parts of the inputs, which is passed to the next encoder layer as inputs. The decoder layer does the opposite of the encoder to generate an output…			https://arxiv.org/abs/2303.00135
	BorutaShap algorithm, A wrapper feature selection method which combines the Boruta feature selection algorithm with Shapley values, is applied to select feuatures. Based on the selected features, as set ofa algorithms especially a random forest granting the best performance is applied.					https://www.ncbi.nlm.nih.gov/pmc/articles/PMC9511418/
	Countries devided into 4 clusters without conveying interpretation of this result					https://dergipark.org.tr/en/pub/eams/issue/72229/1084717
			The paper leverages the temporal character of COVID-infections by incorporating the NPIs and the number of cases and deaths. the input to the model is a stack of sequences. Each sequence stands for a different variable. Every element in a sequence shows the daily value of the variable covering a time period of a week, thus in each sequence there are seven elements. The model predicts two sequence…			https://www.mdpi.com/1424-8220/22/10/3658
	ISOMAP , Isometric Mapping was used to generate a compact representational form of raw features. The optimized feature representation was thereafter used to train the GBR framework.					https://www.mdpi.com/2227-9091/11/5/94
						https://www.frontiersin.org/articles/10.3389/fpubh.2021.779501/full
		Two pre-trained neural networks, ResNet50 and MobileNet, were fine-tuned for the datasets under analysis.				https://link.springer.com/chapter/10.1007/978-3-031-30788-1_7
						https://link.springer.com/chapter/10.1007/978-3-031-04597-4_1
						https://www.medrxiv.org/content/10.1101/2021.07.07.21260097v1
	This study investigates the efficacy of three feature extraction techniques, including Mel Frequency Cepstral Coefficients (MFCC), Chroma, and Spectral Contrast features					https://arxiv.org/pdf/2309.04505.pdf
A data augmentation procedure based on autoencoders (AEs) was proposed to balance the dataset. Details of the implementation of these methods are available in MEALPY61, which is a Python module consisting of meta heuristic algorithms. regardless of the feature selection method, the CNN-AE trained on the selected features did not outperform the CNN-AE trained on the full dataset. This is because t…	AEs belong to the realm of unsupervised learning, as they do not need labelled data for their training. In brief, an AE compresses input data to a lower dimensional latent space and then reconstructs the data by decompressing the latent space representation. Similar to principle component analysis (PCA), AEs perform dimensionality reduction in the compression phase. However, unlike PCA, which rel…					https://www.nature.com/articles/s41598-021-93543-8
	Spatial lag regression models (SLR-models) were calculated for the top shap-based 20 features leading to simillar associations to the shap values					https://www.mdpi.com/1660-4601/18/20/10663
					lasso logistic regression yields predictive performance for survival with mechanical ventilation similar to or better than the alternatives while having the benefit of being interpretable. For duration of mechanical ventilation, we find the hurdle models to produce estimates with a mean absolute error (MAE) value that is lower than those of linear regression and regression trees, and comparable t…	https://onlinelibrary.wiley.com/doi/abs/10.1111/poms.13934?casa_token=ASnQcokdcoEAAAAA:7nUzq2s4Mp4a_lF34J8V1V8S9oXRyDM9MdaN-n8qI86HKAKwxjcLiw2ycyKg4VCx6vvHD_x1fOI9u5o
Before GBM modeling, missing data were imputed using the missForest imputation algorithm.						https://www.sciencedirect.com/science/article/pii/S2542454822000455
(The authors investigate whether the inclusion of day specific effects – i.e., 366 time dummies ( that e.g. capture unobserved variations such as seasonal changes, synchronized fears of infection, etc.) and corridor-specific effects – i.e., 45 corridor dummies (that e.g. capture unobserved variations such as the skill level of the cross-border work force, linguistic and cultural proximity between…	1)The authors use a PCA analysis to reduce the dimensionality of the origin- and destination specific containment measures and extract the first two components of the PCA and propose the first PCA component can be interpreted as an average index of stringency of containment measures and the second component captures testing and tracing policies. (2) ML techniques always outperform the linear EM m…					https://globalizationandhealth.biomedcentral.com/articles/10.1186/s12992-022-00832-6
data set is small size and imbalanced						https://arxiv.org/abs/2209.10664
					(1) BERT and its variations split the texts into pieces of words called tokens instead of words they receive as inputs for the model. (2) BERT defines and adjusts attention weights in each layer and head, giving higher weight to the tokens that it considers most important.(3) The paper proposes the concept of word attention, in which attention weights assigned to tokens are transferred back to th…	https://sol.sbc.org.br/index.php/sbbd/article/view/17867
	differently from complex, black-box ML methods such as random forest, regression trees allow an intuitive understanding of the mechanism through which the outcome variable of interest is linked to its most relevant predictors					https://mpra.ub.uni-muenchen.de/104404/
						https://www.mdpi.com/2075-4426/12/8/1325
	dt is used for feature selection					https://library-archives.canada.ca/eng/services/services-libraries/theses/Pages/item.aspx?idNumber=1369198255
		proposed framework for COVID-19 forecasting is an extension to the standard Susceptible-Exposed-Infectious-Removed (SEIR) model. The model introduces in addition compartments for hospital resource usage as they are crucial to forecasts for COVID-19 healthcare planning. Learnable encoders infer the transition rates at which individuals move through different compartments, trained on static and tim…				https://www.nature.com/articles/s41746-021-00511-7
						https://www.tandfonline.com/doi/abs/10.1080/10584609.2023.2201184
	PCC assesses the linear relationship between two variables and provides the correlation degree within a range between 1 and −1.					https://www.sciencedirect.com/science/article/pii/S0952197622006078
	A chi-square test was performed to evaluate the association between independent variables and the dependent variables					https://www.mdpi.com/2227-9032/11/14/2080
						https://www.mdpi.com/2254-9625/13/9/120
						https://ieeexplore.ieee.org/abstract/document/10159467
Univariate logistic regression was used to select potential explanatory variables for the outcomes. For multivariable analysis, variables with too many missing values (.5%) were removed. Variables that were significant based on univariate analysis were placed in the order of clinical importance (demographics, comorbid conditions, severity of illness, medications, and other measures), and then bac…						https://www.ncbi.nlm.nih.gov/pmc/articles/PMC8967640/
The histogram of the LASSO logistic regression weights represents the importance of each feature for the classification task. The positive weights reflect a susceptible behaviour of the features to the target COVID-19 disease, whereas the negative weights a protective action.						https://www.medrxiv.org/content/10.1101/2020.11.04.20225680.abstract
Authors also examine different BN structure learning algorithms to examine how these perform in predicting the risk of COVID-19.			(1)In the past, ML approaches have been taken to work with structured EHR data. Simpler methods often limited the time information and just worked with a one-hot encoding (OHE) of diagnoses and prescriptions, which allowed the application of standard ML techniques, such as logistic regression, random forest (RF), XGBoost (XGB), and Bayesian methods. Recently, more studies focused on the use of ti…			https://link.springer.com/article/10.1007/s41324-021-00421-6
		Due to the high computational costs for information processing and finding the optimal CNN parameters (number of layers, number of filters per layer, filter size and batch size), a new swarm (evolutionary) intelligent based meta-heuristic optimization algorithm is proposed.				https://www.researchgate.net/profile/Odeniyi-Olufemi-Ayodeji/publication/371339460_Development_of_a_COVID-19_Patients%27_Fatality_Prediction_System_Using_Swarm_Intelligent_Convolution_Neural_Network/links/64ff58ee849bbb203b913409/Development-of-a-COVID-19-Patients-Fatality-Prediction-System-Using-Swarm-Intelligent-Convolution-Neural-Network.pdf
Given the lack of high quality labeled data, semi-supervised methods are implemented to perform COVID-19 detection, making use of cheaper unlabeled data to improve the model’s accuracy.						https://ieeexplore.ieee.org/abstract/document/9445026/
	(1) selected figures are performed by adaboost					https://www.mdpi.com/2076-3417/11/21/9865
			The paper proposes a Gated Attention based CNN, which gets the input data in a 1-Dimensional form of length of clinical blood parameters			https://ieeexplore.ieee.org/abstract/document/10040102/?casa_token=0TJbKj1J_Z0AAAAA:KJ4Dl7kDcA-AJVk5mgIBINkmIezTjGw5MhmMBiwIylazpoT6RbqvhfGgaArF1H_B3OZBfR7gfimFLA
						https://www.thelancet.com/journals/eclinm/article/PIIS2589-5370(22)00047-5/fulltext
						https://www.frontiersin.org/articles/10.3389/fmicb.2021.729455/full
			(1)Ordinary Least Squares (OLS) vs Kernel-based Regularized Least Squares (KRLS) estimations: The KRLS estimator can learn the data to decrease potential misspecification bias. The KRLS method can also solve potential problems of non-linearity and multicollinearity in the OLS estimations. (2) In all the KRLS estimations, the only statistically significant coefficients are internal and external co…			https://www.frontiersin.org/articles/10.3389/fpubh.2021.681604/full
	(1)For the sake of exploratory analysis, a hierarchical clustering using a bottom-up approach was applied to the correlation between scales. This method performs a hierarchical clustering in which each scale starts in its cluster, and clusters are successively merged. The metric used for the merge strategy was the complete linkage, which minimizes the maximum distance between observations of pair…	CatBoost has performance similar to other algorithms such as LightGBM and XGBoost. However, one of the main advantages of CatBoost is that it achieves good performance using default hyperparameters, with no need to tune them.				https://www.science.org/doi/full/10.1126/sciadv.abj7205
						https://www.tandfonline.com/doi/abs/10.1080/2573234X.2022.2155257
						https://journals.plos.org/plosone/article?id=10.1371/journal.pone.0293147
			The paper proposes the policy-aware temporal convolutional network (P-TCN) model that considers the policy dependence of time-series data irregularities. The model employed 3D vector data (consisting of policy attribute features, time steps, and residential parking occupancy-related features) as input to predict future parking occupancy.			https://www.sciencedirect.com/science/article/abs/pii/S0965856423002525?casa_token=rvJN5VqjZmcAAAAA:qjzU88ixkPOcJbVNjQAueFBOXk4cRAbM7zItmg-yKZOlQiXTcU1Q80AyGljW-S7-IoJAxHW1HNU
						https://www.sciencedirect.com/science/article/pii/S0966692323000662
The seasonal ARIMA model contains both non-seasonal and seasonal components.						https://www.atlantis-press.com/proceedings/msea-22/125982675
			KRLS is an appropriate method to use when the assumptions of linear regression are not met and the precise functional forms between the predictors and outcomes are unknown.			https://repository.up.ac.za/handle/2263/84660
						https://royalsocietypublishing.org/doi/full/10.1098/rsif.2021.0702
						https://papers.ssrn.com/sol3/papers.cfm?abstract_id=4102003
	Conventional CNNs perform convolution operations in the lower layers of the network and concatenate the last convolution layer’s feature map to the fully connected layer, followed by a softmax logistic regression layer, for classification.					https://www.frontiersin.org/articles/10.3389/fcimb.2023.1116285/full?utm_source=dlvr.it&utm_medium=twitter
						https://erj.ersjournals.com/content/59/2/2100284.short
						https://pure.ulster.ac.uk/en/publications/house-prices-airport-location-proximity-and-air-traffic-volume-pl
						https://www.frontiersin.org/articles/10.3389/fmars.2022.911819/full
						https://www.sciencedirect.com/science/article/pii/S0925753523001935
						https://www.medrxiv.org/content/10.1101/2020.08.29.20184366v2
						https://ascelibrary.org/doi/abs/10.1061/JWRMD5.WRENG-5650
						https://www.medrxiv.org/content/10.1101/2020.04.27.20081562v1
(2) data unbalance: During the fitting procedure, the class slight unbalancing is tackled by penalizing the misclassification of the minority class with a multiplicative factor inversely proportional to the class frequencies. (3) Penalized classification imposes an additional cost on the model for making classification mistakes on the minority class during training.		(1)hyper parameter tuning: is tuned with a grid search method on the average area under the ROC curve for the 10-fold cross-validation.				https://www.tandfonline.com/doi/full/10.1080/15548627.2021.1995152
						https://www.mdpi.com/1660-4601/18/18/9629
			(1)GAMs are used as nonlinear regression tools that allow for nonparametric fittings of complex dependences of response			https://online.ucpress.edu/elementa/article/10/1/00044/169476/Photochemical-sensitivity-to-emissions-and-local
						https://onlinelibrary.wiley.com/doi/full/10.1111/ssqu.13295
						https://www.researchgate.net/profile/Juracy-Bertoldo-Santos-Junior/publication/353231152_Inteligencia_artificial_e_COVID-19/links/61f2b8bfdafcdb25fd55cc5f/Inteligencia-artificial-e-COVID-19.pdf
						https://www.proquest.com/docview/2839529574?pq-origsite=gscholar&fromopenview=true
						https://repositorium.hs-ruhrwest.de/frontdoor/index/index/docId/782
A completely different imputation approach is used by Generative Adversarial Neural Networks (GANN), which learn to generate ‘‘missing’’ data with the same distribution as the training set. This is done by training a ‘‘generative’’ network, which generates possible imputed values and proposes them to a ‘‘discriminative’’ network, which is trained to accept only those generated values that properl…					(1) even if ATs (associative dt) can provide simple and human understandable decision rules, a limitation of this approach is that the resulting model does not exactly fit the original RFs(2)	https://ieeexplore.ieee.org/abstract/document/9239931
			This study uses CNN-LSTM, a hybrid deep learning technique. The first layer is the CNN layer; the data will then pass through the convolution layer, where the filters will extract the most critical features to generate a feature map. This map will undergo max pooling to preserve the most dominant features, followed by batch normalization. The output will be sent to an LSTM layer to extract tempor…			https://www.sciencedirect.com/science/article/pii/S2666307423000037
	The paper used the SHAP- Recursive Feature Elimination SHAP-RFECV from the Probatus python library to perform the feature selection and shap for feature importance.					https://www.frontiersin.org/journals/digital-health/articles/10.3389/fdgth.2021.662343/full
	(1) 6 clustering methods are used to identify the groups of subjects with amelioration, deterioration and stability to their mood state: K-Means, Spectral Clustering, Ward, Average Linkage, Balanced Iterative Reducing and Clustering using Hierarchies (Birch), and Jenks natural breaks optimization method (Jenks) (2) The study of different application of feature selection methods e.g. Chi-Square, A…					https://www.mdpi.com/2227-9032/10/1/149
(1)SMOTE deploys principles of interpolation (3) (5).		(2) Hyperparameter tuning was conducted for all the ML classifier pipelines with GridSearchCV. GridSearchCV tests all combinations of hyperparameters and narrows the model parameters to the optimal ones.			Quantum Lattice: This tool is inspired by the Richard Feynman’s path. This is a supervised machine learning mehtod to analyze the data and accordingly creates multiple possible graphical models composed of different mathematical operations (opposed to black box models). On selection of the best model, a Qgraph is created to provide the rationale behind a prediction. Further, a simplified equation…	https://www.sciencedirect.com/science/article/pii/S2772662223000863
					gini impurity is used to reduce the dimensionality of the features. The mean decrease in Gini coefficient is a measure of how each variable contributes to the homogeneity of the nodes and leaves in the resulting random forest	https://link.springer.com/article/10.1007/s10844-022-00768-8
					(1) training set-based gini impurity importance doesn’t reflect the actual performance of the feature on the test set. To avoid such bias, Breiman proposed Permutation based feature importance pfi (2) pfi and shap and all ml methods are provided by the sci-kit learn module in Python	https://www.preprints.org/manuscript/202206.0115/v1
					(1) Post-hoc systems first treat ML models as a black-box and give specific explanation for instances after the model training. Ante-hoc systems, conversely, embed explainability into the model during the training time, and thus build an explanation model using a white-box (or open-box) approach. LIME will tune the values of the features from the picked instance and generate new samples based on …	https://arxiv.org/abs/2105.13430
			The stacking model involves multiple base models and a meta logistic regression model that combines the predictions of the base models. Unlike bagging, in stacking, the models are typically different (e.g. not all decision trees) and fit on the same dataset (e.g. instead of samples of the training dataset). Unlike boosting, in stacking, a single model is used to learn how to best combine the pred…			https://www.medrxiv.org/content/10.1101/2021.11.01.21265527v1
			(1)The stacking model involves multiple base models and a meta learner.			https://www.tandfonline.com/doi/full/10.1080/23311916.2023.2272361
	The pipeline comprises a text-guided visual feature generator to generate comprehensive visual features from the news text, as well as an image-guided textual feature decoder to generate the corresponding textual features from the news image.					https://dl.acm.org/doi/abs/10.1145/3485447.3512257?casa_token=23L8mrvDQDoAAAAA:-eIs_g3DVY6tdqD4DOcRfHlv4_K0xQ0vlnxQRjquwE2Sp8UY_Bg1Ex7_Bmniyv1lnQRvtjIcH2iDwQ
						https://www.nature.com/articles/s42003-022-04073-6
			The paper uses Bayesian geospatial modeling. Poisson regression, Poison mixed effect model, Poisson Bersag-York-Mollie (BYM) spatial model, Negative-Binomial (NB) regression, NB mixed effect model, NB BYM spatial model are utilized as statistical Bayesian models. Bayesian frameworks can consider flexible uncertainties in model parameters and incorporate prior expert knowledge with hierarchical st…			https://www.nature.com/articles/s41370-023-00518-0
	Countries with similarly balanced diets were clustered using the SOM method. In addition to the som Self-organizing map clusters for clustering countries due to the dietary data set, a Decision map corresponded to the SOM clusters presented with squares representing the most dominant feature leading to the decision for clustering the countries.					https://www.sciencedirect.com/science/article/pii/S0957417422014907
					The paper uses an adopted version of the PGM explainer (to work on our tabular dataset), which is an explainer for graph neural networks gnns. the explanations of a GNN’s prediction is a simpler interpretable Bayesian network approximating that prediction through probabilistic understanding of the effect of perturbing the given features. Since Bayesian networks do not rely on the linear-independe…	https://arxiv.org/abs/2304.06953
	The main purpose of SOMs is to cluster the high-dimensional data into easy-to-visualize outputs. SOM is different from typical “Artificial Neural Networks (ANNs)” in its architecture and algorithmic properties. The organizing maps use competitive learning whereas the ANNs use error correction learning such as back-propagation with gradient descent.					https://www.worldscientific.com/doi/abs/10.1142/S0218348X22401223
						https://dl.acm.org/doi/abs/10.1145/3477495.3531745?casa_token=UeAsa2ZUNSQAAAAA:cc5l-qtouLQK4RYyEl3a29xhG8bWLliPC4kBayERzjNHU75eEamULw4LhW9gMJAGIUWZlA3Lu8FVFg
	Principal Component Analysis (PCA) was used on features extracted, in order to reduce the dimensionality from 40 to 5 features. Features extracted, alongside with laboratory and clinical data, are fed for selection in a Boruta algorithm with SHAP game theoretical values.				interpretability at global level and especially as single prediction level is given by the SHAP analysis.	https://www.nature.com/articles/s41598-022-07890-1
					Class activation map (CAM) uses the notion of global average pooling (GAP) and learns weights from the output of the GAP layer onto the output classes. Grad-CAM generates a localization map that shows the critical places in the image representing the lesions by using gradients from the target label/class settling into the final convolutional layer. Grad-CAM++ generates a pictorial depiction for t…	https://www.mdpi.com/2075-4418/12/6/1482
						https://www.mdpi.com/2379-139X/8/4/151
	feature selection comprises removing correlated variables to avoid collinearity (with pairwise correlation coefficient greater than 0.8), removing low influence variables by seperating the observations according to the two targeted classes and performing a two-sided t-test retaining the features for which we have a 95% confidence that the mean for the two samples is different and a sebsequent Cro…					https://www.nature.com/articles/s41598-021-95004-8
	forward feature selection and backward feature elimination is performed by adding features one by one to the feature set according to their shap feature importance					https://www.mdpi.com/2076-393X/10/10/1747
		hyper parameters are often searched by grid search				https://dl.acm.org/doi/abs/10.1145/3524458.3547236
missing values are inherently handled by the gradient-boosting predictors.						https://www.nature.com/articles/s41746-020-00372-6
						https://www.sciencedirect.com/science/article/pii/S0010482522008733?casa_token=NCFKMSUSicoAAAAA:sDwW-Jfka1IacWJOKpkvKqAk5QRWBCBQfAMJWBggkkfPT_qK5ITBPDkcfZZdPttIRwa2lUC_lco
						https://www.ncbi.nlm.nih.gov/pmc/articles/PMC9285142/
.	Word Embedding is a feature learning technique where words are mapped to vectors of real numbers					https://www.sciencedirect.com/science/article/pii/S2212420921000674?casa_token=ZwwESdzfejAAAAAA:oD5V7jNNzguI_CAP88lQQH63CBbbMlaGTy7y3KYUZPhXOhN7S0wM6MvWUj4dtMSnhtBCNWCTdUI
		Hyper parameter tuning: The learning rate achieved several values ranging from 0.00001 to 0.01. The results showed that Bert Tokenizer LSTM model responds better with a very low learning rate; specifically, the learning rate in this case was equal to 0.00001. On the other hand, simple LSTM has a learning rate of 0.005, and the other models perform better with the default Keras value, that is, 0.0…				https://link.springer.com/article/10.1007/s00521-022-07650-2
		Hyper parameter tuning and evaluation: The hyperparameters of XGBoost were optimized using Bayesian optimization, with tenfold cross-validation in the training set to overfit the model				https://link.springer.com/article/10.1186/s12879-022-07317-2
(2)As the amount of data increases, the epistemic uncertainty related to the model decreases.			(1)The approach of the paper to icorporate uncertainty in the traning is to perform an ensemble of different pertained cnn models.			https://www.mdpi.com/2075-4418/13/3/441
Conditional adversarial network gan is used for synthetic data generation of covid and non-covid ct images						https://link.springer.com/article/10.1007/s12559-021-09926-6
			The inverted bell curve is used to assign weights to the classifiers’ outputs. The more we move further from the centre of the bell we attain higher weight values, and thus the shape of the inverted bell is utilized to calculate the weight for an output vector.			https://link.springer.com/article/10.1007/s00521-021-06737-6
	(1)To check if there is any natural clustering in Clinical Data, the paper uses the t-distributed stochastic neighbor embedding (t-SNE) approach.(2) (4) they use an unsupervised feature selection which is an approximate kernel method called Random Fourier Features (RFF). The RFF maps the given data to a low dimensional randomized feature space (euclidean inner product space).				in order to compute the importance of each attribute with respect to class labels, the entropy based concept of the Information Gain (IG) between each attribute and the true class label are computed.	https://link.springer.com/article/10.1007/s11517-022-02570-8
to harness as much information as possible from the limited available information at hand, an unsupervised learning methodology for compression, feature extraction, and denoising at early stages of the network (using AutoEncoders) can result in a tailored task-specific understanding of the data (*)					Perturbation-based explanation methods often measure the contribution of an input feature to an image classifier's outputs by heuristically removing it via e.g. blurring, adding noise, or graying out, which often produce unrealistic, out-of-samples. Instead, the authors propose to integrate a generative inpainter into attribution methods to remove an input feature.	https://www.medrxiv.org/content/10.1101/2020.04.14.20065722v1
	(1)Feature selection, model training and interpretation are interconnected. BorutaShap is an efficient Python-based wrapper method that merges the Boruta feature selection algorithm with SHAP. BorutaShap is only compatible with and supports tree-based learners as the base model. In the process of identifying the most influential features, the Boruta algorithm generates shadow features, exact repl…					https://www.mdpi.com/2227-7390/11/14/3145
			(4) The Reptree machine learning algorithm is of the supervised tree family and is deployed for the purpose of rule generation.			https://www.sciencedirect.com/science/article/pii/B9780128245361000046
						https://www.sciencedirect.com/science/article/abs/pii/S2173572723001303
	Besdie pearson correlation and information gain, different evolutionary techniques like particle swarm optimization and co are utilized for feature selection.					https://www.tandfonline.com/doi/full/10.1080/07853890.2023.2233541
						https://www.jmir.org/2020/8/e20259/
sudden shift in the data impacts xgb and nn model performances as well as feature importances						https://link.springer.com/article/10.1186/s12911-023-02151-1
			2 types of LSTM model are created. One with attention weights (for both temporal and non-temporal features) and one without attention weights. Since no attention module was presented in the second model, the outputs from the head and tail LSTM modules were merged with the non-temporal feature vectors and sent to a linear layer of 128 neurons with a sigmoid activation function as the classificatio…			https://www.frontiersin.org/articles/10.3389/fcimb.2022.838749/full
						https://www.frontiersin.org/articles/10.3389/fpsyt.2021.752870/full
			The stacking ensemble model exploits a meta-learning model, which learns how to combine the prediction outputs of all basic classifers aimed at improving fnal classifcation efectiveness.			https://www.sciencedirect.com/science/article/pii/S1568494620307973?casa_token=3zM8TVSf1zMAAAAA:ygxmUdJ38s0WArhW73_XdDzszvDmf7jXuMd24_Fk5WfUc0Gv41CyQyvyFhm-KOzj-UPYVORPc8c
	techniques to reduce the dimensionality or the number of variables, such as PCA (Principal Component Analysis), RFE (Recursive Feature Elimination) and SVD (Singular Value Decomposition), can eliminate redundant and irrelevant features. However, these methods may result in losses in the predictive power of ml methods.(3				Gini index and information gain are both measures of impurity, but they are calculated differently. Gini index is calculated by summing the squared probabilities of each class, while information gain is calculated by comparing the entropy of the original set of data to the entropy of the two child sets.	https://www.nature.com/articles/s41598-023-28579-z
	Boruta is an all-relevant feature selection wrapper algorithm, that can be used with any classification methods to produce the variable importance measure. Boruta iteratively compares the original features’ importance with the importance of permuted features (shadow attributes) to remove the irrelevant features, which are the features having significantly less importance as compared to the permut…					https://www.medrxiv.org/content/10.1101/2023.01.17.22281858v1
			three ensemble models used the outputs of the three basic models (rf,xgb,lgb) as input variables for secondary prediction, the SA method gives each instance the same weight. The principle of OLS method is that the sum of the squares of the errors between the estimated value and the actual value is the smallest. The LAD ensemble computes forecast combination weights using the principle of minimum …			https://link.springer.com/article/10.1007/s11356-022-23132-3
	lasso regression is used as feature selection algorithm					https://link.springer.com/article/10.1007/s00432-023-05417-3
						https://ieeexplore.ieee.org/abstract/document/9767856?casa_token=ZIhcA4tSFaEAAAAA:GHtJCsyZ5Wmns1iikOhV10-ndjIRjvPr5Ul95SjguXBX1ED8aCoaW-YG87nfwGnm9qqM033Ijm9hMQ
	(1)For the statistics, analysis, features are divided into four groups—continuous normal, continuous non-normal, discrete binary, and discrete categorical and T-test, Mann–Whitney U-test, Chi-square test, and Fisher-exact test, are applied respectively.(2) RF Feature Importance implicitly accounts for the features that are both mutually correlated and correlated with the class. Information Gain, …				To gain an insight into models, a problem-independent rule learning algorithm is created. The input to the algorithm is preprocessed by discretizing features into low and high values. The rule learning procedure evaluates all possible rules (, which is a computationally expensive procedure) with respect to the discretized features. Three metrics are calculated for each rule: (1) coverage, (2) acc…	https://www.mdpi.com/1660-4601/18/13/6750
		hyperparameters were set using Bayesian optimization				https://www.medrxiv.org/content/10.1101/2020.05.07.20094573v2
	(1) an unsupervised clustering approach combining the Gower distance with the Partitioning Around Medoids (PAM) algorithm k-Medoids is applied to identify three clusters differing significantly in subjects’ well-being, psychological distress, and current financial and occupational concerns.(2)Features with the strongest impact on the clustering were examined using a wrapping method and the featur…					https://link.springer.com/chapter/10.1007/978-981-16-2377-6_81
						https://www.researchsquare.com/article/rs-2556795/v1
(1) variance inflation factor and Pearson’s correlation analysis are used for feature selection(2)		optimum number of neurons in the hidden layer is determined using WIC index. Based on this method, the number of neurons in the hidden layer was systematically increased from one to the number of variables, and then the WIC index value of each model was calculated. The lower model’s WIC index indicates a more efficient model.(3)			10 feature importance methods are used: cw, mcw, (which are calculated based on the sum of product of final weights of connections from input neurons to the output neurons), most square (based on the sum of the squared between initial weight and final weight), Garson’s algorithm(),pd as well as stepwise and perturb methods.	https://www.sciencedirect.com/science/article/pii/S1877584521000691?casa_token=iqKe9fsvkcUAAAAA:4wQGq8z_3_sApG2SXp09Cik0gws826p96uNKJJlESYcvoGNDOcnbfyFVU30E35uBTap6kYZlOsM
						https://books.google.de/books?hl=en&lr=&id=1PGiEAAAQBAJ&oi=fnd&pg=PA57&dq=covid+intext:%22explainable+machine+learning%22&ots=OTPYyTnfQZ&sig=D3UTEo9qwdg1ZN57SbkAj29-tvI#v=onepage&q=covid%20intext%3A%22explainable%20machine%20learning%22&f=false
	(1) the WHO dataset was enhanced with thirty different target classes, which were obtained through a machine learning-based clustering method. k-means and PCA method is used to identify patterns in data and reduce the number of features while maintaining important information. Latent Dirichlet Allocation (LDA) for topic modeling is employed to discover topics of the scholarly documents in each cl…					https://www.researchsquare.com/article/rs-2801916/v1
			The paper introduces 6 HER specific predictive models, e.g. Dr.Agent and Retain, which, often apply the attention mechansim and their performance surpasses that of basic deep learning models, which in turn outperform traditional machine learning models. Retain Reverse Time Attention model is an interpretable deep-based model for analyzing EHR data. It utilizes a two-level neural attention module …			https://arxiv.org/abs/2209.07805
						https://www.sciencedirect.com/science/article/abs/pii/S0957417423014409
						https://www.researchsquare.com/article/rs-90375/v1
To create a distribution and confidence intervals of the model performance, as performance may change depending on the choice of split, multiple non-random splits by time were created. s it allows for non-random variation between the train and test sets, since all records of the test data of each split come from a time window which has not been seen during training of the respective split. A slid…	For each split, the features were ordered by decreasing mean absolute SHAP value and only the features representing when combined 95% of the sum of the mean absolute SHAP values were retained, thus removing the least important features which combined contribute to less than 5%. The model is trained for each split. The final XGBoost model was retrained on the entire set of records with the reduced…			To tune the XGBoost hyper parameters, a five-fold cross-validation grid search on the training data maximizing the ROC AUC was used.		https://www.nature.com/articles/s41746-021-00482-9
					Identifying these features constitutes an important step in the debugging process, which should ensure that the model has learned to look at the pixels (features) that convey the appropriate information to classify the image. It might occur that, in the training process, a model trained to associate certain patterns with the labels can actually mislead the classification process. For instance, on…	https://www.mdpi.com/1999-4893/14/6/183
The SMOTE algorithm draws a random sample from the minority class, identifies the k nearest neighbors, takes one of those neighbors and identifies the vector between the current data point and the selected neighbor, multiplies the vector by an appropriate random number, and finally adds this to the current data point						https://journals.plos.org/plosone/article?id=10.1371/journal.pone.0276767
The paper uses FDA to obtain data with a higher signal-to-noise ratio and more accurately constructs the intrinsic public emotion to better investigate the dynamic evolution of emotion. Functional data analysis fda follows the “breaking up the whole into pieces” principle of big data analysis, can handle discrete and high-frequency sequences of data as continuous smooth functions treating the who…						https://www.mdpi.com/1660-4601/19/20/13248
						https://www.mdpi.com/2504-2289/6/4/106
						https://www.emerald.com/insight/content/doi/10.1108/IDD-01-2021-0003/full/html?casa_token=bOUCJu-5HkIAAAAA:8I3WoU89vU4Ui5QAOVvzsd-0_JNJJtVJAXKyQoKI95RX1PuBGqx5zDG9vjpc-Cavz81nYdf9sVlMiwK_WBELOXbg-HeoLiw5X3ApKbl7LltWJkJZPd2I
					the effectiveness of deep models for COVID-19 diagnosis from CTs is improved by attention-based strategies allowing a preliminary extraction of most informative sub-volumes, used for patient classification. By focusing on the most infected slices, the model complexity is reduced, so that abrupt and lossy image reduction can be avoided.	https://www.mdpi.com/1660-4601/18/6/2842
predictive mean matching to impute numeric features, logistic regression to impute binary variables and Bayesian polytomous regression to impute factor features are used.	LASSO regression is used to select and sort the statistically significant clinical features.					https://www.nature.com/articles/s41467-020-17280-8
					The filtered outputs are pooled, log-compressed and used in a self-attention based relevance weighting mechanism. The relevance weighting emphasizes the key regions of the time-frequency decom[1]position that are important for the downstream task.	https://arxiv.org/abs/2206.13365
						https://www.mdpi.com/2075-4426/12/2/309
	The Point-Biserial Correlation is a special case of the Pearson Correlation and is used when we want to measure the relationship between a continuous variable and a dichotomous variable, or one that has two values					https://link.springer.com/article/10.1007/s00500-022-06943-x
					Dual stage attention DA-RNN model involves two attention layers: the first is an input attention layer that determines which feature should be given more attention than the others; the second is a temporal attention layer that determines the weight of importance for each historical temporal step.	https://link.springer.com/article/10.1007/s10489-021-02616-8
	Relevant features are selected using the Tversky similarity-indexed stochastic distributive embedding technique.					https://www.proquest.com/openview/129cfa97dcf3170a6a25bae5e57e98cf/1?pq-origsite=gscholar&cbl=2037694
						https://ieeexplore.ieee.org/abstract/document/9724545?casa_token=HDJ27DEqzYQAAAAA:nF4y6uBXBgoqBYvNo9NJgCOId8D8rL6sRxf3LMEdklD6mGFzPRrQb4yvVzJL5ANnA8OhrZuzdWi73g
					(1)Feature attention modules are used to encourage CNN to learn and focus on task-relevant information instead of learning non-useful information	https://www.mdpi.com/2075-4418/11/2/158
						https://link.springer.com/article/10.1007/s11604-023-01466-3
(1)As base imputation models, Predictive Mean Matching (PMM)-mice19 and Random Forest classifiers (RF)-mice are used. PMM-mice essentially uses the values of a neighbor, where the neighbor is randomly selected among the k nearest points in bootstrap samples					.(2) the random forest model was then pruned and simplified to create a simple associative tree.	https://www.tandfonline.com/doi/full/10.2147/RMI.S292314
			(1)a pre-trained convolutional neural network (convnet) model is employed as a feature extractor. After extracting features from the CXR and CT scans individually, all of the data from each modality are aggregated and feed the combined features to a new DL classifier(2)			https://ieeexplore.ieee.org/abstract/document/9671302?casa_token=ZkwUxHiTyRsAAAAA:qt4eep2zrgGiHfhwWECfp8zQs_e4semt_xwQ4tHySlSrdAtz7fIijfowTgo1ie3IMJz81VZPICdR1w
	research into detection of disease from portable CXRs is challenging due to the low resolution. Hazy pulmonary opacities in CXR can sometimes be blurred which makes detection more difficult. In order to use DL algorithms to handle such hazy regions and irregularities of portable CXR images, using a combination of CXR and fuzzy features, can result in a higher classification performance.					https://ieeexplore.ieee.org/abstract/document/9882738?casa_token=H7HyR-m6-c8AAAAA:uTmaNklF3GY4Byg6SQzRv_024qWoNmYWAz4I3_nApaB5BDr3NpJbTCJ49nchnx_Zvf8SdDAG1zMp0w
						https://academic.oup.com/eurpub/article/33/5/930/7226726?login=false
	feature selection is about selecting the subset of the original feature set, whereas feature extraction creates new features					https://link.springer.com/chapter/10.1007/978-981-19-0098-3_31
			To understand Geospatial Evolution of COVID-19, Methods like seir, var, arima, lstm consider the input data as independent sequences of vectors and do not explore the spatial context available in Spatio-temporal data. In Convolutional LSTM (ConvLSTM) approach, the input data structures are 3D tensors, with the first dimension corresponding to the number of relevant measurements and the last two d…			https://dl.acm.org/doi/full/10.1145/3550272
	(1)the feature map is the output of one filter applied to the previous layer(2) SOM groups the data to a number of small and compact clusters with respect to BMU best matching unit taking the neurons as the cluster centers					https://bcas.edpsciences.org/articles/bcas/abs/2022/01/bcas2022003/bcas2022003.html
						https://journals.plos.org/digitalhealth/article?id=10.1371/journal.pdig.0000100
	Dynamic Time Warping algorithm permits identification and classification of time series with similar longitudinal patterns					https://www.researchsquare.com/article/rs-3446631/v1
						https://www.ncbi.nlm.nih.gov/pmc/articles/PMC9840564/
						https://www.sciencedirect.com/science/article/abs/pii/S1059056023003039
						https://europepmc.org/article/med/37474793
						https://journals.eanso.org/index.php/ajthm/article/view/1522
						https://modelling.semnan.ac.ir/article_7795.html?lang=en
						https://iariw.org/wp-content/uploads/2022/08/Romanko-OMahony-IARIW-2022.pdf
						https://www.researchgate.net/profile/Juracy-Bertoldo-Santos-Junior/publication/353231152_Inteligencia_artificial_e_COVID-19/links/61f2b8bfdafcdb25fd55cc5f/Inteligencia-artificial-e-COVID-19.pdf
						https://repositorium.hs-ruhrwest.de/frontdoor/index/index/docId/782
						https://www.maxwell.vrac.puc-rio.br/60658/60658.PDF
						https://sol.sbc.org.br/index.php/sbcas/article/view/21627
					(1)posthoc visualization methods fail to explain the actual reasoning process behind the classifications made by the models. ()2)a prototypical part represents a part, a patch or a section of an image. The similarity score between a learned prototypical part and an image is considered as the sum of squares of the differences between the corresponding pixel values of the prototype and a patch of t…	https://ieeexplore.ieee.org/abstract/document/9448270
						https://www.nature.com/articles/s41746-021-00496-3
						https://www.mdpi.com/2075-4418/11/9/1732
					TabNet exploits the benefits of sequential attention to choose features at each decision step and utilizes a feature value output called Masks, which shows whether a feature is selected at a given decision step in the model and can be used to calculate the feature importance. The masks can be represented by heat maps for each input feature represented by each row, and a sample from the data set r…	https://peerj.com/articles/cs-889/
						https://www.spandidos-publications.com/10.3892/etm.2020.8797
					the approach adds multiple attention layers in a hierarchical manner to obtain first the higher levels attention scores of images. This Contributes to increasing sensitivity of the model by identifying the specific blocks within each individual’s chest image that may include subtle signs of infection as well as providing interpretability to the results.	https://dl.acm.org/doi/abs/10.1145/3466690?casa_token=bQYxuppO-_cAAAAA:5ExUWvmPdvpa9RSU7j8sYTnf86x2PXiwHK9lO8CrlISxEP3-9mlSHLbJqKlq4kbwenOsamrukM7c1Q
						https://www.medrxiv.org/content/10.1101/2020.05.16.20103408v2
		Standard deep learning models employ the categorical cross-entropy loss to perform image classification tasks. This work shows that incorporating the orthonormality loss produces improved semantic localization via GradCAM visualizations.				https://arxiv.org/abs/2102.08360
					This however gives rise to the credibility of attained explanations as interpretability analysis derives from a different modelling process with priors that are not part of the training from the original networks.(2) Inspired from case based reasoning and autoencoder architecture, this study comprises a network, which builds a profile layer comprising a list of profiles (or prototypes) whereby ea…	https://ieeexplore.ieee.org/abstract/document/9680088?casa_token=DN8VB7Q9cpoAAAAA:0_RQGpQkQF8zaQlaIqSz40nQU1haVzpJfR1szvSHF6NzI3Ymk9CkOIPJUhyUy5jj2Zb2HReRdw7bkA
					2D Convolutional Neural Networks (CNN) have been primarily used for computer vision applications, where multiple filters are trained to detect different input image features. 1D CNNs have been shown to work on time series problems like longitudinal EHR data. 1D Convolution works over the temporal dimension with different filter sizes, where the different filters learn different temporal patterns.…	https://ieeexplore.ieee.org/abstract/document/9994851?casa_token=sPuQ7pr0YEYAAAAA:Q2smeXVFJ7aHAhW-JLVR5PVjcFqTNOdaiw3Hn1u0RxQSmxJC1P2ePub-pYKoyQ3MMRFQLQ7tdckgTw
					(1)In the gamut of machine learning algorithms, regressions remain one of the simplest and most explainable models with clear mathematical formulation.(2) the paper addresses the symbolic meta modelling, which integrates various simple parameterized functions to get a closed-form and interpretable expression for the meta model.	https://www.spiedigitallibrary.org/conference-proceedings-of-spie/12088/120880A/Global-and-local-interpretation-of-black-box-machine-learning-models/10.1117/12.2604743.short?SSO=1
			(1)a multi-stage (4 stages) lstm deep learning framework is proposed, which, at each stage, forecasts a chosen target variable for the seven days ahead (e.g., one-week ahead forecast). The multi-stage model builds off the initial first stage prediction to forecast an additional week out and continues to implement this iterative approach one stage at a time, to predict further into the future.(2)	the model performance is compared with CDC COVID-19 Forecast Hub model, which compile multiple models of various approaches within a single prediction framework and has proven to be the best performing approach for short term COVID-19 forecasting efforts.	IG integrated gradients method assigns importance to input features as attributions. It achieves this by integrating the gradients of the output with respect to the input along an arbitrary path from the baseline to the input data point. The baseline could be e.g in the case of NLP a zero embedded word vector or a black image in computer vision.(3)	https://www.thelancet.com/journals/ebiom/article/PIIS2352-3964(23)00047-6/fulltext
						https://www.sciencedirect.com/science/article/pii/S0010482522004498?casa_token=Ai61Zxzn0bwAAAAA:6wJNrNGbhqrAYAisss9_uLp20ssn5FfOrlxxLSUfmPBAuMJ0--LTEDYMHigwkZxjFYKSMQjkHoY
						https://www.cell.com/patterns/pdf/S2666-3899(22)00002-2.pdf
A novel self-adaptive auxiliary loss is proposed to help the training with imbalanced data by introducing a self-adaptive factor, which reflects the feature distribution and emphasizes minority class.						https://www.sciencedirect.com/science/article/pii/S0925231221009115?casa_token=LsikVMZ4hLAAAAAA:vDjBqxE-LhlKLGe4i50kMyUKNdzOWpwdO8DP5-cACbnz-cqTPrfJGTIxEOpfyBLc3e3s_bTV8Wg
					For sentiment analysis, the use of attention e.g. to focus on an essential part of the sentence and convolution neural networks has emerged as a popular strategy.	https://www.sciencedirect.com/science/article/pii/S0378720621001610?casa_token=eR6zxPle8DwAAAAA:0-U8EH1hcZmy144Z-99IWaEALwp9x_p1lCnRc8CGmt_HhRpA8VkEDLNrwOoeYWy3k7W47GpJsSM
					feature ablation investigates the performance of an AI system by removing certain components to understand the contribution of the component to the overall system (*)(1)behrt is a transformer model for handling HER records(2)The behrt’s self attention mechanism gives it the ability to find the relationships among events which goes beyond temporal/sequence adjacency.	https://www.ncbi.nlm.nih.gov/pmc/articles/PMC9285184/
						https://ieeexplore.ieee.org/abstract/document/9910274
		splitted rolling windows from residual time series of various regions are taken and are transformed into a common feature space using normalized convolution as embedding functions. attention mechanism are employed to measure the relation of one region to other regions by directly comparing the incidence curves after trend filtering. In such pairwise comparisons, differences in both time-dependent…			attention mechanism is used, to learning inter-series similarity to generate time series forecasting.	https://epubs.siam.org/doi/abs/10.1137/1.9781611976700.56
					The deep network corresponded to each of two critical domain’s contribution to the final prediction are captured by a corresponding coefficient of a linear regression.	https://ojs.aaai.org/index.php/ICWSM/article/view/19353
						https://publish.kne-publishing.com/index.php/fbt/article/view/5321
					a qualitative comparison between different association rule mining algorithms is presented in this paper.	https://www.sciencedirect.com/science/article/pii/S0010482521000433?casa_token=GuzO7A9P4sYAAAAA:s-orPejv7NZ1i3WwtIcCtMSbdqf-QL6mXVH7831LHxqKssr8exyf6qI_amqo0wb9OiylVa4Eq7A
					Multi-resolution approaches, which observe and evaluate a dataset at several resolutions, are popular in the machine learning domain. They capture the local geometry of neighbourhoods, which are characterized by a collection of distances between points or groups of closest neighbours. This is analogous to looking at a portion of a slide at various microscopic resolutions; whereby, very small feat…	https://www.sciencedirect.com/science/article/abs/pii/S0957417423016019
						https://www.igi-global.com/chapter/an-effective-video-surveillance-system-by-using-cnn-for-covid-19/287230
			the paper presents a hybrid lstm-nn model. Time series data is represented as a 2D vector of sequences, with 14 days of each of the features. This input is processed using two Keras LSTM layers with 120 neurons each, separated by a dropout layer. Static data is passed through a single simple neural network layer (a Keras Dense layer) containing three neurons. This dropout layer was added to help …			https://ieeexplore.ieee.org/abstract/document/9581192?casa_token=6YMR1-E-e4AAAAAA:1jMrpnfiYOx10QsUKia39ukJMsEBZ-vwS_Kf2iytZ2qhGbH5i07bUEuldAFZztdXFlysG-HdqTgyJg
			This paper builds time series (via lstm) of graphs that reflect the underlying connections of atmospheric conditions across local regions. That is, attaching weighted edges as a function of temporal-varying temperature or relative humidity provides a natural way to track weather changes between regions and link these with the trend in COVID-19 dynamics.			https://link.springer.com/chapter/10.1007/978-3-030-75762-5_17
						https://www.mdpi.com/2079-7737/12/6/887
						https://link.springer.com/chapter/10.1007/978-981-99-1410-4_29
					To assess the effect of each individual machine or deep learning model, an ablation approach is used to estimate the accuracy of ensemble with and without each base model.	https://ojs.aaai.org/index.php/AAAI/article/view/26855
	Third, the aane Accelerated Attributed Network Embedding (to extract the low-dimensional representation of the network) algorithm was adopted to capture the typological features as well as node attributes. Next, clustering analysis (K-means and Gaussian mixture) was performed on the attributed network embeddings every week. During this period, clustering results were computed, and counties with t…		The attribute network embedding model created with two main components: (1) county-level features (node features); and (2) cross-county movement network (spatial network topology). The attribute matrix was obtained in the first step and was calculated into the attribute similarity matrix. Second, a spatial network structure was constructed based on cross county movements and was then expressed as…			https://arxiv.org/abs/2209.09448
						https://www.mdpi.com/2076-3417/11/15/7080
	Knowledge graph embedding is a technique to encode the entities and relations in a Knowledge graph as dense and low-dimensional vector representations.					https://link.springer.com/article/10.1007/s10115-023-01923-5
			the model builds an agent based model network structure based on the colocation of phone numbers. On top of the network a seir model is applied			https://www.sciencedirect.com/science/article/pii/S026427512200244X?casa_token=iFYfvBXdJfUAAAAA:PADxApsJq0TlzqKlFUHIuAMu3zj8f4UMST90UOpTRPztf9-6Dlv826Ohj3hMGrbWqH6p8gRZo_U
						https://appliednetsci.springeropen.com/articles/10.1007/s41109-021-00361-y
						https://www.sciencedirect.com/science/article/pii/S0269749122006558?casa_token=nS4RU0vW-fAAAAAA:fSn6fkGq3u_UsO3L1BZ327xRLnvoqvs4M05tWC94w4RJVwjYJWcmecdV0L5OZMha9RdO5aQMJwY
multiple GAN architectures and their ability to generate realistic synthetic samples of COVID-19 chest X-rays to deal with limited numbers of training samples are evaluated.						https://link.springer.com/article/10.1007/s00521-020-05636-6
						https://ieeexplore.ieee.org/abstract/document/10215391?casa_token=vrxTAV3UM-0AAAAA:z4jCu7dFDP_S2fLNqPKusTuySddzUqRXJPSldgU7Abrrm7zIqvJp3Yg54FDmToU81XEU_sZfbTOTJA
					A figure depicts Motivation for model developers and clinicians to implement XAI in AI-enabled clinical decision support systems.	https://www.nature.com/articles/s41598-023-46493-2
					Paper proposes and assesses three techniques’ explanation techniques: Composite Layer-wise Relevance Propagation, Single Taylor Decomposition, and Deep Taylor Decomposition, which are based on the extension of the idea of taylor expansion to the set of neurons in neural nwtorks. The idea of Deep Taylor Expansion is to understand that a complex and non-linear function can be decomposed into a set …	https://link.springer.com/article/10.1007/s00521-022-08021-7
						https://link.springer.com/article/10.1007/s11063-021-10712-6
			FKNN fuzzy classifier improves upon the conventional KNN clas_x0002_sifier by adding the concept of fuzzy logic to the KNN			https://ieeexplore.ieee.org/abstract/document/9420727/
					prisma	https://link.springer.com/article/10.1007/s44196-023-00236-3
					this paper proposes ‘Explanation Score,’ a weighted overlap score between the lesion region and positions of decisive features.	https://ieeexplore.ieee.org/abstract/document/9684653?casa_token=b75jj8cQLR8AAAAA:lrTaPa4IZNSYsVGccP2TAKuRdT2SliwSuSdFbElckorJEcoO7kVpJGqv_-i4sJkZcqxy3pbFJHDedQ
(1)the study utilizes a time series augmentation technique to create new series with the same temporal dependencies that exist in the original series. The augmented time series is used to create a new validation set to fit deep learning model more properly.						https://link.springer.com/article/10.1007/s00521-021-06548-9
						https://www.sciencedirect.com/science/article/pii/S1532046421001209
						https://www.sciencedirect.com/science/article/pii/S1568494620308449?casa_token=ZiKJFj1lFQkAAAAA:A8sjj3quw9Zszw4SBSzIZ0yJl_CSMSJmzp4T9zQTWe_GCWg_lpfJI40aCkHjFt2ejBqFv4kI8sQ
			The classification model is a hybrid model that consists of two classifiers; fuzzy inference engine and Deep Neural Network (DNN). Fuzzy Logic (FL) describes systems in terms of a combination of numeric and linguistic (symbolic). This has advantages over pure mathematical (numerical) approaches or pure symbolic approaches because very often system knowledge is available in such a combination.			https://www.sciencedirect.com/science/article/pii/S1568494620308449?casa_token=ZiKJFj1lFQkAAAAA:A8sjj3quw9Zszw4SBSzIZ0yJl_CSMSJmzp4T9zQTWe_GCWg_lpfJI40aCkHjFt2ejBqFv4kI8sQ
			BiLSTM-A-CNN, is intended to amalgamate the ability of LSTMs to model time dependencies, the capability of the attention mechanism to highlight relevant features, and the noted ability of CNNs to extract features from complex data. The use of the BiLSTM-A-CNN model is expected to improve the forecasting accuracy of future			https://iopscience.iop.org/book/edit/978-0-7503-3795-3/chapter/bk978-0-7503-3795-3ch5
generative adversarial network was created to increase the COVID-19 dataset.						https://www.sciencedirect.com/science/article/pii/S0957417421008241
					J48 is a machine learning decision tree classification algorithm based on Iterative Dichotomiser	https://www.ncbi.nlm.nih.gov/pmc/articles/PMC8719570/
						https://www.researchgate.net/profile/Saif-Al-Jumaili/publication/370956355_Evaluation_of_Deep_Transfer_Learning_Methodologies_on_the_COVID-19_Radiographic_Chest_Images/links/646f15ebcde97a392931d45e/Evaluation-of-Deep-Transfer-Learning-Methodologies-on-the-COVID-19-Radiographic-Chest-Images.pdf
						http://journals.ajsrp.com/index.php/jesit/article/view/5284
	the paper adopted two-step strategy, where filter measure is applied to rank the features according to their relevance in the first step, and Genetic Algorithm is applied with Decision Tree classifier to find the best feature subset in the second step.					https://ieeexplore.ieee.org/abstract/document/9628327
			the study utilizes two knowledge graph based ML models, logistic regression (LR) and random forest (RF) models. The COVID-19 knowledge graph (KG) constructed based on literature from heterogeneous data is imported to understand the COVID-19 different relations.			https://peerj.com/articles/cs-1333/
						https://www.mdpi.com/2075-4418/12/12/3171
			this paper uses Fuzzy Decision Tree (FDT), and Fuzzy Random Forest (FRF)			https://www.mdpi.com/2227-7390/9/24/3282
			propose a hybrid framework that combines a Convolutional Neural Network (CNN) with a fuzzy system to identify infection severity			https://ieeexplore.ieee.org/abstract/document/10278298
