# Supplementary material for: Towards Improved XAI-Based Epidemiological Research into the Next Potential Pandemic
Source: Life (Basel). 2024 Jun 21;14(7):783. doi: 10.3390/life14070783 (PMC11278356; doi:10.3390/life14070783)
Supplement: Supplementary file 1 [file life-14-00783-s001.zip › life-3051132-supplementary/lit_rev-main/88_epidemiological_papers(2).xlsx]

## Sheet: 1
Link	Title	Literature Review	XAI Used	Year	Peer Reviewd	Paper Label	Pre Training Method	Training Method	Interpretation Method	Data Used	Dependent Variable	Literature Review Covered	Note
https://www.sciencedirect .com/science/article/pii/B9780323900546000088	Chapter 5 - Using interpretable machine learning identify fact ors contributing to COVID-19 cases in the United States	0	1		1	epidemic behavior		[linear regression, dt, rf, gb, lgbm, xgb adaboost]	[feature importance, shap, lime]	four datasets providing information about confirmed cases, mobility fact ors, population, and daily reproduct ion numbers	confirmed cases number	0
https://arxiv.org/abs/2004.04019	A machine learning methodology for real-time forecasting of the 2019-2020 COVID-19 outbreak using Internet searches, news alerts, and estimates from mechanistic models	0	1	2020	0	epidemic behavior		[lasso regression]	[intrinsic interpretability]	(a) official health reports from Chinese Center Disease for Control and Prevention China , (b) COVID-19-related internet search act ivity from Baidu, (c) news media act ivity reported by Media Cloud, and (d) daily forecasts of COVID-19	new confimed cases	0
https://www.jmir.org/2020/8/e20285/	Real-Time Forecasting of the COVID-19 Outbreak in Chinese Provinces: Machine Learning Approach Using Novel Digital Data and Estimates From Mechanistic Models	0	1	2020	1	epidemic behavior		[lasso regression]	[intrinsic interpretability]	(a) official health reports from Chinese Center Disease for Control and Prevention China , (b) COVID-19-related internet search act ivity from Baidu, (c) news media act ivity reported by Media Cloud, and (d) daily forecasts of COVID-19	new confimed cases	0
https://link.springer.com/article/10.1186/s12889-023-16236-z	Predict ing COVID-19 exposure risk perception using machine learning	0	1	2023	1	epidemic behavior		[gb, svm, knn, elastic net regularisation]	[pdp, shap, ice]	Norwegian survey data collect ed regarding e.g. NPI-compliance and work life conflict s etc.	Self-perceived exposure risk to covid	0	Before running the machine learning models, a descriptive correlation statistics analysis is carried out comprising the p-values for the predict or variables and the target variable in the original datasets
https://iopscience.iop.org/article/10.1088/2632-072X/ac0fc7/meta	Socio-economic disparities and COVID-19 in the USA	0	1	2021	1	epidemic behavior		[xgb]	[shap]	socio-economic conditions i.g. income, living location	spread of COVID-19	0
https://www.mdpi.com/2571-9394/4/1/5	SIMLR: Machine Learning inside the SIR Model for COVID-19 Forecasting	0	1	2022	1	epidemic behavior		[seir]	[intrinsic interpretability]	NPIs	the number of new infect ions		SIMLIR is an interpretable probabilistic graphical model (PGM) that utilies ML inside the compartmental SIR model (the changes in the policies implemented at the government level is used to estimate the time-varying parameters of an SIR model) to explicitly incorporate government policy decisions
https://ieeexplore.ieee.org/abstract /document/9179729	DeepCOVIDNet: An Interpretable Deep Learning Model for Predict ive Surveillance of COVID-19 Using Heterogeneous Features and Their Interact ions	0	1	2020	1	epidemic behavior		[dnn]	[intrinsic interpretability, pfi]	census data, inter-county mobility, intra-county mobility, social effects distancing data, past growth of infect ion	growth of infect ion.	0	the DeepCOVIDNet model explicitly models neurons to compute second-order interact ions between input feature groups. Due to this explicit representation, it is possible to identify pairs of features between which high amount of interact ion is observed (by tracking the magnitude of act ivations in the vect or representing the second-order interact ions of input features). In addition: The idea be…
https://www.nature.com/articles/s41746-022-00562-4	Data-driven testing program improves detect ion of COVID-19 cases and reduces community transmission	0	1	2022	1	epidemic behavior		[social effects network representation of the community]	[intrinsic interpretability]	students' act ivity in social effects networks data i.e. shared classes, sports teams, and dormitories	students who are exposed to covid	0
https://pesquisa.bvsalud.org/global-literature-on-novel-coronavirus-2019-ncov/resource/ru/ppzbmed-2210.03258v1	Interpreting County Level COVID-19 Infect ion and Feature Sensitivity using Deep Learning Time Series Models	0	1	2022	0	epidemic behavior		[Temporal Fusion Transformer]	[Morris sensitivity, attention weights ]	multiple sources, including Centers for Disease Control and Prevention in USA including vaccination and social effects distancing (Change in distance travelled relative to previous year, based on cell phone mobility data)	daily infect ion at the county level	0	(1) TFT adds a kind of interpretable multi-head self-attention mechanism to lstm to better learn the different temporal patterns. (2) attention weights provides insights on feature importances. (3) the sensitivity of a model input is the ratio of the change in an output variable to the change in an input feature. (4) The conceptualization of modeling individual features with the post hoc sensitiv…
https://pesquisa.bvsalud.org/global-literature-on-novel-coronavirus-2019-ncov/resource/ru/ppzbmed-10.21203.rs.3.rs-2877405.v1	Capacity Analysis and Determinants of the Global Covid-19 Vaccine Distribution Process	0	1	2023	0	epidemic behavior		[linear regression, EBM]	[intrinsic interpretability]	various data sources comprising different fact ors such as policy, healthcare, and transport policyation infrastruct ure	30-day average vaccination rate	0	The fact or analysis technique is used to identify latent composite variables that help explain the capacity-constrained rates with observed socio-economic fact ors in each country. Fact or Analysis accounts for the fact that multiple socio-economic fact ors may be strongly correlated, for example between GDPs per capita and other development metrics e.g., access to elect ricity to underlying lat…
https://www.medrxiv.org/content/10.1101/2021.01.04.21249218v1	State-level COVID-19 Trend Forecasting Using Mobility and Policy Data	0	1	2021	0	epidemic behavior		[linear regression]	[intrinsic interpretability]	local mobility statistics and government policies	pandemic transmission rates	0	to deal with time-varying relationships between transmission rates and predict ors, a calibration method is introduced, which uses the data in a short window immediately preceding the forecast window.
https://www.jmir.org/2020/11/e23853/	Impact of Systematic Fact ors on the Outbreak Outcomes of the Novel COVID-19 Disease in China: Fact or Analysis Study	0	1	2020	1	epidemic behavior	[xgb]	[xgb]	[shap, xgb feature importance]	multidimensional data, including travel-related, medical, socioeconomic, environmental policy, and influenza-like illness fact ors, from 343 cities in China	COVID-19 growth rates	0	(1) a sequential feature select ion method works as follows: It removes features one by one from the full set of features and evaluates the error funct ion. When the error reaches the optimumlevel, the combination of left-over features is regarded as the optimal feature combination. . (2) importance of each select ed fact or determined by xgb feature importance (3) SHAP analysis was used to calcu…
https://www.nature.com/articles/s41598-022-18725-4	Causal connect ions between socioeconomic disparities and COVID-19 in the USA	0	1	2022	1	epidemic behavior		[boosted decisions tree]	[causal Shapley values]	socioeconomic disparities	spread of COVID-19 in the USA	0	causal Shapley values account for (subject ive or pre knowledge based) graphical causal struct ure of the data into account in when estimating the Shapley values.
https://www.sciencedirect .com/science/article/pii/S0933365722001452?casa_token=xZ2ZfpJF4BIAAAAA:3t4UDDZyoGcfcwSUdcVX0Ibs1LsQsR6QtG0AMf7gtuo77G6ghaDRaWQoaSIPadVXnzLyOiaQ	Defining fact ors in hospital admissions during COVID-19 using LSTM-FCA explainable model	0	1	2022	1	epidemic behavior		[lstm]	[fca]	total cases, new cases, seasons, national lockdown, number of people who have received the first dose vaccine, and second vaccine.	new hospital admissions per day in UK	0	Through Formal Concept Analysis (FCA) approach, a set of association rules are generated with different confidence intervalls, which comprise clear implications between the attributes in the formal context. confidence of 100%) are select ed
https://books.google.de/books?hl=en&lr=&id=3NCAEAAAQBAJ&oi=fnd&pg=PA238&dq=covid+intext:%22interpretable+machine+learning%22&ots=7YaweBKmbK&sig=s-eX6UB_b3k3V9VMjNzzbpi-ddk#v=onepage&q=covid%20intext%3A%22interpretable%20machine%20learning%22&f=false	How Weather Conditions Affect the Spread of COVID-19: Findings of a Study Using Contrastive Learning and NARMAX Models	0	1	2022		epidemic behavior		[narmax, contrastive learning]	[intrinsic interpretability]	Whether condition	spread of COVID-19	0
https://www.nature.com/articles/s41598-023-33685-z	An interpretable hybrid predict ive model of COVID-19 cases using autoregressive model and LSTM	0	1	2023	1	epidemic behavior		[ar-lstm]	[intrinsic interpretability]	information on populations, positive and total tests, number of deaths, and positive cases and vaccine utilization from california and WHO	COVID-19 cases	0	(1) a general architect ure that combines AR and LSTM models additively and trains the entire architect ure jointly, allowing the relative weights of the interpretable AR part and uninterpretable predict ive LSTM part to be fully determined by the data. (2) https://link.springer.com/article/10.1007/s12553-022-00711-5 uses a cnn-lstm model to predict covid cases in a set of countries
https://pesquisa.bvsalud.org/global-literature-on-novel-coronavirus-2019-ncov/resource/fr/covidwho-1871934	Identify the natural and socio-economic influencing fact ors of the new coronavirus pneumonia（COVID-19） incidence rates in Chinese cities	0	1	2022	1	epidemic behavior		[xgb]	[shap, ale, pdp]	both natural and socio-economic fact ors, such as city size and healthcare capacity	incidence rate of COVID-19 in china cities	0	(1)non-english paper(2)nonlinear relationships exist between the key influencing fact ors and incidence rates comprising linear, s-shaped and u curved influencing shapes for population density, inflow from Wuhan and per capita GDP, respect ively.
https://link.springer.com/chapter/10.1007/978-3-031-08637-3_2	ARIMA and Predict ed Geospatial Distribution of COVID-19 in India	0	1	2023	1	epidemic behavior		[arima]	[intrinsic interpretability]	indian states covid-19 data sets	confirmed cases number	0	ARIMA is found to be a suitable model for predict ion COVID-19 cases in india, though, with little data, no good results were obtained, but having 4-month data the results obtained were promising.
https://arxiv.org/abs/2201.07026	Socioeconomic disparities and COVID-19: the causal connect ions	0	1	2022	0	epidemic behavior		[boosted decisions tree]	[causal Shapley values]	socioeconomic disparities	spread of COVID-19 in the USA	0
https://arxiv.org/abs/2101.00661	Combining Graph Neural Networks and Spatio-temporal Disease Models to Predict COVID-19 Cases in Germany	0	1	2021	0	epidemic behavior		[GNN, distributional regression,xgb,mean,dnn,gam]	[intrinsic interpretability]	individual mobile phone location traces of Facebook users in 401 Germany's federal district s	Time-series of daily COVID-19 infect ions	0	(1) the nodes in gnn represent district s (2) the network data is augmented with spatial networks encoding neighboring district s and distances in kilometers (3)network data comprising colocations, social effects conect edness and people staying put, are incorporated into distric forecast. (4) the genral framework fuses the interpretability of distributional regression with a GNN architect ure (5…
https://link.springer.com/chapter/10.1007/978-981-16-3783-4_1	Can Different Impact s of Covid-19 on Different Countries Be Explained? a Preliminary Machine Learning Experiment	0	1	2022	1	epidemic behavior		[evolutionary algorithm, IF–THEN rules]	[intrinsic interpretability]	Country specific indicators comprising String. Index Median age, Population. Density, Average temper. Pollution. index	levels of impact of Covid-19	0
https://www.sciencedirect .com/science/article/pii/S1568494621008681?casa_token=awLgwwPr1cwAAAAA:tNRPcz3-WUgepJOIajcAETANlYqkoonAVTsbBXaaQd5Chs9eY8EzbDPsPKEiq-v4UjC2POMj	A two-layer nested heterogeneous ensemble learning predict ive method for COVID-19 mortality	0	1	2021	1	epidemic behavior	[Stepwise multiple regression]	[traditional time series forecasting, ensemble learning, lstm]	[intrinsic interpretability]	Testing, Age struct ure, Healthcare capacity, Economic level, Risk fact ors, Climate, and Disease progression data in 79 countries	COVID-19 mortality	0	(1) Stepwise multiple regression analysis is a variable select ion method (2) the paper select s linear regression (LR), support vect or regression (SVR), and extreme learning machine (ELM) as the base learners. At the same time, it uses linear regression as the combiner of the second layer of the model. (3) We see that there is a high degree of correlation between multiple independent variables,…
https://dl.acm.org/doi/abs/10.1145/3394486.3412863	Data-driven Simulation and Optimization for Covid-19 Exit Strategies	0	1	2020	0	epidemic behavior		[evolutionary algorithm,dnn,seir]	[shap]	Mobility data i.e. public health interventions as well as demographic data and covid statistics	Select ed npi policies exit strategy’s impact in terms of hospitalization, infect ed people and deaths.	0	At each iteration, the genetic algorithm builds a population of policy schedules, which is fed into the deep learning model to predict the reproduct ion rates by incorporation time series records and country specific information. The outcome of the deep learning module is then used to parameter tuning of the SEIR model. The seir models feedback to generate better schedules, optimizing health-rela…
https://www.mdpi.com/2227-9032/10/9/1624	Identifying the High-Risk Population for COVID-19 Transmission in Hong Kong Leveraging Explainable Machine Learning	0	1	2022	1	epidemic behavior		[dt, knn,rf, linear regression,xgb,	[shap]	The tertiary planning unit (TPU) for the Territory of Hong Kong. Each TPU has its socioeconomic features, including demographic, educational, economic, household, and housing variables, charact erizing different dimensions of the respect ive area.	COVID-19 transmission risk	0
https://www.nature.com/articles/s41598-023-33033-1	A machine learning approach to predict self-protect ing behaviors during the early wave of the COVID-19 pandemic	0	1	2023	1	epidemic behavior		[rf]	[shap]	The COME-HERE a real-time survey data from five European countries to investigate the psychological and socioeconomic efect s of the COVID-19 pandemic and related government social effects distancing measures	the main individual and macro-level predict ors of self-protect ing behaviors against the coronavirus disease 2019	0	To identify the optimal hyper parameters of the random forest model i.e. the maximum depths of trees (‘max depth’) and maximum number of features used in each split (‘max features’), a grid search is applied.
https://link.springer.com/chapter/10.1007/978-3-030-89188-6_24	An Initial Study of Machine Learning Underspecification Using Feature Attribution Explainable AI Algorithms: A COVID-19 Virus Transmission Case Study	0	1	2021	0	epidemic behavior		[rf]	[shap]	Non-pharmaceutical COVID control measures From the Public Health England website	Reproduct ion rates	0	Given a dataset, we construct a set of predict ors and study explanations generated e.g. by means of shap. The paper intoduces the issue of underspecification when observing “too many” different explanations form various predict ors on a dataset. It suggests to use shap as it is applicable to any data type and ml method. the authors show how e.g. by increasing the size of data, explainations of t…
https://bmcpublichealth.biomedcentral.com/articles/10.1186/s12889-021-11530-0	Onset of effect s of non-pharmaceutical interventions on COVID-19 infect ion rates in 176 countries	0	1	2021	1	epidemic behavior		[rf]	[ale]	Corona Net data comprising NPIs from 176 countries during the initial phase of the outbreak in 2019/2020 comprising if and how long an NPI has been in place in a specific country at a specific day	COVID-19 growth rates and the effect s of NPIs in relation to how long they have been in place	0
https://www.journal.seisense.com/jom/article/view/445	Technology Management for Accelerated Recovery during COVID-19	0	1	2020	1	epidemic behavior		[ensemble learning, dt, association algortihm]	[intrinsic interpretability]	Significant fact ors from 170 countries including POPULATI ON DENSITY, POLLUTI ON INDEX, AMBIENT TEMPERATURE, VACCINATIO N COVERAGE, MEDIAN AGE, DIET CONSUMPTION, SMOKING INDEX, DRINKING INDEX	‘Recovery Index’ of Covid-19 in a country	0
https://www.mdpi.com/1999-4915/14/3/625	Identifying Country-Level Risk Fact ors for the Spread of COVID-19 in Europe Using Machine Learning	0	1	2022	1	epidemic behavior		[svm]	[intrinsic interpretability]	hybrid dataset employing publicly available sources comprising heterogeneous parameters across the majority of European countries, e.g., mobility measures, policy responses, vaccinations, and demographics/generic country-level parameters	COVID-19 transmission and fatality in EU	0	The linear ε-SVM regression model employed
https://www.ceeol.com/search/article-detail?id=1111407	The predict ion of new Covid-19 cases in Poland with machine learning models	0	1	2023	1	epidemic behavior		[lasso regression, xgb, svm, lstm]	[shap]	daily weather data, Covid-19 daily statistics (new confirmed cases, fatalities, tests, etc.), vaccinations data, Covid-19 Variants of Concern and Variants of interest data, place and time indicators, general policy and government restrict ions, Covid-19 international indexes for Poland (i.e. containment health index), people mobility data reports from the period of April 2020 to March 2022	the number of new infect ions	0	Gradient Boosted regression trees and Support Vect or Regression are used (not classification).
https://ieeexplore.ieee.org/abstract /document/10224685?casa_token=iwel9CVJq5EAAAAA:PXqLSEdHVs1da_-cbxh5Qxri9a0y4D18achIasumFj_XcWcSXiDd_a_4xBqHjjhSrNLGuipRDJvdOQ	Interpreting County-Level COVID-19 Infect ions using Transformer and Deep Learning Time Series Models	0	1	2022	0	epidemic behavior		[Temporal Fusion Transformer]	[Morris sensitivity, attention weights ]	multiple sources, including Centers for Disease Control and Prevention in USA including vaccination and social effects distancing (Change in distance travelled relative to previous year, based on cell phone mobility data)	daily infect ion at the county level	0
https://dergipark.org.tr/en/pub/eams/issue/72229/1084717	Similarities among countries during the COVID-19 pandemic	0	0	2022	1	epidemic behavior		[fuzzy k-medoids clustering]		the total cases per million, total deaths per million, population over the age of 65, Gross Domestic Product (GDP) per capita, and hospital beds per 100k obtained from the Humanitarian Data Exchange (HDX) website for the dates of 15 May 2020 and 23 January 2021 for 30 countries.	Similarities among countries during the COVID-19 pandemic	0	Countries devided into 4 clusters without conveying interpretation of this result
https://www.frontiersin.org/articles/10.3389/fpubh.2021.779501/full	Effect s of social effects Mobility and Stringency Measures on the COVID-19 Outcomes: Evidence From the United States	0	1	2021	1	epidemic behavior		[ols, krls]	[intrinsic interpretability]	stringency measures (provided by the Oxford Coronavirus Government Response Tracker) and total time spent away from home (provided by the Google COVID-19 Community Mobility Reports)	covid-19 cases and deaths	0	(1) krls implements the Kernel-based Regularized Least Squares (KRLS) estimator as described in. Hainmueller and Hazlett (2014)(2)The ordinary least squares and the machine learning estimators show that stringency measures are negatively related to the COVID-19 outcomes. A higher time spent away from home is positively associated with the COVID-19 outcomes.
https://globalizationandhealth.biomedcentral.com/articles/10.1186/s12992-022-00832-6	Cross-border mobility responses to COVID-19 in Europe: new evidence from facebook data	0	1	2022	1	epidemic behavior	[pca]	[linear regression, knn,gb,mlp]	[pfi]	the impact of non-pharmaceutical interventions (NPIs) and infect ion threats on the daily evolution of cross-border movements of people during the Covid-19 pandemic using Facebook users’ mobility	changes in cross-border traffic in Europe	0	(1)The authors use a PCA analysis to reduce the dimensionality of the origin- and destination specific containment measures and extract the first two components of the PCA and propose the first PCA component can be interpreted as an average index of stringency of containment measures and the second component captures testing and tracing policies. (2) ML techniques always outperform the linear EM …
https://www.medrxiv.org/content/10.1101/2020.09.02.20185660v1	Onset of effect s of non-pharmaceutical interventions on COVID-19 worldwide	0	1	2021	1	epidemic behavior		[rf]	[ale]	Corona Net data comprising NPIs from 176 countries during the initial phase of the outbreak in 2019/2020 comprising if and how long an NPI has been in place in a specific country at a specific day	COVID-19 growth rates and the effect s of NPIs in relation to how long they have been in place	0
https://www.ssph-journal.org/articles/10.3389/ijph.2022.1604974/full	Real-Time Analysis of Predict ors of COVID-19 Infect ion Spread in Countries in the European Union Through a New Tool	0	1	2022	1	epidemic behavior		[rf]	[pdp]	Multiple data sources including Country-specific response measures are downloaded from the European Centre for Disease Prevention and Control. The country population charact eristics such as age and gender total population size, health expenditures, cultural participation etc…	rank predict ors of COVID-19 cases per country to support policy evaluation	0
https://library-archives.canada.ca/eng/services/services-libraries/theses/Pages/item.aspx?idNumber=1369198255	Forecasting COVID-19 case counts using deep learning	0			0	epidemic behavior	[dt]	[cnn,lstm]		daily records containing the number of new COVID case counts, demographic data on those found positive with COVID, outdoor weather variables, indoor environmental policy variables; and human movement data based on cellular mobility, and public health care restrict ion data	the most important variables responsible for the transmission of the virus and to predict daily or 7-day moving average case counts up to one week in advance	0	dt is used for feature select ion
https://www.nature.com/articles/s41746-021-00511-7	A prospect ive evaluation of AI-augmented epidemiology to forecast COVID-19 in the USA and Japan	0	1	2021	1	epidemic behavior		[seir,gams]	[intrinsic interpretability]	confirmed cases, deaths, and discharges for Japanese prefect ures from the Open Covid Dataset, publicly available Google Mobility Reports, Covid-related restrict ions78 that are applied by the Japanese Government, demographic etc.	daily predict ions of the expect ed number of confirmed COVID-19 deaths, cases, and hospitalizations during the following 4 weeks as well as counterfact ual scenarios by modifying different transmission rates	0	proposed framework for COVID-19 forecasting is an extension to the standard Susceptible-Exposed-Infect ious-Removed (SEIR) model. The model introduces in addition compartments for hospital resource usage as they are crucial to forecasts for COVID-19 healthcare planning. Learnable encoders infer the transition rates at which individuals move through different compartments, trained on static and ti…
https://link.springer.com/article/10.1007/s41324-021-00421-6	Bayesian network-based spatial predict ive modelling reveals COVID-19 transmission dynamics in Eswatini	0	1	2022	1	epidemic behavior		[bayesian network]	[intrinsic interpretability]	geographic information system (GIS) data comprising 15 socioeconomic, demographic and environmental policy variables in Eswatini	spatial variability of COVID-19 transmission risk based on case data for the period under strict lockdown and after the lockdown	0	Authors also examine different BN struct ure learning algorithms to examine how these perform in predict ing the risk of COVID-19.
https://www.thelancet.com/journals/eclinm/article/PIIS2589-5370(22)00047-5/fulltext	Variation in global COVID-19 symptoms by geography and by chronic disease: A global survey using the COVID-19 Symptom Mapper	0	1	2022		epidemic behavior		[logistic regression]	[intrinsic interpretability]	a global online symptom survey of 78,299 responders in 190 countries between 09/04/2020 and 22/09/2020	symptom profiles associated with a positive COVID-19 test result by country	0	For example, India reported a lower proportion of headache (22.8% vs 47.8%, p<e-13) and itchy eyes (7.3% vs. 16.5%, p=2e-8) than other countries.
https://www.frontiersin.org/articles/10.3389/fpubh.2023.1150095/full?utm_source=F-AAE&utm_medium=EMLF&utm_campaign=MRK_2076370_a0P58000000G0YeEAK_Public_20230427_arts_A&id_mc=317222848&utm_source=sfmc&utm_medium=email&utm_campaign=Article+Alerts+V4.1-Frontiers&utm_id=2076370	The role of booster vaccination in decreasing COVID-19 age-adjusted case fatality rate: Evidence from 32 countries	0	1	2023	1	epidemic behavior		[xgb]	[shap]	Daily vaccination data from January 28, 2020 to January 31, 2022 in 32 countries	age-adjusted case fatality rates in 32 countries	0
https://www.medrxiv.org/content/10.1101/2020.08.29.20184366v2	Potential Community and Campus Covid-19 Outcomes Under University and College Reopening Scenarios	0		2020	0	epidemic behavior		[seir]	[intrinsic interpretability]	16-week semesters and estimated ranges for Covid-19 prevalence among community residents and arriving students, precaution compliance, contact frequency, virus attack rates, and tracing and isolation effect iveness.	related community and campus Covid-19 exposures, infect ions, and mortality due to various university reopening and precaution plans	0	(1)While the single seir model describes spread dynamics within one defined population (e.g. on-campus students or local community residents) depending on input values, the multi-population model in this paper additionally includes cross-exposure between two groups. (2)fact orial sensitivity analysis produced the relative parameter rankings i.e. The most important statistically significant fact o…
https://www.medrxiv.org/content/10.1101/2023.09.21.23295894v1.full.pdf	Statistical analysis of three data sources for Covid-19 monitoring in Rhineland-Palatinate, Germany	0	1	2023	0	epidemic behavior		[rf]	[rf feature importance]	the Covid-19 genecopies in wastewater, and the prevalence derived from a cohort study	the number of hospitalizations in Rhineland-Palatinate, Germany	0
https://www.medrxiv.org/content/10.1101/2020.05.23.20110189v3	Explainable machine learning models to understand determinants of COVID-19 mortality in the United States	0	1	2020	0	epidemic behavior		[rf,catboost]	[shap]	State-wise data for the 50 states and the District of Columbia in the United States	the relative effect of socioeconomic, demographic, travel, and health care charact eristics of different states across the United States on COVID-19 mortality
https://bmjopen.bmj.com/content/12/2/e049852.abstract	social effects disparities in the first wave of COVID-19 incidence rates in Germany: a county-scale explainable machine learning approach	0	1	2021	1	epidemic behavior		[rf,catboost]	[shap]	data on 204 217 COVID- 19 diagnoses in the total German population of 83.1 million, distinguishing five distinct periods between 1 January and 23 July 2020 and charact erized counties by 166 macro variables	The effect of Germany counties socioeconomic charact eristics on COVID-19 incidence rates
https://www.medrxiv.org/content/10.1101/2020.12.22.20248386v1	social effects disparities in the first wave of COVID-19 infect ions in Germany: A county-scale explainable machine learning approach	0	1	2021	1	epidemic behavior		[rf,catboost]	[shap]	data on 204 217 COVID- 19 diagnoses in the total German population of 83.1 million, distinguishing five distinct periods between 1 January and 23 July 2020 and charact erized counties by 166 macro variables	The effect of Germany counties socioeconomic charact eristics on COVID-19 incidence rates
https://www.medrxiv.org/content/10.1101/2021.04.14.21255474v2	The second wave of SARS-CoV-2 infect ions and COVID-19 deaths in Germany – driven by values, social effects status and migration background? A county-scale explainable machine learning approach	0	1	2021	0	epidemic behavior		[gb,catboost,rf]	[shap, slr]	information on COVID-19 diagnoses and deaths by sex, age for 401 counties as well as regional population and socioeconomic status data obtained from multiple databases	regional key features explaining SARS-CoV-2 infect ions and COVID-19 deaths during the upswing of the second wave in Germany.	0
https://www.preprints.org/manuscript/202206.0115/v1	Explainable Machine Learning Approaches to Assess the COVID-19 Vaccination Uptake: social effects, politic, and Economic Aspect s	0	1	2022	0	epidemic behavior		[rf,dt]	[gini impurity,pfi,shap]	Sociodemographic, socioeconomic, and vaccination data from 182 countries	COVID-19 vaccine hesitancy	0	(1) training set-based gini impurity importance doesn’t reflect the act ual performance of the feature on the test set. To avoid such bias, Breiman proposed Permutation based feature importance pfi (2) pfi and shap and all ml methods are provided by the sci-kit learn module in Python
https://www.nature.com/articles/s41370-023-00518-0	Socioexposomics of COVID-19 across New Jersey: a comparison of geostatistical and machine learning approaches	0		2023	1	epidemic behavior		[bayesian regression model,rf,xgb]	[shap, intrinsic interpretability]	data for COVID-19 cases and deaths for the 565 municipalities of New Jersey up to the end of the first phase of the pandemic as well as 84 spatially heterogeneous environmental policy, demographic and socioeconomic fact ors from publicly available databases, including air pollution, proximity to industrial sites/facilities, transport policyation-related noise, occupation and commuting, neighborho…	mortality rates	0	The paper uses Bayesian geospatial modeling. Poisson regression, Poison mixed effect model, Poisson Bersag-York-Mollie (BYM) spatial model, Negative-Binomial (NB) regression, NB mixed effect model, NB BYM spatial model are utilized as statistical Bayesian models. Bayesian frameworks can consider flexible uncertainties in model parameters and incorporate prior expert knowledge with hierarchical st…
https://www.sciencedirect .com/science/article/pii/S0957417422014907	Dietary, comorbidity, and geo-economic data fusion for explainable COVID-19 mortality predict ion	0	1	2022	1	epidemic behavior	[RFECV, RFECV SHAP, boruta shap]	[xgb,som]	[shap]	154 countries’ dietary habits fused with data on past comorbidity prevalence and environmental policy fact ors such as seasonally averaged temperature geolocation, economic and development indices, undernourished and obesity rates	country-wise COVID-19 mortality rates	0	Regression was performed for the response variable Covid-19 mortality, using the Extreme Gradient Boosting algorithm for regression. In addition, Countries with similarly balanced diets were clustered using the SOM method. In addition to the som Self-organizing map clusters for clustering countries due to the dietary data set, a Decision map corresponded to the SOM clusters presented with squares…
https://arxiv.org/abs/2304.06953	Cultural-aware Machine Learning based Analysis of COVID-19 Vaccine Hesitancy	0	1	2023	0	epidemic behavior		[xgb,decision tree,knn,rf,svm,tabnet]	[shap,pgm]	a national online survey representing america's demographic makeup	COVID-19 vaccine hesitancy	0	The paper uses an adopted version of the PGM explainer (to work on our tabular dataset), which is an explainer for graph neural networks gnns. the explanations of a GNN’s predict ion is a simpler interpretable Bayesian network approximating that predict ion through probabilistic understanding of the effect of perturbing the given features. Since Bayesian networks do not rely on the linear-indepen…
https://link.springer.com/chapter/10.1007/978-3-031-38036-5_7	A Novel Approach of COVID-19 Estimation Using GIS and Kmeans Clustering: A Case of GEOAI	0	1	2023	0	epidemic behavior		[k-means]	[intrinsic interpretability]	data on period from 12 April 2020 through 23 May 2020, Covid-19 cases in the states of India	to understand how Covid-19 escalates from state to state	0
https://www.nature.com/articles/s41598-021-95004-8	Comparing COVID-19 risk fact ors in Brazil using machine learning: the importance of socioeconomic, demographic and struct ural fact ors	0	1	2020	1	epidemic behavior		[svm,logistic regression,rf,xgb]	[intrinsic interpretability]	Non-clinical markers sociodemographic features using nation-wide multicenter data of COVID-19 patients in Brazil	predict ive features of COVID-19 mortality and medical resource usage	0	feature select ion comprises removing correlated variables to avoid collinearity (with pairwise correlation coefficient greater than 0.8), removing low influence variables by seperating the observations according to the two targeted classes and performing a two-sided t-test retaining the features for which we have a 95% confidence that the mean for the two samples is different and a sebsequent Cr…
https://link.springer.com/article/10.1186/s12879-022-07317-2	The effect iveness of governmental nonpharmaceutical interventions against COVID-19 at controlling seasonal influenza transmission: an ecological study	0	1	2022	1	epidemic behavior		[xgb]	[shap]	Data for 14 NPIs implemented in 33 countries and the corresponding influenza virological surveillance	the effect s of different NPIs on the control of seasonal influenza	0	Hyper parameter tuning and evaluation: The hyperparameters of XGBoost were optimized using Bayesian optimization, with tenfold cross-validation in the training set to overfit the model
https://www.researchsquare.com/article/rs-1197712/v1	The Effect iveness of Governmental Nonpharmaceutical Interventions Against COVID-19 On The Control of Seasonal Influenza Transmission: An Ecological Study	0	1	2022	0	epidemic behavior		[xgb]	[shap]	Data for 14 NPIs implemented in 33 countries and the corresponding influenza virological surveillance	the effect s of different NPIs on the control of seasonal influenza	0
https://link.springer.com/article/10.1007/s11524-021-00601-7	The Impact of US County-Level Fact ors on COVID-19 Morbidity and Mortality	0	1	2022	1	epidemic behavior			[shap]	Fifty-three county-level features were collect ed between 4/2020 and 11/2020 from 3,071 US counties from publicly available data of various American government and news websites: ethnicity, socio-economic fact ors, educational attainment, mask usage, population density, age distribution, presidential elect ion results, and ICU beds.	COVID-19 morbidity and mortality	0
https://formative.jmir.org/2022/9/e35114/	Exploring Socioeconomic Status as a Global Determinant of COVID-19 Prevalence, Using Exploratory Data Analytic and Supervised Machine Learning Techniques: Algorithm Development and Validation Study	0	0	2022	1	epidemic behavior		[linear regression,rf,adaboost]		data sets were combined to obtain (1) life expect ancy, (2) expect ed years of schooling, (3) mean years of schooling, (4) GNI, (5) COVID-19 cases per million in 2020 (January 1-December 31), and (6) COVID-19 cases per million in 2021 (January 1-December 31)	predict cumulative COVID-19 cases in a multicountry sample of 182 countries	0
https://link.springer.com/article/10.1007/s11356-022-23132-3	A data-driven interpretable ensemble framework based on tree models for forecasting the occurrence of COVID-19 in the USA	0	1	2023	1	epidemic behavior		[ensemble learning]	[shap]	(1)cases of COVID-19 and the number of vaccinations in the USA (2) the usage rate of masks was (3) social effects policy indicators (4) the travel popularity data were obtained through Google Community Mobility Reports	daily new cases of COVID-19 in the USA and to determine the important fact ors related to COVID-19	0	three ensemble models used the outputs of the three basic models (rf,xgb,lgb) as input variables for secondary predict ion, the SA method gives each instance the same weight. The principle of OLS method is that the sum of the squares of the errors between the estimated value and the act ual value is the smallest. The LAD ensemble computes forecast combination weights using the principle of minimu…
https://arxiv.org/abs/2007.14805	A framework for optimizing COVID-19 testing policy using a Multi Armed Bandit approach	0	1	2020	0	epidemic behavior		[svm]	[intrinsic interpretability]	primary COVID-19 tests by dates collect ed over 10 weeks from March-11th,2020 until May-10th, 2020 and contains over 300,000 records in Israel made of the fields: date, partial list of symptoms, including fever, cough, headache etc.	dynamic time interval based prioritization of individuals regarding vaccination policy	0
https://www.mdpi.com/1660-4601/18/13/6750	Machine Learning for Analyzing Non-Countermeasure Fact ors Affect ing Early Spread of COVID-19	0	1	2021	1	epidemic behavior	[wrapping,rf feauture importance,boruta]	[knn, dt, rf, xgb, svm, adaboost]	[rule generating algorithm]	data on non-countermeasure fact ors including weather, culture, travel,health, economic effects,development etc of severla countries	The effect of Non-Countermeasure Fact ors on the spread of COVID-19 across different countries	0	(1)For the statistics, analysis, features are divided into four groups—continuous normal, continuous non-normal, discrete binary, and discrete categorical and T-test, Mann–Whitney U-test, Chi-square test, and Fisher-exact test, are applied respect ively.(2) RF Feature Importance implicitly accounts for the features that are both mutually correlated and correlated with the class. Information Gain,…
https://www.sciencedirect .com/science/article/pii/S1877584521000691?casa_token=iqKe9fsvkcUAAAAA:4wQGq8z_3_sApG2SXp09Cik0gws826p96uNKJJlESYcvoGNDOcnbfyFVU30E35uBTap6kYZlOsM	Spatio-temporal modeling of COVID-19 prevalence and mortality using artificial neural network algorithms	0	1	2022	1	epidemic behavior		[ann]	[pfi, wrapping,cw, mcw,ms,Lek,modified lek,variance,pd,ga]	data on demographic, economic,social effects,health etc. of all countries.	to assess the relative importance of various variables in modeling COVID-19 prevalence and mortality	0	(1) variance inflation fact or and Pearson’s correlation analysis are used for feature select ion(2) optimum number of neurons in the hidden layer is determined using WIC index. Based on this method, the number of neurons in the hidden layer was systematically increased from one to the number of variables, and then the WIC index value of each model was calculated. The lower model’s WIC index indi…
https://link.springer.com/article/10.1007/s10489-021-02616-8	Cross-sect ional analysis and data-driven forecasting of confirmed COVID-19 cases	0	1	2022	1	epidemic behavior		[xgb,lgb,rf,da-rnn]	[shap,attention weight]	Spatial data contains demographic, public health, and other relevant COVID-19 predict ors for 50 states and District of Columbia in the United States as well as time-series data of COVID-19 in each state of the United States from March 1, 2020, to September 30, 2020	Total number of confirmed COVID-19 cases per 1000 people as of September 30, 2020	0	The paper presents two types of studies.one is a cross-sect ional study performed by means of xgb and shap tp illustrate the main spatial, demographical and environmental policy fact ors influencing the virus spread. The other study employs a dual stage attention based rnn model incorporating mobility fact ors to provide a time series forecast of covid case numbers. DA-RNN model involves two atte…
https://academic.oup.com/eurpub/article/33/5/930/7226726?login=false	Variation in mortality burden of the COVID-19 pandemic across federal states in Germany	0	1	2023	1	epidemic behavior		[fixed effect regression]	[intrinsic interpretability]	data on state-level cumulative number of cases, Economic act ivity, employment and capacity of intensive care units etc. during the COVID-19 pandemic in Germany.	possible regional-level determinants of spatial inequality in pandemic-related excess mortality in Germany	0	Fixed effect s is a statistical regression model in which the intercept of the regression model is allowed to vary freely across individuals or groups
https://dl.acm.org/doi/full/10.1145/3550272	Modeling the Geospatial Evolution of COVID-19 using Spatio-temporal Convolutional Sequence-to-sequence Neural Networks	0		2022	1	epidemic behavior				real-world data obtained during the first year of the pandemic, in Portugal	Spatio-temporal predict ion of future incidence rates of COVID-19	0	To understand Geospatial Evolution of COVID-19, Methods like seir, var, arima, lstm consider the input data as independent sequences of vect ors and do not explore the spatial context available in Spatio-temporal data. In Convolutional LSTM (ConvLSTM) approach, the input data struct ures are 3D tensors, with the first dimension corresponding to the number of relevant measurements and the last two…
https://bcas.edpsciences.org/articles/bcas/abs/2022/01/bcas2022003/bcas2022003.html	Traject ory Tracking of COVID-19 epidemic behavior Risk Using Self-organizing Feature Map	0		2022	1	epidemic behavior		[som,k-means]	[intrinsic interpretability]	publicly available COVID-19 data released by WHO includes the official daily counts of new confirmed cases and deaths from 3, January 2020 to 10, January 2021 (374 days totally) in 237 countries	traject ory tracking of COVID-19 epidemic behavior risk in 237 countries	0	(1)the feature map is the output of one filter applied to the previous layer(2) SOM groups the data to a number of small and compact clusters with respect to BMU best matching unit taking the neurons as the cluster centers
https://www.ncbi.nlm.nih.gov/pmc/articles/PMC9840564/	Spatio-temporal evolution of COVID-19 in the Republic of Ireland and the Greater Dublin Area (March to November 2020): A space-time cluster frequency approach	0		2023	1	epidemic behavior		[dynamic time clustering]	[intrinsic interpretability]	Laboratory (PCR)-confirmed, anonymised case data for all SARS[1]CoV-2 cases occurring between 29th February and 30th November 2020	spatiotemporal dynamics of laboratory-confirmed symptomatic COVID-19 across the Republic of Ireland from March to November 2020	0	Dynamic Time Warping algorithm permits identification and classification of time series with similar longitudinal patterns
https://www.thelancet.com/journals/ebiom/article/PIIS2352-3964(23)00047-6/fulltext	Incorporating variant frequencies data into short-term forecasting for COVID-19 cases and deaths in the USA: a deep learning approach	0	1	2023	1	epidemic behavior		[multi stage lstm,cdc]	[integrated gradients]	epidemic behavior, mobility, survey, climate, demographic, and SARS-CoV-2 variant frequencies data	forecast the number of COVID-19 cases and deaths for each US state at a weekly level for a forecast horizon of 1–4 weeks	0	(1)a multi-stage (4 stages) lstm deep learning framework is proposed, which, at each stage, forecasts a chosen target variable for the seven days ahead (e.g., one-week ahead forecast). The multi-stage model builds off the initial first stage predict ion to forecast an additional week out and continues to implement this iterative approach one stage at a time, to predict further into the future.(2)…
https://www.mdpi.com/2079-3197/9/1/4	On the Application of Advanced Machine Learning Methods to Analyze Enhanced, Multimodal Data from Persons Infect ed with COVID-19	0	1	2021	1	epidemic behavior		[xgb,mlp,bi-lstm]	[xgb feature importance]	The WHO, medRxiv, and bioRxiv COVID-19 literature database	fact ors including local weather conditions and country-specific research sentiment, which play an important role in a patient’s progression of the disease	0
https://www.medrxiv.org/content/10.1101/2022.08.23.22279132v1	A Deep Learning Approach to Forecast Short-Term COVID-19 Cases and Deaths in the US	0		2022		epidemic behavior		[multi stage lstm,cdc]	[integrated gradients]	epidemic behavior, mobility, survey, climate, demographic, and SARS-CoV-2 variant frequencies data	forecast the number of COVID-19 cases and deaths for each US state at a weekly level for a forecast horizon of 1–4 weeks	0
https://epubs.siam.org/doi/abs/10.1137/1.9781611976700.56	Inter-Series Attention Model for COVID-19 Forecasting	0	1	2021	0	epidemic behavior		[cnn]	[attention weights]	total population, population density, ratios of age/gender/race, available hospital beds, and traffic mobility up to September 27, 2020 from 50 states and DC in the US	forecasting newly confirmed cases, hospitalizations and death in interrelated regions	0	splitted rolling windows from residual time series of various regions are taken and are transformed into a common feature space using normalized convolution as embedding funct ions. attention mechanism are employed to measure the relation of one region to other regions by direct ly comparing the incidence curves after trend filtering. In such pairwise comparisons, differences in both time-depende…
https://ieeexplore.ieee.org/abstract /document/9581192?casa_token=6YMR1-E-e4AAAAAA:1jMrpnfiYOx10QsUKia39ukJMsEBZ-vwS_Kf2iytZ2qhGbH5i07bUEuldAFZztdXFlysG-HdqTgyJg	An Adaptable LSTM Network Predict ing COVID-19 Occurrence Using Time Series Data	0	0	2021	0	epidemic behavior						0	the paper presents a hybrid lstm-nn model. Time series data is represented as a 2D vect or of sequences, with 14 days of each of the features. This input is processed using two Keras LSTM layers with 120 neurons each, separated by a dropout layer. Static data is passed through a single simple neural network layer (a Keras Dense layer) containing three neurons. This dropout layer was added to help…
https://link.springer.com/chapter/10.1007/978-3-030-75762-5_17	TLife-LSTM: Forecasting Future COVID-19 Progression with Topological Signatures of Atmospheric Conditions	0	1	2021	0	epidemic behavior		[graphical lstm]	[intrinsic interpretability]	the number of COVID-19 confirmed cases/hospitalizations from US states at county-level, and 2) daily records of environmental policy variables from weather stations	nonlinear relationships between atmospheric conditions and COVID-19 dynamics	0	This paper builds time series (via lstm) of graphs that reflect the underlying connect ions of atmospheric conditions across local regions. That is, attaching weighted edges as a funct ion of temporal-varying temperature or relative humidity provides a natural way to track weather changes between regions and link these with the trend in COVID-19 dynamics.
https://www.mdpi.com/2079-7737/12/6/887	An epidemic behavior Analysis for Assessing and Evaluating COVID-19 Based on Data Analytics in Latin American Countries	0				epidemic behavior		[seir, bayesian regression]		time series of COVID-19 cases in a representative sample of Latin American countries	e COVID-19 spread in Latin American countries over time	0	The study deploys a SEIR model to determine the epidemic behavior seir curves based on realistic time series estimates of transmission rates
https://arxiv.org/abs/2209.09448	Attributed Network Embedding Model for Exposing COVID-19 Spread Traject ory Archetypes			2022	0	epidemic behavior	[aane]	[k-means, gaussian mixture]	[Kruskal Wallis, Dunn]	location intelligence features from 2,787 US counties from March 3 to June 29, 2020 capturing cross-county visitation networks, as well as heterogeneous features related to population act ivities, human mobility, socio-demographic features, disease attribute, and social effects interact ion	explore latent heterogeneous features in cities and communities to uncover clusters of counties in the United States based on their pandemic spread transmission traject ories	0	The attribute network embedding model created with two main components: (1) county-level features (node features); and (2) cross-county movement network (spatial network topology). The attribute matrix was obtained in the first step and was calculated into the attribute similarity matrix. Second, a spatial network struct ure was construct ed based on cross county movements and was then expressed …
https://www.mdpi.com/2076-3417/11/15/7080	A Feature-Based Analysis for Time-Series Classification of COVID-19 Incidence in Chile: A Case Study	0	1	2021	1	epidemic behavior		[conv-lstm,lstm,svm,bi-lstm]	[feature ablation]	Data on mobility, death, patinets in icu, hospitalization by region from the official COVID-19 repository of Ministry of Science Chile	predict ing the COVID-19 incidence in the Chilean urban commune of Concepción	0	The feature importance approach creates a baseline model that considers only the communal feature subset to obtain an initial performance. Then, each of the regional and national features is added to the model individually (one at a time) to create a feature space. For each feature added to the model, the algorithm measures the performance difference compared to the performance of the baseline mo…
https://www.sciencedirect .com/science/article/pii/S026427512200244X?casa_token=iFYfvBXdJfUAAAAA:PADxApsJq0TlzqKlFUHIuAMu3zj8f4UMST90UOpTRPztf9-6Dlv826Ohj3hMGrbWqH6p8gRZo_U	Data-driven contact network models of COVID-19 reveal trade-offs between costs and infect ions for optimal local containment policies	0	0	2022	1	epidemic behavior				anonymized, geo-localized mobility data and census and demographic data	investigate the dynamic contact patterns of the populations in a number of US counties	0	the model builds an agent based model network struct ure based on the colocation of phone numbers. On top of the network a seir model is applied
https://appliednetsci.springeropen.com/articles/10.1007/s41109-021-00361-y	Effect s of population co-location reduct ion on cross-county transmission risk of COVID-19 in the United States	0	0	2021	1	epidemic behavior				Facebook weekly co-location maps, which estimate the extent to which people from different regions are co-located for all counties. Data from the first week of March to the first week of May 2020 is available.	examine the transmission risk of COVID-19 based on cross-county population co-location	0	statistical correlation analysis
https://repositorium.sdum.uminho.pt/handle/1822/85429	An epidemic behavior analysis for assessing and evaluating COVID-19 based on data analytics in latin American countries	0				epidemic behavior		[seir, bayesian regression]		time series of COVID-19 cases in a representative sample of Latin American countries	e COVID-19 spread in Latin American countries over time	0
https://link.springer.com/article/10.1007/s11042-022-11913-4	Perspect ive of AI system for COVID-19 detect ion using chest images: a review	1	0		1	epidemic behavior		[cnn,gru,lstm]				The paper identifies and reviews various chest image features using the modalities for reliable and faster detect ion of COVID-19 than laboratory processes.
https://www.sciencedirect .com/science/article/pii/S1532046421001209	Comparative study of machine learning methods for COVID-19 transmission forecasting	0	0	2021	1	epidemic behavior		[lstm-cnn,gan-dnn,gan-gru]					short term forecasting of COVID-19 cases has been carried out through hybrid deep learning models to provide suitable forecasting accuracy.
https://www.hindawi.com/journals/jhe/2020/8857346/	Measuring and preventing COVID-19 using the SIR model and machine learning in smart health care					epidemic behavior		[seir]
https://link.springer.com/article/10.1007/s00500-021-06142-0	Predict ion of the COVID-19 infect ivity and the sustainable impact on public health under deep learning algorithm	0	0			epidemic behavior
https://iopscience.iop.org/book/edit/978-0-7503-3795-3/chapter/bk978-0-7503-3795-3ch5	A hybrid deep learning method with attention for COVID-19 spread forecasting	0	1	2022		epidemic behavior		[hybrid dl-dl]	[attention weight]			0	BiLSTM-A-CNN, is intended to amalgamate the ability of LSTMs to model time dependencies, the capability of the attention mechanism to highlight relevant features, and the noted ability of CNNs to extract features from complex data. The use of the BiLSTM-A-CNN model is expect ed to improve the forecasting accuracy of future
https://www.sciencedirect .com/science/article/pii/S0960077921005944	Clustering of countries for COVID-19 cases based on disease prevalence, health systems and environmental policy indicators	0		2021	1	epidemic behavior		[k-means]	[intrinsic interpretability]	data for 79 countries on the basis of socio-economic, disease prevalence and health system indicators	COVID-19 confirmed cases and COVID-19 death cases	0
https://ieeexplore.ieee.org/abstract /document/9773668	LSTM-based Model for Forecasting of COVID-19 Vaccines in Pakistan	0	0			epidemic behavior
https://www.sciencedirect .com/science/article/pii/S2210670721001384	Leveraging artificial intelligence to analyze the COVID-19 distribution pattern based on socio-economic determinants					epidemic behavior		[som]
https://link.springer.com/chapter/10.1007/978-3-030-72834-2_24	Ensemble Learning Models Coupled with Urban Mobility Information Applied to Predict COVID-19 Incidence Cases					epidemic behavior
https://link.springer.com/article/10.3103/S1060992X21030085	Neural Networks and Forecasting COVID-19	0	0			epidemic behavior
